# Supplementary material for: The structure of a polygamous repressor reveals how phage-inducible chromosomal islands spread in nature
Source: Nat Commun. 2019 Aug 15;10:3676. doi: 10.1038/s41467-019-11504-2 (PMC6695447; doi:10.1038/s41467-019-11504-2)
Supplement: Supplementary file 4 — Source Data [file 41467_2019_11504_MOESM4_ESM.xlsx]

## Sheet: Figure 2C
Figure 2C-Unregulated str transcription due to mutations in the SaPIbov1 Stl repressor DNA binding domain															Layout
[Table:TABLE M 490 ]																1	2	3	4	5	6	7	8	9	10	11	12
Time	A1	A2	A3	A4	A5	A6	A7	A8	A9	A10	A11	A12			A	pWT (Rep1, 1:2)	pR22A (Rep1, 1:2)	pQ29A (Rep1, 1:2)	pS44A (Rep1, 1:2)	pN45A (Rep1, 1:2)	pE47A (Rep1, 1:2)	pN48A (Rep1, 1:2)	pR51A (Rep1, 1:2)	pR74A (Rep1, 1:2)
00:00:00	0.097	0.11	0.101	0.109	0.107	0.106	0.105	0.103	0.105	0.04	0.043	0.04			B	pWT (Rep1:4)	pR22A (Rep1:4)	pQ29A (Rep1, 1:4)	pS44A (Rep1, 1:4)	pN45A (Rep1, 1:4)	pE47A (Rep1, 1:4)	pN48A (Rep1, 1:4)	pR51A (Rep1, 1:4)	pR74A (Rep1, 1:4)					Experiment repeat 1
00:00:20	0.096	0.108	0.108	0.117	0.111	0.114	0.112	0.11	0.112	0.04	0.043	0.04			C	pWT (Rep2, 1:2)	pR22A (Rep2, 1:2)	pQ29A (Rep2, 1:2)	pS44A (Rep2, 1:2)	pN45A (Rep2, 1:2)	pE47A (Rep2, 1:2)	pN48A (Rep2, 1:2)	pR51A (Rep2, 1:2)	pR74A (Rep2, 1:2)					Experiment repeat 2
00:00:40	0.096	0.115	0.116	0.125	0.116	0.121	0.118	0.117	0.118	0.04	0.043	0.04			D	pWT (Rep2, 1:4)	pR22A (Rep2, 1:4)	pQ29A (Rep2, 1:4)	pS44A (Rep2, 1:4)	pN45A (Rep2, 1:4)	pE47A (Rep2, 1:4)	pN48A (Rep2, 1:4)	pR51A (Rep2, 1:4)	pR74A (Rep2, 1:4)					Experiment repeat 3
00:01:00	0.097	0.121	0.123	0.133	0.124	0.129	0.123	0.123	0.124	0.04	0.043	0.04			E	pWT (Rep3, 1:2)	pR22A (Rep3, 1:2)	pQ29A (Rep3, 1:2)	pS44A (Rep3, 1:2)	pN45A (Rep3, 1:2)	pE47A (Rep3, 1:2)	pN48A (Rep3, 1:2)	pR51A (Rep3, 1:2)	pR74A (Rep3, 1:2)
00:01:20	0.097	0.128	0.13	0.141	0.131	0.137	0.129	0.13	0.131	0.04	0.043	0.04			F	pWT (Rep3 1:4)	pR22A (Rep3 1:4)	pQ29A (Rep3 1:4)	pS44A (Rep3 1:4)	pN45A (Rep3 1:4)	pE47A (Rep3 1:4)	pN48A (Rep3 1:4)	pR51A (Rep3 1:4)	pR74A (Rep3 1:4)
00:01:40	0.097	0.134	0.136	0.149	0.137	0.144	0.136	0.137	0.138	0.04	0.043	0.04			G
00:02:00	0.097	0.14	0.143	0.156	0.143	0.151	0.142	0.144	0.145	0.04	0.043	0.04			H
00:02:20	0.098	0.147	0.15	0.165	0.151	0.159	0.148	0.153	0.152	0.04	0.043	0.04
00:02:40	0.097	0.154	0.157	0.172	0.157	0.166	0.154	0.16	0.159	0.04	0.043	0.04
00:03:00	0.097	0.159	0.163	0.179	0.164	0.173	0.16	0.166	0.166	0.04	0.043	0.04			Sample OD540 in assay
00:03:20	0.097	0.166	0.17	0.187	0.17	0.18	0.166	0.174	0.173	0.04	0.043	0.04
00:03:40	0.097	0.172	0.177	0.195	0.177	0.187	0.172	0.181	0.181	0.04	0.043	0.04				1	2	3	4	5	6	7	8	9	10	11	12
00:04:00	0.098	0.179	0.184	0.204	0.185	0.195	0.179	0.189	0.188	0.04	0.043	0.04			A	0.29	0.242	0.236	0.292	0.263	0.275	0.306	0.258	0.263					Use the slopes from the 1:2 dilutions as these have the lowest dilution factor that gives linear slopes.
00:04:20	0.097	0.186	0.191	0.212	0.192	0.202	0.185	0.196	0.196	0.04	0.043	0.04			B	0.29	0.242	0.236	0.292	0.263	0.275	0.306	0.258	0.263
00:04:40	0.097	0.192	0.198	0.22	0.199	0.21	0.191	0.203	0.203	0.04	0.043	0.04			C	0.25	0.245	0.252	0.251	0.262	0.334	0.245	0.249	0.275
00:05:00	0.097	0.199	0.205	0.228	0.205	0.218	0.198	0.211	0.21	0.04	0.043	0.04			D	0.25	0.245	0.252	0.251	0.262	0.334	0.245	0.249	0.275
00:05:20	0.097	0.206	0.212	0.237	0.213	0.226	0.205	0.219	0.218	0.04	0.043	0.04			E	0.278	0.249	0.25	0.365	0.267	0.269	0.281	0.291	0.315
00:05:40	0.097	0.213	0.22	0.245	0.22	0.233	0.211	0.226	0.226	0.04	0.043	0.04			F	0.278	0.249	0.25	0.365	0.267	0.269	0.281	0.291	0.315
00:06:00	0.097	0.22	0.227	0.254	0.228	0.242	0.218	0.234	0.234	0.04	0.043	0.04			G
00:06:20	0.097	0.227	0.234	0.262	0.235	0.25	0.225	0.242	0.241	0.04	0.043	0.04			H
00:06:40	0.097	0.235	0.242	0.271	0.242	0.258	0.232	0.25	0.25	0.04	0.043	0.04
00:07:00	0.098	0.243	0.25	0.281	0.251	0.267	0.239	0.258	0.258	0.04	0.044	0.04			Dilution factor
00:07:20	0.097	0.25	0.258	0.29	0.258	0.275	0.246	0.266	0.266	0.04	0.043	0.04
00:07:40	0.097	0.257	0.265	0.299	0.265	0.284	0.253	0.274	0.274	0.04	0.043	0.04				1	2	3	4	5	6	7	8	9	10	11	12
00:08:00	0.098	0.264	0.273	0.308	0.273	0.292	0.26	0.282	0.282	0.04	0.043	0.04			A	2	2	2	2	2	2	2	2	2
00:08:20	0.097	0.272	0.281	0.317	0.281	0.301	0.268	0.291	0.291	0.04	0.043	0.04			B	4	4	4	4	4	4	4	4	4
00:08:40	0.098	0.28	0.289	0.326	0.289	0.31	0.275	0.299	0.299	0.04	0.043	0.04			C	2	2	2	2	2	2	2	2	2
00:09:00	0.097	0.288	0.297	0.336	0.297	0.319	0.282	0.308	0.308	0.04	0.043	0.04			D	4	4	4	4	4	4	4	4	4
00:09:20	0.098	0.296	0.305	0.345	0.305	0.327	0.29	0.316	0.316	0.04	0.043	0.04			E	2	2	2	2	2	2	2	2	2
00:09:40	0.098	0.303	0.313	0.354	0.313	0.336	0.297	0.324	0.325	0.04	0.043	0.04			F	4	4	4	4	4	4	4	4	4
00:10:00	0.098	0.311	0.321	0.363	0.321	0.345	0.305	0.333	0.333	0.04	0.043	0.04			G
00:10:20	0.098	0.319	0.329	0.372	0.329	0.354	0.312	0.342	0.342	0.04	0.043	0.04			H
00:10:40	0.098	0.327	0.337	0.381	0.338	0.362	0.32	0.35	0.351	0.04	0.043	0.04
00:11:00	0.098	0.335	0.345	0.39	0.345	0.37	0.327	0.358	0.359	0.04	0.043	0.04			Slopes (DA490/Dt [h]) - calculated using linear regression in GraphPad)
00:11:20	0.098	0.343	0.353	0.399	0.354	0.379	0.335	0.367	0.367	0.04	0.043	0.04
00:11:40	0.098	0.351	0.361	0.408	0.362	0.388	0.343	0.375	0.376	0.04	0.043	0.04				1	2	3	4	5	6	7	8	9	10	11	12
00:12:00	0.098	0.358	0.369	0.416	0.369	0.396	0.351	0.383	0.384	0.04	0.043	0.04			A	0.01351	1.267	1.319	1.525	1.312	1.425	1.22	1.386	1.387
00:12:20	0.098	0.366	0.377	0.424	0.377	0.404	0.358	0.391	0.392	0.04	0.043	0.04			B	0.01025	0.7247	0.7618	0.8755	0.7692	0.8511	0.7247	0.7844	0.8033
00:12:40	0.099	0.374	0.385	0.432	0.385	0.412	0.366	0.399	0.4	0.04	0.044	0.04			C	0.01487	1.35	1.468	1.491	1.564	1.339	1.101	1.363	1.399
00:13:00	0.099	0.381	0.392	0.438	0.392	0.419	0.373	0.407	0.407	0.04	0.043	0.04			D	0.006371	0.7945	0.8188	0.808	0.8613	0.7429	0.614	0.8263	0.8421
00:13:20	0.099	0.388	0.4	0.445	0.4	0.427	0.381	0.414	0.415	0.04	0.043	0.04			E	0.01522	1.219	1.153	1.785	1.305	1.34	1.07	1.378	1.391
00:13:40	0.099	0.395	0.406	0.45	0.407	0.433	0.388	0.421	0.422	0.04	0.043	0.04			F	0.009134	0.8031	0.7399	1.049	0.8121	0.8377	0.7008	0.9306	0.9311
00:14:00	0.099	0.402	0.414	0.455	0.414	0.44	0.395	0.428	0.428	0.04	0.043	0.04			G
00:14:20	0.099	0.409	0.42	0.46	0.42	0.444	0.402	0.434	0.435	0.04	0.043	0.04			H
00:14:40	0.099	0.416	0.427	0.462	0.426	0.449	0.409	0.44	0.441	0.04	0.043	0.04
00:15:00	0.099	0.422	0.433	0.465	0.432	0.453	0.415	0.446	0.446	0.04	0.043	0.04
00:15:20	0.099	0.428	0.438	0.466	0.438	0.456	0.422	0.45	0.45	0.04	0.043	0.04			OD540 corrected slopes
00:15:40	0.099	0.433	0.443	0.467	0.442	0.458	0.428	0.454	0.455	0.04	0.043	0.04				1	2	3	4	5	6	7	8	9	10	11	12
00:16:00	0.099	0.438	0.448	0.468	0.447	0.46	0.434	0.458	0.458	0.04	0.043	0.04			A	0.465862	52.3554	55.8898	52.226	49.8859	51.8182	39.8693	53.7209	52.7376
00:16:20	0.1	0.442	0.451	0.468	0.45	0.461	0.439	0.46	0.461	0.04	0.043	0.04			B	0.176724	14.9731	16.1398	14.9914	14.6236	15.4745	11.8415	15.2016	15.2719					Use the slopes from the 1:2 dilutions as these have the lowest dilution factor that gives linear slopes.
00:16:40	0.1	0.446	0.455	0.468	0.453	0.461	0.444	0.462	0.462	0.04	0.043	0.04			C	0.5948	55.102	58.254	59.4024	59.6947	40.0898	44.9388	54.739	50.8727
00:17:00	0.1	0.45	0.457	0.468	0.455	0.461	0.449	0.463	0.464	0.04	0.043	0.04			D	0.12742	16.2143	16.246	16.0956	16.437	11.1213	12.5306	16.5924	15.3109
00:17:20	0.1	0.452	0.459	0.468	0.457	0.461	0.453	0.464	0.464	0.04	0.043	0.04			E	0.547482	48.9558	46.12	48.9041	48.8764	49.8141	38.0783	47.354	44.1587
00:17:40	0.1	0.454	0.461	0.468	0.458	0.461	0.457	0.465	0.465	0.04	0.043	0.04			F	0.164281	16.1265	14.798	14.3699	15.2079	15.5706	12.4698	15.9897	14.7794
00:18:00	0.1	0.456	0.462	0.468	0.458	0.461	0.459	0.465	0.465	0.04	0.043	0.04			G
00:18:20	0.1	0.457	0.462	0.467	0.459	0.461	0.461	0.465	0.466	0.04	0.043	0.04			H
00:18:40	0.1	0.457	0.462	0.468	0.459	0.461	0.463	0.465	0.465	0.04	0.043	0.04
00:19:00	0.101	0.458	0.463	0.468	0.46	0.461	0.465	0.465	0.465	0.04	0.043	0.04
00:19:20	0.101	0.458	0.463	0.468	0.459	0.461	0.466	0.465	0.465	0.04	0.043	0.04
00:19:40	0.101	0.458	0.463	0.467	0.459	0.461	0.466	0.465	0.465	0.04	0.043	0.04			Mean values
00:20:00	0.101	0.458	0.463	0.467	0.459	0.461	0.466	0.465	0.466	0.04	0.043	0.04
00:20:20	0.101	0.458	0.463	0.467	0.459	0.461	0.467	0.464	0.465	0.04	0.043	0.04				Relative b-lactamase activity
00:20:40	0.101	0.458	0.462	0.467	0.459	0.461	0.467	0.464	0.465	0.04	0.043	0.04			pCN41-Stl	1	2	3	Mean	Stdev
00:21:00	0.101	0.458	0.462	0.467	0.459	0.46	0.467	0.464	0.465	0.04	0.043	0.04			WT	0.465862	0.5948	0.547482	0.536048	0.065225
00:21:20	0.102	0.458	0.462	0.467	0.459	0.461	0.467	0.464	0.465	0.04	0.044	0.04			R22A	52.3554	55.102	48.9558	52.1377	3.07888
00:21:40	0.101	0.458	0.462	0.467	0.459	0.46	0.467	0.464	0.465	0.04	0.043	0.04			Q29A	55.8898	58.254	46.12	53.4213	6.43262
00:22:00	0.101	0.457	0.462	0.466	0.458	0.46	0.466	0.464	0.464	0.04	0.043	0.04			S44A	52.226	59.4024	48.9041	53.5108	5.36577
00:22:20	0.101	0.457	0.462	0.466	0.458	0.46	0.466	0.464	0.464	0.04	0.043	0.04			N45A	49.8859	59.6947	48.8764	52.819	5.97585
00:22:40	0.102	0.457	0.462	0.466	0.458	0.46	0.466	0.464	0.464	0.04	0.043	0.04			E47A	51.8182	40.0898	49.8141	47.2407	6.27339
00:23:00	0.102	0.457	0.462	0.466	0.458	0.46	0.466	0.464	0.464	0.04	0.043	0.04			N48A	39.8693	44.9388	38.0783	40.9621	3.55841
00:23:20	0.102	0.457	0.462	0.466	0.458	0.46	0.466	0.463	0.464	0.04	0.043	0.04			R51A	53.7209	54.739	47.354	51.9379	4.00235
00:23:40	0.102	0.457	0.461	0.466	0.458	0.46	0.466	0.463	0.464	0.04	0.043	0.04			R74A	52.7376	50.8727	44.1587	49.2564	4.51208
00:24:00	0.102	0.457	0.461	0.466	0.458	0.46	0.466	0.463	0.464	0.04	0.043	0.04
00:24:20	0.102	0.457	0.462	0.466	0.458	0.46	0.466	0.463	0.464	0.04	0.043	0.04
00:24:40	0.102	0.457	0.461	0.465	0.457	0.459	0.466	0.463	0.464	0.04	0.043	0.04
00:25:00	0.102	0.457	0.461	0.466	0.457	0.459	0.466	0.463	0.463	0.04	0.043	0.04			One-way ANOVA (from GraphPad)
00:25:20	0.102	0.456	0.461	0.465	0.457	0.459	0.465	0.463	0.463	0.04	0.043	0.04
00:25:40	0.103	0.456	0.461	0.465	0.458	0.459	0.466	0.463	0.463	0.04	0.043	0.04			Number of families	1
00:26:00	0.103	0.456	0.461	0.465	0.457	0.459	0.465	0.462	0.463	0.04	0.043	0.04			Number of comparisons per family	36
00:26:20	0.103	0.456	0.46	0.465	0.457	0.459	0.465	0.462	0.463	0.04	0.043	0.04			Alpha	0.05
00:26:40	0.102	0.456	0.46	0.465	0.457	0.459	0.465	0.462	0.463	0.04	0.043	0.04
00:27:00	0.102	0.455	0.46	0.465	0.457	0.458	0.465	0.462	0.463	0.04	0.043	0.04			Tukey's multiple comparisons test	Mean Diff.	95.00% CI of diff.	Significant?	Summary	Adjusted P Value
00:27:20	0.102	0.456	0.46	0.464	0.457	0.459	0.465	0.462	0.463	0.04	0.043	0.04			WT vs. R22A	-51.6	-65.21 to -37.99	Yes	****	<0.0001	A-B
00:27:40	0.102	0.455	0.46	0.465	0.456	0.458	0.465	0.462	0.462	0.04	0.043	0.04			WT vs. Q29A	-52.88	-66.49 to -39.27	Yes	****	<0.0001	A-C
00:28:00	0.102	0.455	0.46	0.465	0.457	0.459	0.465	0.462	0.463	0.04	0.043	0.04			WT vs. S44A	-52.97	-66.58 to -39.36	Yes	****	<0.0001	A-D
00:28:20	0.102	0.455	0.46	0.464	0.456	0.458	0.465	0.462	0.463	0.04	0.043	0.04			WT vs. N45A	-52.28	-65.89 to -38.67	Yes	****	<0.0001	A-E
00:28:40	0.102	0.455	0.46	0.464	0.456	0.458	0.465	0.462	0.462	0.04	0.043	0.04			WT vs. E47A	-46.7	-60.31 to -33.09	Yes	****	<0.0001	A-F
00:29:00	0.102	0.455	0.46	0.464	0.456	0.458	0.465	0.462	0.462	0.04	0.043	0.04			WT vs. N48A	-40.43	-54.04 to -26.82	Yes	****	<0.0001	A-G
00:29:20	0.102	0.455	0.459	0.464	0.456	0.458	0.464	0.462	0.462	0.04	0.043	0.04			WT vs. R51A	-51.4	-65.01 to -37.79	Yes	****	<0.0001	A-H
00:29:40	0.102	0.455	0.459	0.464	0.456	0.458	0.464	0.461	0.462	0.04	0.043	0.04			WT vs. R74A	-48.72	-62.33 to -35.11	Yes	****	<0.0001	A-I
00:30:00	0.103	0.455	0.46	0.464	0.456	0.458	0.464	0.462	0.462	0.04	0.043	0.04			R22A vs. Q29A	-1.28	-14.89 to 12.33	No	ns	>0.9999	B-C
															R22A vs. S44A	-1.37	-14.98 to 12.24	No	ns	>0.9999	B-D
[Table:TABLE M 490 ]															R22A vs. N45A	-0.68	-14.29 to 12.93	No	ns	>0.9999	B-E
Time	B1	B2	B3	B4	B5	B6	B7	B8	B9	B10	B11	B12			R22A vs. E47A	4.9	-8.710 to 18.51	No	ns	0.9302	B-F
00:00:00	0.083	0.093	0.09	0.098	0.09	0.092	0.096	0.09	0.091	0.065	0.039	0.04			R22A vs. N48A	11.18	-2.433 to 24.79	No	ns	0.1596	B-G
00:00:20	0.083	0.093	0.094	0.103	0.094	0.097	0.094	0.094	0.095	0.065	0.039	0.039			R22A vs. R51A	0.2033	-13.41 to 13.81	No	ns	>0.9999	B-H
00:00:40	0.083	0.096	0.097	0.103	0.097	0.101	0.098	0.097	0.099	0.065	0.039	0.039			R22A vs. R74A	2.883	-10.73 to 16.49	No	ns	0.9972	B-I
00:01:00	0.083	0.099	0.101	0.107	0.101	0.105	0.101	0.101	0.103	0.065	0.04	0.039			Q29A vs. S44A	-0.09	-13.70 to 13.52	No	ns	>0.9999	C-D
00:01:20	0.083	0.103	0.104	0.111	0.105	0.109	0.104	0.104	0.106	0.065	0.039	0.039			Q29A vs. N45A	0.6	-13.01 to 14.21	No	ns	>0.9999	C-E
00:01:40	0.084	0.106	0.108	0.115	0.108	0.113	0.108	0.108	0.11	0.065	0.04	0.04			Q29A vs. E47A	6.18	-7.430 to 19.79	No	ns	0.7978	C-F
00:02:00	0.083	0.109	0.111	0.119	0.111	0.117	0.11	0.111	0.113	0.065	0.039	0.039			Q29A vs. N48A	12.46	-1.153 to 26.07	No	ns	0.0882	C-G
00:02:20	0.084	0.113	0.116	0.124	0.116	0.121	0.114	0.116	0.118	0.066	0.04	0.04			Q29A vs. R51A	1.483	-12.13 to 15.09	No	ns	>0.9999	C-H
00:02:40	0.084	0.115	0.118	0.127	0.118	0.125	0.117	0.119	0.121	0.065	0.039	0.039			Q29A vs. R74A	4.163	-9.446 to 17.77	No	ns	0.9714	C-I
00:03:00	0.084	0.119	0.122	0.132	0.122	0.128	0.12	0.122	0.124	0.065	0.039	0.039			S44A vs. N45A	0.69	-12.92 to 14.30	No	ns	>0.9999	D-E
00:03:20	0.084	0.122	0.125	0.135	0.125	0.132	0.124	0.126	0.128	0.065	0.039	0.039			S44A vs. E47A	6.27	-7.340 to 19.88	No	ns	0.7858	D-F
00:03:40	0.084	0.125	0.129	0.139	0.128	0.136	0.127	0.129	0.131	0.065	0.039	0.039			S44A vs. N48A	12.55	-1.063 to 26.16	No	ns	0.0845	D-G
00:04:00	0.085	0.129	0.133	0.144	0.133	0.141	0.131	0.134	0.136	0.066	0.04	0.04			S44A vs. R51A	1.573	-12.04 to 15.18	No	ns	>0.9999	D-H
00:04:20	0.084	0.132	0.136	0.149	0.136	0.145	0.134	0.137	0.139	0.066	0.04	0.04			S44A vs. R74A	4.253	-9.356 to 17.86	No	ns	0.9676	D-I
00:04:40	0.084	0.135	0.139	0.152	0.14	0.148	0.136	0.14	0.143	0.065	0.039	0.039			N45A vs. E47A	5.58	-8.030 to 19.19	No	ns	0.8692	E-F
00:05:00	0.084	0.138	0.143	0.157	0.143	0.153	0.14	0.144	0.147	0.066	0.04	0.04			N45A vs. N48A	11.86	-1.753 to 25.47	No	ns	0.1171	E-G
00:05:20	0.085	0.142	0.147	0.161	0.147	0.157	0.144	0.148	0.151	0.066	0.04	0.04			N45A vs. R51A	0.8833	-12.73 to 14.49	No	ns	>0.9999	E-H
00:05:40	0.085	0.145	0.15	0.165	0.151	0.161	0.147	0.152	0.154	0.065	0.039	0.039			N45A vs. R74A	3.563	-10.05 to 17.17	No	ns	0.9888	E-I
00:06:00	0.085	0.148	0.154	0.17	0.155	0.165	0.151	0.156	0.159	0.065	0.04	0.039			E47A vs. N48A	6.277	-7.333 to 19.89	No	ns	0.7849	F-G
00:06:20	0.084	0.152	0.157	0.174	0.158	0.17	0.154	0.159	0.163	0.065	0.039	0.039			E47A vs. R51A	-4.697	-18.31 to 8.913	No	ns	0.9441	F-H
00:06:40	0.084	0.155	0.161	0.179	0.162	0.174	0.157	0.163	0.167	0.065	0.039	0.039			E47A vs. R74A	-2.017	-15.63 to 11.59	No	ns	0.9998	F-I
00:07:00	0.086	0.16	0.166	0.184	0.167	0.179	0.162	0.168	0.172	0.066	0.04	0.04			N48A vs. R51A	-10.97	-24.58 to 2.636	No	ns	0.1745	G-H
00:07:20	0.085	0.163	0.169	0.188	0.17	0.183	0.165	0.171	0.175	0.065	0.039	0.039			N48A vs. R74A	-8.293	-21.90 to 5.316	No	ns	0.4818	G-I
00:07:40	0.085	0.166	0.173	0.193	0.174	0.188	0.168	0.175	0.179	0.065	0.039	0.039			R51A vs. R74A	2.68	-10.93 to 16.29	No	ns	0.9983	H-I
00:08:00	0.085	0.17	0.177	0.197	0.178	0.192	0.172	0.18	0.183	0.065	0.039	0.039
00:08:20	0.085	0.174	0.181	0.203	0.182	0.197	0.176	0.184	0.188	0.065	0.039	0.039			Test details	Mean 1	Mean 2	Mean Diff.	SE of diff.	n1	n2	q	DF
00:08:40	0.085	0.178	0.185	0.207	0.186	0.202	0.18	0.188	0.192	0.066	0.039	0.039			WT vs. R22A	0.5367	52.14	-51.6	3.884	3	3	18.79	18
00:09:00	0.085	0.182	0.189	0.212	0.191	0.206	0.184	0.193	0.197	0.066	0.039	0.039			WT vs. Q29A	0.5367	53.42	-52.88	3.884	3	3	19.25	18
00:09:20	0.085	0.186	0.193	0.217	0.195	0.211	0.189	0.197	0.201	0.066	0.039	0.039			WT vs. S44A	0.5367	53.51	-52.97	3.884	3	3	19.29	18
00:09:40	0.085	0.196	0.198	0.222	0.199	0.216	0.192	0.201	0.206	0.065	0.039	0.039			WT vs. N45A	0.5367	52.82	-52.28	3.884	3	3	19.04	18
00:10:00	0.085	0.194	0.202	0.227	0.203	0.221	0.195	0.205	0.21	0.065	0.039	0.039			WT vs. E47A	0.5367	47.24	-46.7	3.884	3	3	17	18
00:10:20	0.085	0.198	0.206	0.233	0.207	0.226	0.2	0.21	0.215	0.065	0.039	0.039			WT vs. N48A	0.5367	40.96	-40.43	3.884	3	3	14.72	18
00:10:40	0.085	0.202	0.21	0.238	0.212	0.231	0.204	0.214	0.22	0.065	0.039	0.039			WT vs. R51A	0.5367	51.94	-51.4	3.884	3	3	18.71	18
00:11:00	0.085	0.206	0.215	0.243	0.216	0.236	0.208	0.219	0.224	0.065	0.039	0.039			WT vs. R74A	0.5367	49.26	-48.72	3.884	3	3	17.74	18
00:11:20	0.086	0.211	0.22	0.248	0.221	0.241	0.212	0.224	0.23	0.065	0.04	0.04			R22A vs. Q29A	52.14	53.42	-1.28	3.884	3	3	0.466	18
00:11:40	0.085	0.215	0.224	0.254	0.225	0.246	0.216	0.228	0.234	0.065	0.039	0.04			R22A vs. S44A	52.14	53.51	-1.37	3.884	3	3	0.4988	18
00:12:00	0.086	0.219	0.228	0.259	0.23	0.251	0.221	0.233	0.239	0.065	0.039	0.039			R22A vs. N45A	52.14	52.82	-0.68	3.884	3	3	0.2476	18
00:12:20	0.085	0.223	0.233	0.264	0.234	0.256	0.225	0.237	0.243	0.065	0.039	0.039			R22A vs. E47A	52.14	47.24	4.9	3.884	3	3	1.784	18
00:12:40	0.086	0.228	0.238	0.271	0.24	0.262	0.23	0.243	0.25	0.066	0.04	0.04			R22A vs. N48A	52.14	40.96	11.18	3.884	3	3	4.069	18
00:13:00	0.086	0.232	0.242	0.275	0.244	0.267	0.234	0.247	0.254	0.066	0.039	0.039			R22A vs. R51A	52.14	51.94	0.2033	3.884	3	3	0.07403	18
00:13:20	0.086	0.237	0.247	0.281	0.249	0.272	0.241	0.252	0.259	0.066	0.04	0.04			R22A vs. R74A	52.14	49.26	2.883	3.884	3	3	1.05	18
00:13:40	0.086	0.241	0.251	0.286	0.253	0.277	0.242	0.257	0.263	0.066	0.039	0.039			Q29A vs. S44A	53.42	53.51	-0.09	3.884	3	3	0.03277	18
00:14:00	0.086	0.245	0.256	0.291	0.258	0.282	0.246	0.261	0.268	0.065	0.039	0.039			Q29A vs. N45A	53.42	52.82	0.6	3.884	3	3	0.2185	18
00:14:20	0.086	0.25	0.261	0.297	0.262	0.288	0.251	0.266	0.273	0.066	0.039	0.039			Q29A vs. E47A	53.42	47.24	6.18	3.884	3	3	2.25	18
00:14:40	0.086	0.254	0.265	0.302	0.267	0.293	0.255	0.271	0.278	0.066	0.039	0.039			Q29A vs. N48A	53.42	40.96	12.46	3.884	3	3	4.535	18
00:15:00	0.086	0.258	0.27	0.308	0.272	0.298	0.26	0.276	0.283	0.065	0.039	0.039			Q29A vs. R51A	53.42	51.94	1.483	3.884	3	3	0.5401	18
00:15:20	0.086	0.263	0.274	0.313	0.277	0.303	0.264	0.281	0.288	0.066	0.039	0.039			Q29A vs. R74A	53.42	49.26	4.163	3.884	3	3	1.516	18
00:15:40	0.086	0.267	0.279	0.319	0.281	0.309	0.269	0.286	0.293	0.065	0.039	0.039			S44A vs. N45A	53.51	52.82	0.69	3.884	3	3	0.2512	18
00:16:00	0.086	0.272	0.284	0.324	0.286	0.314	0.273	0.291	0.298	0.066	0.04	0.04			S44A vs. E47A	53.51	47.24	6.27	3.884	3	3	2.283	18
00:16:20	0.086	0.276	0.289	0.33	0.291	0.32	0.278	0.296	0.303	0.065	0.039	0.039			S44A vs. N48A	53.51	40.96	12.55	3.884	3	3	4.568	18
00:16:40	0.086	0.281	0.293	0.335	0.296	0.325	0.282	0.3	0.308	0.066	0.039	0.04			S44A vs. R51A	53.51	51.94	1.573	3.884	3	3	0.5728	18
00:17:00	0.086	0.285	0.298	0.341	0.301	0.33	0.287	0.305	0.313	0.065	0.039	0.039			S44A vs. R74A	53.51	49.26	4.253	3.884	3	3	1.549	18
00:17:20	0.086	0.29	0.303	0.346	0.305	0.335	0.293	0.31	0.318	0.065	0.039	0.039			N45A vs. E47A	52.82	47.24	5.58	3.884	3	3	2.032	18
00:17:40	0.086	0.294	0.308	0.352	0.31	0.341	0.296	0.315	0.323	0.066	0.039	0.04			N45A vs. N48A	52.82	40.96	11.86	3.884	3	3	4.317	18
00:18:00	0.086	0.299	0.312	0.357	0.315	0.346	0.3	0.32	0.328	0.066	0.039	0.039			N45A vs. R51A	52.82	51.94	0.8833	3.884	3	3	0.3216	18
00:18:20	0.087	0.303	0.317	0.363	0.32	0.351	0.304	0.325	0.333	0.066	0.039	0.04			N45A vs. R74A	52.82	49.26	3.563	3.884	3	3	1.297	18
00:18:40	0.087	0.307	0.322	0.368	0.324	0.356	0.309	0.329	0.338	0.065	0.039	0.039			E47A vs. N48A	47.24	40.96	6.277	3.884	3	3	2.285	18
00:19:00	0.087	0.313	0.327	0.374	0.33	0.362	0.314	0.335	0.344	0.066	0.04	0.04			E47A vs. R51A	47.24	51.94	-4.697	3.884	3	3	1.71	18
00:19:20	0.087	0.317	0.331	0.379	0.334	0.367	0.318	0.339	0.348	0.066	0.04	0.04			E47A vs. R74A	47.24	49.26	-2.017	3.884	3	3	0.7343	18
00:19:40	0.087	0.321	0.336	0.383	0.338	0.372	0.323	0.344	0.352	0.066	0.04	0.039			N48A vs. R51A	40.96	51.94	-10.97	3.884	3	3	3.995	18
00:20:00	0.088	0.327	0.341	0.39	0.344	0.378	0.328	0.35	0.358	0.067	0.04	0.041			N48A vs. R74A	40.96	49.26	-8.293	3.884	3	3	3.02	18
00:20:20	0.087	0.33	0.345	0.394	0.348	0.382	0.332	0.354	0.362	0.065	0.039	0.039			R51A vs. R74A	51.94	49.26	2.68	3.884	3	3	0.9758	18
00:20:40	0.087	0.335	0.35	0.399	0.353	0.387	0.336	0.358	0.367	0.066	0.039	0.04
00:21:00	0.087	0.339	0.354	0.404	0.357	0.392	0.34	0.363	0.372	0.065	0.039	0.039
00:21:20	0.088	0.344	0.36	0.409	0.363	0.397	0.346	0.368	0.377	0.067	0.04	0.04
00:21:40	0.087	0.348	0.364	0.413	0.367	0.402	0.35	0.373	0.381	0.066	0.04	0.04
00:22:00	0.087	0.352	0.368	0.417	0.371	0.406	0.354	0.377	0.385	0.066	0.039	0.039
00:22:20	0.087	0.356	0.372	0.422	0.375	0.41	0.358	0.381	0.39	0.065	0.039	0.039
00:22:40	0.087	0.361	0.377	0.426	0.38	0.415	0.362	0.386	0.394	0.065	0.039	0.039
00:23:00	0.087	0.365	0.381	0.43	0.384	0.419	0.367	0.39	0.399	0.066	0.04	0.039
00:23:20	0.087	0.369	0.386	0.434	0.389	0.423	0.371	0.395	0.403	0.066	0.039	0.039
00:23:40	0.088	0.373	0.39	0.437	0.393	0.427	0.375	0.399	0.408	0.065	0.039	0.039
00:24:00	0.087	0.378	0.394	0.441	0.397	0.431	0.379	0.403	0.411	0.065	0.039	0.04
00:24:20	0.088	0.382	0.399	0.444	0.401	0.434	0.384	0.407	0.416	0.066	0.04	0.04
00:24:40	0.088	0.386	0.402	0.446	0.405	0.437	0.388	0.411	0.419	0.065	0.039	0.039
00:25:00	0.088	0.39	0.407	0.448	0.409	0.441	0.394	0.415	0.423	0.066	0.039	0.039
00:25:20	0.088	0.394	0.41	0.45	0.413	0.443	0.395	0.418	0.427	0.065	0.039	0.039
00:25:40	0.088	0.398	0.415	0.453	0.417	0.446	0.4	0.423	0.431	0.066	0.04	0.04
00:26:00	0.088	0.402	0.418	0.454	0.42	0.448	0.403	0.426	0.433	0.065	0.04	0.04
00:26:20	0.088	0.405	0.421	0.454	0.423	0.45	0.407	0.429	0.436	0.065	0.039	0.039
00:26:40	0.088	0.409	0.425	0.456	0.426	0.451	0.411	0.432	0.439	0.065	0.039	0.039
00:27:00	0.088	0.412	0.428	0.456	0.429	0.453	0.415	0.435	0.442	0.065	0.039	0.04
00:27:20	0.088	0.415	0.431	0.456	0.432	0.453	0.418	0.437	0.444	0.065	0.039	0.039
00:27:40	0.088	0.419	0.434	0.456	0.434	0.454	0.421	0.439	0.446	0.065	0.039	0.039
00:28:00	0.088	0.423	0.437	0.457	0.437	0.455	0.425	0.442	0.449	0.066	0.04	0.04
00:28:20	0.088	0.425	0.439	0.457	0.439	0.455	0.428	0.444	0.45	0.065	0.039	0.039
00:28:40	0.088	0.428	0.442	0.457	0.441	0.456	0.431	0.446	0.452	0.065	0.039	0.04
00:29:00	0.089	0.431	0.444	0.457	0.442	0.456	0.434	0.447	0.453	0.065	0.04	0.04
00:29:20	0.088	0.437	0.445	0.456	0.443	0.455	0.436	0.448	0.454	0.065	0.039	0.039
00:29:40	0.088	0.436	0.447	0.457	0.445	0.456	0.439	0.449	0.455	0.065	0.039	0.039
00:30:00	0.089	0.439	0.448	0.457	0.446	0.456	0.441	0.45	0.455	0.066	0.04	0.04
[Table:TABLE M 490 ]
Time	C1	C2	C3	C4	C5	C6	C7	C8	C9	C10	C11	C12
00:00:00	0.098	0.145	0.116	0.116	0.116	0.118	0.106	0.109	0.11	0.058	0.039	0.039
00:00:20	0.098	0.122	0.124	0.125	0.125	0.125	0.112	0.116	0.117	0.058	0.039	0.038
00:00:40	0.098	0.129	0.132	0.133	0.133	0.132	0.117	0.123	0.125	0.058	0.038	0.038
00:01:00	0.1	0.137	0.141	0.142	0.142	0.139	0.123	0.131	0.132	0.058	0.038	0.039
00:01:20	0.099	0.144	0.149	0.15	0.151	0.148	0.129	0.138	0.14	0.058	0.038	0.038
00:01:40	0.1	0.151	0.157	0.158	0.16	0.155	0.135	0.145	0.147	0.058	0.038	0.038
00:02:00	0.1	0.159	0.165	0.165	0.168	0.163	0.14	0.152	0.154	0.058	0.038	0.038
00:02:20	0.1	0.166	0.173	0.174	0.177	0.169	0.146	0.159	0.161	0.058	0.039	0.039
00:02:40	0.1	0.173	0.181	0.182	0.185	0.176	0.152	0.166	0.168	0.058	0.038	0.038
00:03:00	0.1	0.18	0.188	0.19	0.193	0.183	0.157	0.174	0.175	0.058	0.039	0.038
00:03:20	0.101	0.188	0.196	0.197	0.201	0.19	0.162	0.18	0.182	0.058	0.038	0.038
00:03:40	0.1	0.194	0.203	0.205	0.21	0.197	0.168	0.188	0.19	0.058	0.038	0.038
00:04:00	0.101	0.202	0.212	0.213	0.219	0.205	0.173	0.195	0.197	0.058	0.039	0.038
00:04:20	0.102	0.209	0.219	0.222	0.227	0.212	0.179	0.202	0.205	0.058	0.038	0.038
00:04:40	0.101	0.217	0.227	0.23	0.236	0.219	0.185	0.209	0.212	0.058	0.038	0.038
00:05:00	0.101	0.224	0.235	0.238	0.244	0.226	0.191	0.217	0.22	0.058	0.039	0.038
00:05:20	0.101	0.231	0.243	0.246	0.253	0.233	0.196	0.224	0.228	0.058	0.038	0.039
00:05:40	0.102	0.239	0.252	0.255	0.261	0.241	0.202	0.232	0.236	0.058	0.039	0.04
00:06:00	0.102	0.247	0.26	0.263	0.271	0.248	0.208	0.24	0.244	0.058	0.038	0.04
00:06:20	0.101	0.255	0.269	0.271	0.28	0.256	0.214	0.248	0.252	0.058	0.039	0.04
00:06:40	0.099	0.263	0.277	0.28	0.288	0.263	0.22	0.255	0.259	0.058	0.039	0.04
00:07:00	0.099	0.27	0.285	0.288	0.298	0.271	0.226	0.263	0.267	0.059	0.039	0.04
00:07:20	0.1	0.278	0.294	0.297	0.307	0.279	0.233	0.271	0.276	0.058	0.038	0.04
00:07:40	0.1	0.287	0.302	0.306	0.316	0.287	0.239	0.279	0.284	0.058	0.039	0.04
00:08:00	0.102	0.295	0.311	0.315	0.325	0.295	0.245	0.287	0.293	0.058	0.038	0.039
00:08:20	0.1	0.303	0.32	0.323	0.335	0.302	0.252	0.295	0.302	0.059	0.039	0.039
00:08:40	0.099	0.311	0.329	0.332	0.344	0.31	0.258	0.303	0.31	0.059	0.039	0.038
00:09:00	0.099	0.319	0.337	0.341	0.353	0.318	0.265	0.312	0.319	0.058	0.038	0.038
00:09:20	0.099	0.328	0.346	0.35	0.362	0.327	0.271	0.32	0.327	0.058	0.039	0.038
00:09:40	0.099	0.336	0.355	0.359	0.371	0.335	0.278	0.328	0.336	0.058	0.038	0.038
00:10:00	0.1	0.345	0.364	0.368	0.381	0.343	0.285	0.336	0.344	0.058	0.038	0.038
00:10:20	0.1	0.353	0.372	0.377	0.39	0.351	0.292	0.345	0.352	0.058	0.039	0.038
00:10:40	0.102	0.361	0.381	0.385	0.398	0.359	0.298	0.353	0.36	0.058	0.038	0.038
00:11:00	0.101	0.369	0.389	0.394	0.407	0.367	0.305	0.361	0.369	0.058	0.038	0.038
00:11:20	0.1	0.377	0.398	0.403	0.415	0.375	0.312	0.37	0.376	0.058	0.038	0.038
00:11:40	0.1	0.385	0.406	0.411	0.424	0.383	0.319	0.378	0.385	0.058	0.038	0.038
00:12:00	0.1	0.394	0.414	0.419	0.432	0.391	0.326	0.386	0.393	0.058	0.038	0.039
00:12:20	0.101	0.402	0.422	0.427	0.439	0.399	0.332	0.394	0.401	0.058	0.038	0.038
00:12:40	0.103	0.409	0.429	0.434	0.446	0.406	0.339	0.402	0.409	0.058	0.039	0.038
00:13:00	0.101	0.417	0.437	0.441	0.453	0.414	0.346	0.41	0.417	0.059	0.039	0.039
00:13:20	0.1	0.423	0.442	0.447	0.457	0.421	0.353	0.417	0.423	0.058	0.038	0.038
00:13:40	0.1	0.431	0.449	0.454	0.462	0.428	0.36	0.425	0.43	0.058	0.038	0.038
00:14:00	0.105	0.437	0.454	0.459	0.465	0.434	0.367	0.432	0.436	0.058	0.038	0.038
00:14:20	0.101	0.443	0.458	0.463	0.468	0.44	0.374	0.439	0.442	0.058	0.038	0.038
00:14:40	0.101	0.449	0.462	0.466	0.469	0.446	0.38	0.444	0.448	0.058	0.038	0.038
00:15:00	0.101	0.455	0.465	0.469	0.471	0.451	0.387	0.45	0.452	0.058	0.038	0.038
00:15:20	0.105	0.459	0.467	0.47	0.471	0.456	0.393	0.455	0.456	0.058	0.038	0.038
00:15:40	0.101	0.463	0.468	0.472	0.471	0.459	0.4	0.46	0.46	0.058	0.038	0.038
00:16:00	0.102	0.466	0.469	0.472	0.472	0.463	0.407	0.463	0.462	0.059	0.039	0.039
00:16:20	0.102	0.469	0.469	0.473	0.471	0.465	0.413	0.466	0.464	0.059	0.038	0.038
00:16:40	0.103	0.47	0.47	0.473	0.471	0.467	0.419	0.468	0.465	0.058	0.039	0.038
00:17:00	0.102	0.471	0.469	0.473	0.472	0.468	0.425	0.469	0.466	0.059	0.038	0.038
00:17:20	0.104	0.472	0.47	0.473	0.471	0.468	0.43	0.47	0.466	0.058	0.038	0.038
00:17:40	0.102	0.472	0.47	0.472	0.471	0.469	0.436	0.47	0.467	0.058	0.038	0.038
00:18:00	0.102	0.472	0.469	0.472	0.471	0.469	0.441	0.47	0.467	0.058	0.038	0.038
00:18:20	0.102	0.473	0.469	0.472	0.471	0.469	0.446	0.47	0.467	0.058	0.038	0.038
00:18:40	0.104	0.473	0.469	0.472	0.471	0.469	0.45	0.471	0.466	0.058	0.038	0.038
00:19:00	0.102	0.472	0.469	0.472	0.471	0.469	0.454	0.471	0.467	0.059	0.038	0.038
00:19:20	0.103	0.472	0.469	0.472	0.47	0.469	0.457	0.47	0.466	0.058	0.038	0.038
00:19:40	0.103	0.473	0.469	0.472	0.471	0.469	0.46	0.471	0.466	0.058	0.039	0.038
00:20:00	0.104	0.472	0.469	0.472	0.471	0.469	0.463	0.471	0.467	0.059	0.039	0.039
00:20:20	0.105	0.472	0.469	0.472	0.47	0.469	0.465	0.47	0.466	0.058	0.038	0.038
00:20:40	0.104	0.472	0.469	0.472	0.47	0.469	0.466	0.47	0.466	0.058	0.039	0.038
00:21:00	0.103	0.473	0.469	0.472	0.471	0.469	0.467	0.47	0.466	0.059	0.038	0.038
00:21:20	0.106	0.472	0.469	0.472	0.47	0.468	0.468	0.47	0.466	0.059	0.039	0.039
00:21:40	0.103	0.472	0.468	0.471	0.47	0.468	0.469	0.47	0.466	0.058	0.038	0.038
00:22:00	0.103	0.472	0.468	0.471	0.47	0.468	0.469	0.47	0.465	0.058	0.038	0.038
00:22:20	0.103	0.472	0.468	0.471	0.47	0.468	0.469	0.47	0.466	0.058	0.038	0.038
00:22:40	0.104	0.472	0.468	0.471	0.47	0.468	0.469	0.47	0.466	0.058	0.038	0.039
00:23:00	0.104	0.472	0.468	0.471	0.47	0.468	0.469	0.47	0.466	0.059	0.039	0.039
00:23:20	0.103	0.471	0.468	0.471	0.47	0.468	0.469	0.469	0.466	0.058	0.039	0.038
00:23:40	0.104	0.471	0.468	0.47	0.469	0.468	0.469	0.469	0.465	0.058	0.038	0.038
00:24:00	0.106	0.471	0.468	0.471	0.469	0.468	0.469	0.469	0.465	0.058	0.038	0.038
00:24:20	0.104	0.471	0.468	0.471	0.47	0.468	0.469	0.469	0.465	0.059	0.038	0.039
00:24:40	0.104	0.471	0.467	0.471	0.469	0.467	0.469	0.469	0.465	0.058	0.038	0.038
00:25:00	0.107	0.471	0.467	0.471	0.469	0.467	0.469	0.469	0.465	0.058	0.038	0.038
00:25:20	0.104	0.471	0.467	0.47	0.469	0.467	0.468	0.469	0.465	0.058	0.038	0.038
00:25:40	0.105	0.471	0.467	0.47	0.469	0.467	0.468	0.469	0.465	0.058	0.038	0.038
00:26:00	0.105	0.47	0.467	0.47	0.469	0.467	0.468	0.469	0.464	0.058	0.038	0.038
00:26:20	0.105	0.471	0.467	0.47	0.469	0.467	0.469	0.469	0.465	0.058	0.038	0.039
00:26:40	0.106	0.47	0.467	0.47	0.469	0.467	0.468	0.469	0.465	0.058	0.038	0.038
00:27:00	0.105	0.47	0.467	0.47	0.469	0.467	0.468	0.469	0.465	0.059	0.039	0.038
00:27:20	0.105	0.47	0.467	0.47	0.468	0.467	0.468	0.469	0.464	0.058	0.038	0.038
00:27:40	0.106	0.47	0.467	0.47	0.468	0.466	0.468	0.468	0.464	0.058	0.038	0.038
00:28:00	0.107	0.47	0.467	0.47	0.469	0.467	0.468	0.468	0.464	0.058	0.038	0.038
00:28:20	0.106	0.47	0.467	0.47	0.468	0.467	0.468	0.468	0.464	0.058	0.038	0.038
00:28:40	0.107	0.47	0.467	0.47	0.468	0.467	0.468	0.468	0.464	0.059	0.038	0.039
00:29:00	0.106	0.47	0.467	0.47	0.469	0.467	0.468	0.468	0.464	0.059	0.039	0.038
00:29:20	0.107	0.47	0.466	0.469	0.468	0.466	0.468	0.468	0.464	0.058	0.038	0.038
00:29:40	0.11	0.469	0.466	0.469	0.468	0.466	0.468	0.468	0.464	0.058	0.038	0.038
00:30:00	0.107	0.469	0.466	0.469	0.468	0.466	0.467	0.467	0.463	0.058	0.038	0.038
[Table:TABLE M 490 ]
Time	D1	D2	D3	D4	D5	D6	D7	D8	D9	D10	D11	D12
00:00:00	0.086	0.088	0.09	0.089	0.09	0.088	0.085	0.09	0.09	0.04	0.04	0.04
00:00:20	0.082	0.092	0.094	0.093	0.094	0.091	0.087	0.094	0.094	0.04	0.04	0.04
00:00:40	0.083	0.096	0.098	0.097	0.098	0.095	0.09	0.097	0.098	0.04	0.04	0.04
00:01:00	0.084	0.099	0.102	0.1	0.102	0.098	0.093	0.101	0.101	0.04	0.04	0.04
00:01:20	0.083	0.103	0.106	0.104	0.106	0.102	0.095	0.105	0.105	0.04	0.04	0.04
00:01:40	0.083	0.107	0.109	0.108	0.11	0.106	0.098	0.109	0.109	0.04	0.04	0.04
00:02:00	0.081	0.11	0.113	0.112	0.114	0.109	0.101	0.113	0.113	0.04	0.04	0.04
00:02:20	0.081	0.114	0.117	0.115	0.118	0.112	0.104	0.117	0.117	0.04	0.04	0.04
00:02:40	0.081	0.118	0.121	0.119	0.122	0.116	0.106	0.12	0.12	0.04	0.04	0.04
00:03:00	0.085	0.121	0.125	0.123	0.126	0.119	0.109	0.124	0.124	0.04	0.04	0.04
00:03:20	0.082	0.125	0.129	0.126	0.13	0.122	0.111	0.128	0.128	0.04	0.04	0.04
00:03:40	0.083	0.128	0.133	0.13	0.134	0.125	0.114	0.132	0.132	0.04	0.04	0.04
00:04:00	0.081	0.132	0.137	0.134	0.138	0.13	0.117	0.136	0.136	0.04	0.04	0.04
00:04:20	0.086	0.136	0.14	0.138	0.143	0.133	0.119	0.14	0.14	0.04	0.04	0.04
00:04:40	0.081	0.139	0.144	0.142	0.147	0.136	0.122	0.143	0.144	0.04	0.04	0.04
00:05:00	0.081	0.143	0.148	0.145	0.151	0.14	0.125	0.148	0.148	0.04	0.04	0.04
00:05:20	0.081	0.147	0.152	0.149	0.155	0.143	0.128	0.151	0.152	0.04	0.04	0.04
00:05:40	0.081	0.151	0.156	0.153	0.159	0.147	0.131	0.156	0.156	0.04	0.04	0.04
00:06:00	0.081	0.155	0.161	0.157	0.164	0.151	0.134	0.16	0.161	0.04	0.04	0.04
00:06:20	0.081	0.159	0.165	0.161	0.169	0.154	0.137	0.164	0.165	0.04	0.04	0.04
00:06:40	0.081	0.163	0.168	0.165	0.173	0.158	0.14	0.168	0.169	0.04	0.04	0.04
00:07:00	0.082	0.167	0.173	0.169	0.177	0.162	0.143	0.173	0.174	0.04	0.04	0.04
00:07:20	0.081	0.171	0.177	0.174	0.182	0.165	0.146	0.177	0.178	0.04	0.04	0.04
00:07:40	0.081	0.175	0.181	0.178	0.187	0.169	0.149	0.181	0.183	0.04	0.04	0.04
00:08:00	0.082	0.18	0.186	0.182	0.191	0.173	0.152	0.185	0.187	0.04	0.04	0.04
00:08:20	0.082	0.184	0.191	0.186	0.196	0.177	0.155	0.19	0.192	0.04	0.04	0.04
00:08:40	0.081	0.189	0.195	0.191	0.2	0.181	0.158	0.195	0.196	0.04	0.04	0.04
00:09:00	0.081	0.193	0.2	0.195	0.206	0.185	0.161	0.199	0.201	0.04	0.04	0.04
00:09:20	0.082	0.197	0.204	0.2	0.21	0.189	0.164	0.204	0.206	0.04	0.04	0.04
00:09:40	0.081	0.202	0.209	0.204	0.216	0.193	0.167	0.208	0.21	0.04	0.04	0.04
00:10:00	0.082	0.206	0.213	0.209	0.22	0.197	0.171	0.213	0.215	0.04	0.04	0.04
00:10:20	0.082	0.211	0.218	0.213	0.225	0.202	0.174	0.218	0.22	0.04	0.04	0.04
00:10:40	0.081	0.215	0.223	0.218	0.23	0.206	0.178	0.222	0.225	0.04	0.04	0.04
00:11:00	0.082	0.22	0.227	0.223	0.235	0.21	0.181	0.227	0.231	0.04	0.04	0.04
00:11:20	0.082	0.224	0.232	0.227	0.241	0.214	0.185	0.232	0.236	0.04	0.04	0.04
00:11:40	0.082	0.229	0.237	0.232	0.246	0.219	0.188	0.237	0.24	0.04	0.04	0.04
00:12:00	0.082	0.234	0.242	0.237	0.251	0.223	0.191	0.242	0.245	0.04	0.04	0.04
00:12:20	0.082	0.239	0.247	0.242	0.256	0.227	0.195	0.247	0.25	0.04	0.04	0.04
00:12:40	0.082	0.243	0.252	0.247	0.262	0.232	0.198	0.252	0.256	0.04	0.04	0.04
00:13:00	0.082	0.248	0.257	0.252	0.267	0.236	0.202	0.258	0.261	0.04	0.04	0.04
00:13:20	0.083	0.253	0.262	0.256	0.272	0.24	0.206	0.262	0.266	0.04	0.04	0.04
00:13:40	0.083	0.258	0.267	0.262	0.277	0.245	0.209	0.268	0.271	0.04	0.04	0.04
00:14:00	0.082	0.263	0.272	0.267	0.283	0.249	0.213	0.273	0.277	0.04	0.04	0.04
00:14:20	0.083	0.268	0.277	0.271	0.288	0.254	0.216	0.278	0.282	0.04	0.04	0.04
00:14:40	0.083	0.273	0.282	0.276	0.293	0.258	0.22	0.283	0.287	0.04	0.04	0.04
00:15:00	0.082	0.277	0.287	0.281	0.299	0.263	0.223	0.288	0.292	0.04	0.04	0.04
00:15:20	0.083	0.282	0.292	0.287	0.304	0.268	0.227	0.293	0.297	0.04	0.04	0.04
00:15:40	0.082	0.287	0.297	0.291	0.309	0.272	0.231	0.298	0.303	0.04	0.04	0.04
00:16:00	0.083	0.292	0.302	0.297	0.315	0.277	0.235	0.304	0.308	0.04	0.04	0.04
00:16:20	0.082	0.297	0.307	0.302	0.32	0.282	0.238	0.309	0.313	0.04	0.04	0.04
00:16:40	0.083	0.302	0.312	0.306	0.326	0.286	0.242	0.314	0.318	0.04	0.04	0.04
00:17:00	0.083	0.307	0.317	0.312	0.331	0.291	0.246	0.319	0.324	0.04	0.04	0.04
00:17:20	0.083	0.312	0.322	0.317	0.336	0.295	0.249	0.324	0.329	0.04	0.04	0.04
00:17:40	0.083	0.317	0.327	0.322	0.342	0.3	0.253	0.329	0.334	0.04	0.04	0.04
00:18:00	0.083	0.322	0.332	0.327	0.347	0.304	0.257	0.334	0.339	0.04	0.04	0.04
00:18:20	0.083	0.327	0.337	0.332	0.352	0.309	0.261	0.34	0.344	0.04	0.04	0.04
00:18:40	0.083	0.331	0.342	0.337	0.357	0.313	0.265	0.344	0.349	0.04	0.04	0.04
00:19:00	0.083	0.336	0.347	0.342	0.363	0.318	0.268	0.35	0.355	0.04	0.04	0.04
00:19:20	0.083	0.341	0.352	0.347	0.367	0.323	0.272	0.355	0.36	0.04	0.04	0.04
00:19:40	0.083	0.346	0.357	0.352	0.373	0.327	0.276	0.36	0.365	0.04	0.04	0.04
00:20:00	0.084	0.351	0.362	0.357	0.378	0.332	0.28	0.365	0.37	0.04	0.04	0.04
00:20:20	0.083	0.356	0.367	0.361	0.383	0.336	0.283	0.37	0.374	0.04	0.04	0.04
00:20:40	0.084	0.361	0.372	0.366	0.388	0.341	0.287	0.375	0.379	0.04	0.04	0.04
00:21:00	0.084	0.365	0.377	0.371	0.393	0.346	0.291	0.379	0.384	0.04	0.04	0.04
00:21:20	0.084	0.37	0.382	0.376	0.398	0.35	0.295	0.384	0.389	0.041	0.04	0.04
00:21:40	0.084	0.375	0.386	0.381	0.402	0.355	0.298	0.389	0.393	0.04	0.04	0.04
00:22:00	0.084	0.38	0.39	0.385	0.406	0.359	0.302	0.393	0.398	0.04	0.04	0.04
00:22:20	0.084	0.384	0.395	0.39	0.411	0.363	0.306	0.398	0.402	0.04	0.04	0.04
00:22:40	0.084	0.389	0.4	0.394	0.415	0.368	0.31	0.403	0.407	0.04	0.04	0.04
00:23:00	0.084	0.393	0.404	0.399	0.419	0.372	0.313	0.407	0.411	0.04	0.04	0.04
00:23:20	0.085	0.397	0.408	0.403	0.423	0.376	0.317	0.411	0.415	0.04	0.04	0.04
00:23:40	0.084	0.401	0.412	0.407	0.426	0.38	0.321	0.415	0.419	0.04	0.04	0.04
00:24:00	0.084	0.405	0.416	0.411	0.429	0.385	0.324	0.419	0.422	0.04	0.04	0.04
00:24:20	0.084	0.41	0.42	0.415	0.433	0.389	0.328	0.423	0.426	0.04	0.04	0.04
00:24:40	0.084	0.413	0.423	0.419	0.435	0.393	0.332	0.426	0.429	0.04	0.04	0.04
00:25:00	0.084	0.417	0.427	0.422	0.438	0.397	0.336	0.429	0.432	0.04	0.04	0.04
00:25:20	0.084	0.421	0.43	0.426	0.44	0.4	0.339	0.433	0.435	0.04	0.04	0.04
00:25:40	0.085	0.425	0.433	0.429	0.441	0.404	0.343	0.435	0.437	0.04	0.04	0.04
00:26:00	0.084	0.428	0.436	0.432	0.443	0.408	0.346	0.438	0.439	0.04	0.04	0.04
00:26:20	0.085	0.431	0.439	0.435	0.444	0.411	0.35	0.441	0.441	0.04	0.04	0.04
00:26:40	0.085	0.435	0.441	0.438	0.445	0.415	0.354	0.443	0.443	0.04	0.04	0.04
00:27:00	0.085	0.437	0.443	0.44	0.446	0.418	0.357	0.445	0.444	0.04	0.04	0.04
00:27:20	0.085	0.44	0.445	0.442	0.447	0.421	0.361	0.446	0.445	0.04	0.04	0.04
00:27:40	0.085	0.442	0.446	0.443	0.446	0.424	0.364	0.447	0.446	0.04	0.04	0.04
00:28:00	0.085	0.445	0.448	0.445	0.447	0.426	0.368	0.449	0.447	0.04	0.04	0.04
00:28:20	0.085	0.447	0.449	0.446	0.447	0.429	0.371	0.449	0.447	0.04	0.04	0.04
00:28:40	0.085	0.448	0.45	0.447	0.447	0.431	0.375	0.45	0.448	0.04	0.04	0.04
00:29:00	0.085	0.45	0.45	0.448	0.447	0.433	0.378	0.451	0.448	0.04	0.04	0.04
00:29:20	0.085	0.451	0.45	0.447	0.447	0.435	0.381	0.45	0.448	0.04	0.04	0.04
00:29:40	0.085	0.452	0.451	0.448	0.447	0.437	0.384	0.451	0.448	0.04	0.04	0.04
00:30:00	0.085	0.453	0.451	0.448	0.447	0.438	0.387	0.451	0.448	0.04	0.04	0.04
[Table:TABLE M 490 ]
Time	E1	E2	E3	E4	E5	E6	E7	E8	E9	E10	E11	E12
00:00:00	0.094	0.111	0.111	0.131	0.114	0.118	0.11	0.117	0.117	0.039	0.039	0.039
00:00:20	0.094	0.117	0.117	0.141	0.122	0.127	0.117	0.125	0.126	0.039	0.039	0.038
00:00:40	0.095	0.123	0.123	0.152	0.129	0.134	0.122	0.132	0.133	0.039	0.039	0.039
00:01:00	0.095	0.13	0.129	0.162	0.136	0.141	0.128	0.139	0.14	0.039	0.039	0.039
00:01:20	0.095	0.137	0.136	0.172	0.143	0.149	0.133	0.147	0.146	0.039	0.039	0.039
00:01:40	0.095	0.143	0.141	0.182	0.15	0.156	0.139	0.154	0.154	0.039	0.039	0.039
00:02:00	0.095	0.15	0.148	0.192	0.157	0.163	0.144	0.161	0.161	0.039	0.039	0.039
00:02:20	0.095	0.156	0.154	0.202	0.164	0.17	0.15	0.168	0.168	0.039	0.039	0.039
00:02:40	0.095	0.162	0.16	0.212	0.171	0.177	0.155	0.176	0.175	0.039	0.039	0.039
00:03:00	0.095	0.168	0.166	0.221	0.178	0.185	0.161	0.183	0.182	0.039	0.039	0.039
00:03:20	0.095	0.175	0.171	0.231	0.185	0.191	0.166	0.19	0.19	0.039	0.039	0.039
00:03:40	0.095	0.181	0.178	0.241	0.191	0.198	0.171	0.198	0.196	0.039	0.039	0.039
00:04:00	0.095	0.187	0.184	0.251	0.199	0.206	0.177	0.205	0.204	0.039	0.039	0.039
00:04:20	0.095	0.193	0.189	0.26	0.206	0.213	0.182	0.212	0.211	0.039	0.039	0.039
00:04:40	0.095	0.2	0.195	0.27	0.213	0.22	0.188	0.219	0.219	0.039	0.039	0.038
00:05:00	0.095	0.206	0.202	0.28	0.22	0.228	0.193	0.227	0.226	0.039	0.039	0.039
00:05:20	0.095	0.213	0.208	0.29	0.227	0.234	0.199	0.235	0.234	0.039	0.039	0.038
00:05:40	0.095	0.22	0.214	0.3	0.234	0.242	0.205	0.243	0.242	0.039	0.039	0.039
00:06:00	0.095	0.226	0.221	0.31	0.241	0.249	0.211	0.25	0.25	0.039	0.039	0.039
00:06:20	0.095	0.233	0.228	0.32	0.249	0.257	0.216	0.258	0.258	0.039	0.039	0.039
00:06:40	0.095	0.24	0.233	0.33	0.256	0.264	0.222	0.266	0.266	0.039	0.039	0.039
00:07:00	0.095	0.248	0.24	0.34	0.264	0.273	0.228	0.274	0.274	0.039	0.039	0.039
00:07:20	0.095	0.254	0.247	0.35	0.271	0.28	0.235	0.282	0.282	0.039	0.039	0.039
00:07:40	0.095	0.261	0.253	0.36	0.279	0.288	0.241	0.29	0.291	0.039	0.039	0.039
00:08:00	0.095	0.268	0.26	0.37	0.286	0.296	0.247	0.299	0.299	0.039	0.039	0.039
00:08:20	0.095	0.276	0.267	0.38	0.294	0.304	0.253	0.307	0.307	0.039	0.039	0.039
00:08:40	0.096	0.283	0.274	0.39	0.302	0.312	0.259	0.315	0.316	0.039	0.039	0.039
00:09:00	0.095	0.29	0.28	0.4	0.31	0.32	0.265	0.323	0.324	0.039	0.039	0.039
00:09:20	0.096	0.298	0.287	0.409	0.318	0.328	0.272	0.331	0.333	0.039	0.039	0.039
00:09:40	0.096	0.305	0.295	0.418	0.325	0.336	0.278	0.339	0.341	0.039	0.039	0.038
00:10:00	0.096	0.313	0.301	0.427	0.334	0.344	0.284	0.348	0.349	0.039	0.039	0.039
00:10:20	0.096	0.32	0.308	0.436	0.342	0.352	0.291	0.356	0.358	0.039	0.039	0.039
00:10:40	0.096	0.328	0.316	0.444	0.349	0.36	0.298	0.364	0.366	0.039	0.039	0.039
00:11:00	0.096	0.335	0.322	0.451	0.357	0.369	0.304	0.372	0.375	0.039	0.039	0.039
00:11:20	0.096	0.343	0.33	0.458	0.365	0.376	0.311	0.381	0.383	0.039	0.039	0.039
00:11:40	0.096	0.35	0.337	0.463	0.373	0.384	0.318	0.389	0.391	0.039	0.039	0.039
00:12:00	0.096	0.358	0.344	0.467	0.381	0.392	0.325	0.397	0.4	0.039	0.039	0.039
00:12:20	0.096	0.365	0.351	0.47	0.388	0.4	0.331	0.404	0.407	0.039	0.038	0.039
00:12:40	0.096	0.372	0.358	0.472	0.396	0.407	0.338	0.412	0.415	0.039	0.039	0.038
00:13:00	0.097	0.38	0.365	0.473	0.403	0.415	0.345	0.419	0.423	0.039	0.039	0.039
00:13:20	0.096	0.387	0.372	0.474	0.41	0.422	0.351	0.426	0.429	0.039	0.039	0.039
00:13:40	0.097	0.394	0.379	0.474	0.417	0.428	0.358	0.432	0.436	0.039	0.039	0.039
00:14:00	0.097	0.401	0.385	0.474	0.424	0.434	0.364	0.438	0.442	0.039	0.039	0.039
00:14:20	0.097	0.408	0.393	0.474	0.43	0.44	0.371	0.444	0.447	0.039	0.039	0.039
00:14:40	0.097	0.415	0.399	0.474	0.436	0.446	0.377	0.448	0.452	0.039	0.039	0.039
00:15:00	0.097	0.42	0.406	0.474	0.441	0.451	0.384	0.453	0.456	0.039	0.039	0.039
00:15:20	0.097	0.426	0.412	0.474	0.446	0.455	0.391	0.455	0.459	0.039	0.039	0.039
00:15:40	0.097	0.432	0.418	0.474	0.45	0.458	0.397	0.458	0.461	0.039	0.039	0.039
00:16:00	0.097	0.438	0.424	0.474	0.454	0.461	0.403	0.46	0.463	0.039	0.039	0.039
00:16:20	0.098	0.442	0.43	0.473	0.457	0.463	0.409	0.461	0.464	0.039	0.039	0.039
00:16:40	0.098	0.446	0.435	0.473	0.459	0.464	0.415	0.461	0.465	0.039	0.039	0.039
00:17:00	0.098	0.45	0.44	0.473	0.46	0.465	0.421	0.461	0.465	0.039	0.039	0.038
00:17:20	0.098	0.453	0.444	0.473	0.461	0.466	0.426	0.461	0.465	0.039	0.039	0.038
00:17:40	0.098	0.455	0.448	0.473	0.462	0.466	0.432	0.462	0.466	0.039	0.039	0.039
00:18:00	0.098	0.457	0.453	0.473	0.462	0.466	0.437	0.461	0.465	0.039	0.039	0.038
00:18:20	0.098	0.459	0.456	0.473	0.462	0.466	0.442	0.462	0.465	0.039	0.039	0.039
00:18:40	0.098	0.46	0.458	0.473	0.462	0.466	0.446	0.461	0.465	0.039	0.039	0.039
00:19:00	0.099	0.46	0.46	0.473	0.462	0.466	0.45	0.461	0.465	0.039	0.039	0.039
00:19:20	0.098	0.46	0.461	0.472	0.462	0.466	0.453	0.461	0.465	0.039	0.039	0.039
00:19:40	0.099	0.46	0.463	0.473	0.462	0.466	0.456	0.461	0.465	0.039	0.039	0.039
00:20:00	0.099	0.46	0.464	0.472	0.462	0.466	0.459	0.461	0.465	0.039	0.039	0.039
00:20:20	0.099	0.46	0.464	0.472	0.462	0.466	0.461	0.461	0.465	0.039	0.039	0.039
00:20:40	0.099	0.46	0.464	0.472	0.462	0.466	0.463	0.461	0.465	0.039	0.039	0.039
00:21:00	0.099	0.46	0.465	0.472	0.462	0.466	0.464	0.461	0.464	0.039	0.039	0.039
00:21:20	0.099	0.461	0.465	0.472	0.462	0.466	0.465	0.461	0.465	0.039	0.039	0.039
00:21:40	0.099	0.46	0.465	0.472	0.462	0.466	0.465	0.461	0.464	0.039	0.039	0.039
00:22:00	0.099	0.46	0.465	0.472	0.461	0.466	0.465	0.46	0.464	0.039	0.039	0.038
00:22:20	0.099	0.46	0.465	0.472	0.461	0.465	0.466	0.46	0.464	0.039	0.039	0.038
00:22:40	0.099	0.46	0.465	0.472	0.461	0.466	0.466	0.461	0.464	0.039	0.039	0.039
00:23:00	0.1	0.46	0.465	0.472	0.461	0.465	0.466	0.46	0.464	0.039	0.039	0.039
00:23:20	0.1	0.46	0.464	0.471	0.461	0.465	0.466	0.46	0.464	0.039	0.039	0.039
00:23:40	0.1	0.459	0.464	0.471	0.461	0.465	0.466	0.46	0.463	0.039	0.039	0.038
00:24:00	0.1	0.459	0.464	0.471	0.461	0.465	0.466	0.46	0.464	0.039	0.039	0.039
00:24:20	0.1	0.459	0.464	0.471	0.461	0.465	0.466	0.46	0.463	0.039	0.039	0.039
00:24:40	0.1	0.459	0.464	0.471	0.461	0.465	0.466	0.46	0.463	0.039	0.039	0.038
00:25:00	0.1	0.459	0.464	0.471	0.46	0.465	0.465	0.46	0.463	0.039	0.039	0.038
00:25:20	0.1	0.459	0.464	0.471	0.461	0.465	0.465	0.46	0.463	0.039	0.039	0.038
00:25:40	0.101	0.459	0.464	0.471	0.461	0.465	0.465	0.46	0.463	0.039	0.039	0.039
00:26:00	0.1	0.458	0.464	0.471	0.46	0.464	0.465	0.46	0.463	0.039	0.039	0.039
00:26:20	0.101	0.459	0.464	0.471	0.46	0.465	0.466	0.46	0.463	0.039	0.039	0.039
00:26:40	0.101	0.459	0.463	0.471	0.46	0.465	0.465	0.459	0.463	0.039	0.039	0.039
00:27:00	0.101	0.459	0.463	0.471	0.46	0.464	0.465	0.459	0.463	0.039	0.039	0.039
00:27:20	0.101	0.458	0.464	0.47	0.46	0.464	0.465	0.459	0.462	0.039	0.039	0.038
00:27:40	0.101	0.458	0.463	0.47	0.46	0.464	0.465	0.459	0.463	0.039	0.039	0.039
00:28:00	0.101	0.458	0.463	0.47	0.46	0.464	0.465	0.459	0.463	0.039	0.039	0.039
00:28:20	0.101	0.458	0.463	0.471	0.46	0.464	0.465	0.459	0.462	0.039	0.039	0.039
00:28:40	0.101	0.458	0.463	0.47	0.46	0.464	0.465	0.459	0.463	0.039	0.039	0.039
00:29:00	0.102	0.458	0.463	0.47	0.46	0.464	0.465	0.459	0.463	0.039	0.039	0.039
00:29:20	0.102	0.458	0.463	0.47	0.459	0.464	0.464	0.459	0.462	0.039	0.039	0.039
00:29:40	0.102	0.458	0.462	0.47	0.459	0.464	0.464	0.459	0.462	0.039	0.039	0.039
00:30:00	0.102	0.458	0.463	0.47	0.459	0.464	0.464	0.459	0.462	0.039	0.039	0.038
[Table:TABLE M 490 ]
Time	F1	F2	F3	F4	F5	F6	F7	F8	F9	F10	F11	F12
00:00:00	0.081	0.095	0.093	0.103	0.095	0.096	0.093	0.098	0.099	0.04	0.04	0.04
00:00:20	0.081	0.099	0.096	0.108	0.098	0.099	0.095	0.102	0.103	0.04	0.039	0.04
00:00:40	0.081	0.102	0.1	0.113	0.102	0.103	0.098	0.106	0.107	0.039	0.04	0.04
00:01:00	0.081	0.106	0.103	0.118	0.105	0.107	0.102	0.111	0.111	0.039	0.04	0.04
00:01:20	0.082	0.11	0.107	0.124	0.109	0.111	0.104	0.115	0.115	0.039	0.04	0.04
00:01:40	0.082	0.113	0.11	0.129	0.113	0.115	0.107	0.12	0.119	0.039	0.04	0.04
00:02:00	0.082	0.116	0.113	0.135	0.116	0.119	0.11	0.124	0.123	0.039	0.04	0.04
00:02:20	0.082	0.121	0.117	0.14	0.12	0.123	0.114	0.128	0.127	0.04	0.04	0.04
00:02:40	0.082	0.124	0.12	0.145	0.124	0.127	0.117	0.133	0.132	0.039	0.04	0.04
00:03:00	0.082	0.127	0.123	0.15	0.128	0.131	0.12	0.137	0.136	0.04	0.04	0.04
00:03:20	0.082	0.131	0.127	0.155	0.131	0.134	0.123	0.141	0.14	0.04	0.04	0.04
00:03:40	0.082	0.135	0.13	0.16	0.135	0.138	0.126	0.146	0.145	0.039	0.04	0.04
00:04:00	0.082	0.139	0.134	0.167	0.139	0.143	0.129	0.15	0.15	0.04	0.04	0.04
00:04:20	0.082	0.142	0.137	0.172	0.143	0.146	0.132	0.155	0.154	0.039	0.04	0.04
00:04:40	0.082	0.146	0.14	0.177	0.146	0.15	0.135	0.16	0.159	0.039	0.039	0.04
00:05:00	0.082	0.15	0.144	0.182	0.15	0.155	0.139	0.164	0.163	0.04	0.04	0.04
00:05:20	0.083	0.153	0.147	0.188	0.154	0.159	0.142	0.169	0.168	0.039	0.039	0.04
00:05:40	0.083	0.158	0.151	0.194	0.158	0.163	0.145	0.174	0.173	0.04	0.04	0.04
00:06:00	0.083	0.162	0.155	0.199	0.162	0.167	0.149	0.179	0.178	0.04	0.04	0.04
00:06:20	0.082	0.166	0.158	0.205	0.167	0.172	0.153	0.184	0.183	0.04	0.04	0.04
00:06:40	0.082	0.17	0.162	0.21	0.171	0.176	0.156	0.189	0.188	0.04	0.04	0.04
00:07:00	0.083	0.174	0.166	0.217	0.175	0.18	0.16	0.194	0.193	0.04	0.04	0.04
00:07:20	0.083	0.179	0.17	0.223	0.18	0.185	0.163	0.199	0.198	0.04	0.04	0.04
00:07:40	0.083	0.182	0.173	0.229	0.184	0.189	0.167	0.204	0.203	0.04	0.04	0.04
00:08:00	0.083	0.187	0.178	0.235	0.188	0.194	0.171	0.209	0.208	0.039	0.04	0.04
00:08:20	0.083	0.192	0.182	0.241	0.193	0.199	0.174	0.215	0.214	0.04	0.04	0.04
00:08:40	0.083	0.196	0.185	0.247	0.197	0.203	0.178	0.22	0.219	0.04	0.04	0.04
00:09:00	0.083	0.2	0.19	0.253	0.202	0.208	0.182	0.225	0.225	0.04	0.04	0.04
00:09:20	0.083	0.205	0.194	0.259	0.206	0.213	0.185	0.231	0.23	0.04	0.04	0.04
00:09:40	0.083	0.209	0.198	0.265	0.211	0.217	0.189	0.236	0.235	0.039	0.039	0.039
00:10:00	0.083	0.214	0.202	0.272	0.216	0.222	0.193	0.241	0.241	0.039	0.039	0.04
00:10:20	0.083	0.219	0.206	0.278	0.22	0.227	0.197	0.247	0.247	0.04	0.04	0.04
00:10:40	0.083	0.223	0.211	0.285	0.225	0.232	0.201	0.253	0.252	0.039	0.039	0.04
00:11:00	0.083	0.228	0.214	0.291	0.23	0.237	0.205	0.258	0.258	0.039	0.039	0.04
00:11:20	0.083	0.233	0.219	0.298	0.235	0.242	0.209	0.264	0.264	0.039	0.04	0.04
00:11:40	0.083	0.237	0.224	0.304	0.24	0.247	0.213	0.27	0.269	0.039	0.04	0.04
00:12:00	0.083	0.242	0.228	0.311	0.245	0.252	0.217	0.276	0.275	0.039	0.04	0.04
00:12:20	0.083	0.248	0.232	0.317	0.249	0.257	0.222	0.281	0.281	0.039	0.039	0.04
00:12:40	0.083	0.252	0.237	0.323	0.254	0.262	0.226	0.287	0.287	0.039	0.039	0.039
00:13:00	0.084	0.257	0.241	0.33	0.259	0.268	0.23	0.293	0.293	0.04	0.04	0.04
00:13:20	0.083	0.262	0.245	0.336	0.264	0.272	0.234	0.299	0.298	0.039	0.039	0.039
00:13:40	0.083	0.267	0.25	0.343	0.269	0.278	0.238	0.304	0.304	0.04	0.04	0.04
00:14:00	0.084	0.271	0.255	0.349	0.274	0.283	0.242	0.31	0.31	0.039	0.04	0.04
00:14:20	0.084	0.277	0.259	0.355	0.279	0.288	0.247	0.316	0.316	0.04	0.04	0.04
00:14:40	0.084	0.282	0.264	0.362	0.284	0.293	0.251	0.321	0.321	0.039	0.039	0.039
00:15:00	0.084	0.287	0.268	0.368	0.289	0.299	0.255	0.327	0.329	0.039	0.04	0.04
00:15:20	0.084	0.292	0.273	0.375	0.294	0.304	0.259	0.333	0.333	0.04	0.04	0.04
00:15:40	0.084	0.297	0.277	0.381	0.299	0.309	0.264	0.339	0.339	0.039	0.04	0.04
00:16:00	0.084	0.302	0.282	0.387	0.305	0.315	0.268	0.345	0.345	0.04	0.04	0.04
00:16:20	0.084	0.307	0.286	0.393	0.31	0.32	0.272	0.351	0.35	0.04	0.04	0.04
00:16:40	0.084	0.312	0.291	0.398	0.314	0.325	0.277	0.356	0.356	0.04	0.04	0.04
00:17:00	0.084	0.317	0.295	0.404	0.32	0.33	0.281	0.362	0.361	0.039	0.039	0.04
00:17:20	0.084	0.322	0.3	0.409	0.324	0.335	0.285	0.367	0.367	0.039	0.039	0.04
00:17:40	0.084	0.327	0.305	0.415	0.33	0.34	0.29	0.373	0.373	0.039	0.04	0.04
00:18:00	0.084	0.331	0.309	0.42	0.334	0.345	0.294	0.378	0.377	0.039	0.039	0.04
00:18:20	0.084	0.337	0.314	0.425	0.34	0.35	0.298	0.384	0.383	0.039	0.04	0.04
00:18:40	0.084	0.342	0.318	0.429	0.344	0.355	0.303	0.389	0.388	0.039	0.04	0.04
00:19:00	0.084	0.346	0.323	0.434	0.349	0.36	0.307	0.394	0.394	0.039	0.039	0.04
00:19:20	0.084	0.351	0.327	0.438	0.354	0.365	0.311	0.399	0.398	0.039	0.04	0.04
00:19:40	0.084	0.356	0.332	0.442	0.359	0.37	0.315	0.404	0.403	0.04	0.04	0.04
00:20:00	0.084	0.36	0.336	0.445	0.364	0.375	0.32	0.409	0.408	0.04	0.04	0.04
00:20:20	0.085	0.365	0.341	0.447	0.368	0.38	0.324	0.413	0.412	0.039	0.04	0.04
00:20:40	0.085	0.37	0.345	0.449	0.373	0.384	0.328	0.418	0.417	0.04	0.04	0.04
00:21:00	0.085	0.375	0.35	0.451	0.378	0.389	0.333	0.422	0.421	0.039	0.04	0.04
00:21:20	0.085	0.38	0.354	0.452	0.382	0.394	0.337	0.426	0.425	0.04	0.04	0.04
00:21:40	0.085	0.384	0.358	0.453	0.387	0.398	0.341	0.429	0.429	0.04	0.04	0.04
00:22:00	0.085	0.388	0.362	0.454	0.391	0.402	0.345	0.433	0.432	0.039	0.039	0.04
00:22:20	0.085	0.392	0.366	0.454	0.396	0.407	0.349	0.436	0.435	0.039	0.039	0.039
00:22:40	0.085	0.397	0.371	0.454	0.4	0.411	0.353	0.439	0.439	0.039	0.04	0.04
00:23:00	0.085	0.402	0.375	0.455	0.404	0.415	0.357	0.442	0.442	0.04	0.04	0.04
00:23:20	0.085	0.405	0.379	0.455	0.408	0.419	0.361	0.444	0.444	0.04	0.04	0.04
00:23:40	0.085	0.409	0.383	0.454	0.412	0.422	0.365	0.445	0.445	0.039	0.039	0.039
00:24:00	0.085	0.414	0.387	0.454	0.415	0.426	0.369	0.447	0.447	0.039	0.039	0.04
00:24:20	0.085	0.417	0.391	0.455	0.419	0.429	0.373	0.448	0.449	0.04	0.04	0.04
00:24:40	0.085	0.421	0.395	0.454	0.422	0.432	0.377	0.449	0.45	0.039	0.039	0.04
00:25:00	0.085	0.425	0.399	0.454	0.426	0.435	0.381	0.449	0.45	0.039	0.039	0.039
00:25:20	0.085	0.428	0.403	0.454	0.429	0.437	0.385	0.45	0.451	0.039	0.039	0.04
00:25:40	0.085	0.432	0.406	0.454	0.432	0.44	0.389	0.45	0.451	0.039	0.04	0.04
00:26:00	0.085	0.435	0.41	0.454	0.434	0.442	0.392	0.45	0.451	0.039	0.04	0.04
00:26:20	0.086	0.438	0.414	0.454	0.436	0.444	0.396	0.451	0.452	0.04	0.04	0.04
00:26:40	0.086	0.441	0.417	0.454	0.439	0.445	0.4	0.451	0.452	0.039	0.04	0.04
00:27:00	0.086	0.444	0.421	0.454	0.44	0.446	0.403	0.451	0.452	0.04	0.04	0.04
00:27:20	0.086	0.445	0.424	0.453	0.442	0.447	0.406	0.451	0.451	0.039	0.039	0.04
00:27:40	0.086	0.448	0.427	0.453	0.443	0.448	0.409	0.451	0.451	0.039	0.04	0.039
00:28:00	0.086	0.45	0.43	0.453	0.444	0.449	0.413	0.451	0.452	0.04	0.04	0.04
00:28:20	0.086	0.451	0.433	0.453	0.445	0.449	0.416	0.451	0.451	0.039	0.04	0.04
00:28:40	0.086	0.453	0.436	0.453	0.446	0.45	0.42	0.451	0.452	0.04	0.04	0.04
00:29:00	0.086	0.454	0.438	0.453	0.446	0.45	0.422	0.451	0.452	0.04	0.04	0.04
00:29:20	0.086	0.455	0.44	0.452	0.446	0.45	0.425	0.45	0.451	0.039	0.039	0.04
00:29:40	0.086	0.456	0.442	0.453	0.447	0.45	0.428	0.45	0.451	0.039	0.04	0.04
00:30:00	0.086	0.457	0.444	0.453	0.447	0.45	0.43	0.45	0.451	0.039	0.039	0.04
[Table:TABLE M 490 ]
Time	G1	G2	G3	G4	G5	G6	G7	G8	G9	G10	G11	G12
00:00:00	0.039	0.039	0.039	0.039	0.039	0.039	0.039	0.039	0.039	0.039	0.039	0.039
00:00:20	0.039	0.039	0.039	0.039	0.039	0.039	0.039	0.039	0.039	0.039	0.039	0.038
00:00:40	0.039	0.039	0.039	0.039	0.039	0.039	0.039	0.039	0.039	0.039	0.039	0.039
00:01:00	0.039	0.039	0.039	0.039	0.039	0.039	0.039	0.039	0.039	0.039	0.039	0.039
00:01:20	0.039	0.039	0.039	0.039	0.039	0.039	0.039	0.039	0.039	0.039	0.039	0.039
00:01:40	0.039	0.039	0.039	0.039	0.039	0.039	0.039	0.039	0.039	0.039	0.039	0.039
00:02:00	0.039	0.039	0.039	0.039	0.039	0.039	0.039	0.039	0.039	0.039	0.038	0.039
00:02:20	0.039	0.039	0.039	0.039	0.039	0.039	0.039	0.039	0.039	0.039	0.039	0.039
00:02:40	0.039	0.039	0.039	0.039	0.039	0.039	0.039	0.039	0.039	0.039	0.039	0.039
00:03:00	0.039	0.039	0.039	0.039	0.039	0.039	0.039	0.039	0.039	0.039	0.039	0.039
00:03:20	0.039	0.039	0.039	0.039	0.039	0.039	0.039	0.039	0.039	0.039	0.039	0.039
00:03:40	0.038	0.039	0.039	0.039	0.039	0.039	0.039	0.039	0.039	0.039	0.038	0.039
00:04:00	0.039	0.039	0.039	0.039	0.039	0.039	0.039	0.039	0.039	0.039	0.039	0.039
00:04:20	0.039	0.039	0.039	0.039	0.039	0.039	0.039	0.039	0.039	0.039	0.039	0.039
00:04:40	0.039	0.039	0.039	0.039	0.039	0.039	0.039	0.039	0.039	0.039	0.038	0.038
00:05:00	0.039	0.039	0.039	0.039	0.039	0.039	0.039	0.039	0.039	0.039	0.039	0.039
00:05:20	0.039	0.039	0.039	0.039	0.039	0.039	0.039	0.039	0.039	0.039	0.038	0.038
00:05:40	0.039	0.039	0.039	0.039	0.039	0.039	0.039	0.039	0.039	0.039	0.039	0.039
00:06:00	0.039	0.039	0.039	0.039	0.039	0.039	0.039	0.039	0.039	0.039	0.039	0.039
00:06:20	0.039	0.039	0.039	0.039	0.039	0.039	0.039	0.039	0.039	0.04	0.039	0.039
00:06:40	0.038	0.039	0.039	0.039	0.039	0.039	0.039	0.039	0.039	0.039	0.039	0.039
00:07:00	0.039	0.039	0.039	0.039	0.039	0.039	0.039	0.039	0.039	0.039	0.039	0.039
00:07:20	0.039	0.039	0.039	0.039	0.039	0.039	0.039	0.039	0.039	0.039	0.039	0.039
00:07:40	0.039	0.039	0.039	0.039	0.039	0.039	0.039	0.039	0.039	0.039	0.039	0.039
00:08:00	0.039	0.039	0.039	0.039	0.039	0.039	0.039	0.039	0.039	0.039	0.039	0.039
00:08:20	0.038	0.039	0.039	0.039	0.039	0.039	0.039	0.039	0.039	0.039	0.039	0.039
00:08:40	0.039	0.039	0.039	0.039	0.039	0.039	0.039	0.039	0.039	0.039	0.039	0.039
00:09:00	0.039	0.039	0.039	0.039	0.039	0.039	0.039	0.039	0.039	0.039	0.039	0.039
00:09:20	0.039	0.039	0.039	0.039	0.039	0.039	0.039	0.039	0.039	0.039	0.039	0.039
00:09:40	0.039	0.039	0.039	0.039	0.039	0.039	0.039	0.039	0.039	0.039	0.038	0.038
00:10:00	0.039	0.039	0.039	0.039	0.039	0.039	0.039	0.039	0.039	0.039	0.038	0.038
00:10:20	0.039	0.039	0.039	0.039	0.039	0.039	0.039	0.039	0.039	0.039	0.039	0.039
00:10:40	0.038	0.039	0.039	0.039	0.039	0.039	0.039	0.039	0.039	0.039	0.039	0.039
00:11:00	0.038	0.039	0.038	0.039	0.039	0.039	0.039	0.039	0.039	0.039	0.039	0.039
00:11:20	0.039	0.039	0.039	0.039	0.039	0.039	0.039	0.039	0.039	0.039	0.039	0.039
00:11:40	0.039	0.039	0.039	0.039	0.039	0.039	0.039	0.039	0.039	0.039	0.039	0.039
00:12:00	0.038	0.039	0.039	0.039	0.039	0.039	0.039	0.039	0.039	0.039	0.039	0.039
00:12:20	0.039	0.039	0.039	0.039	0.039	0.039	0.039	0.039	0.039	0.039	0.038	0.038
00:12:40	0.038	0.039	0.039	0.039	0.039	0.039	0.039	0.039	0.039	0.039	0.039	0.038
00:13:00	0.039	0.039	0.039	0.039	0.039	0.039	0.039	0.039	0.039	0.039	0.039	0.039
00:13:20	0.038	0.038	0.038	0.039	0.039	0.039	0.039	0.039	0.039	0.039	0.038	0.038
00:13:40	0.038	0.039	0.039	0.039	0.039	0.039	0.039	0.039	0.039	0.039	0.039	0.039
00:14:00	0.039	0.039	0.038	0.039	0.039	0.039	0.039	0.039	0.039	0.039	0.039	0.039
00:14:20	0.039	0.039	0.039	0.039	0.039	0.039	0.039	0.039	0.039	0.039	0.039	0.039
00:14:40	0.038	0.039	0.039	0.039	0.039	0.039	0.039	0.039	0.039	0.039	0.039	0.039
00:15:00	0.039	0.039	0.039	0.039	0.039	0.039	0.039	0.039	0.039	0.039	0.038	0.039
00:15:20	0.038	0.039	0.039	0.039	0.039	0.039	0.039	0.039	0.039	0.039	0.039	0.039
00:15:40	0.038	0.039	0.039	0.039	0.039	0.039	0.039	0.039	0.039	0.039	0.038	0.039
00:16:00	0.039	0.039	0.039	0.039	0.039	0.039	0.039	0.039	0.039	0.039	0.039	0.039
00:16:20	0.039	0.039	0.039	0.039	0.039	0.039	0.039	0.039	0.039	0.039	0.039	0.039
00:16:40	0.039	0.039	0.039	0.039	0.039	0.039	0.039	0.039	0.039	0.039	0.039	0.039
00:17:00	0.039	0.039	0.039	0.039	0.039	0.039	0.039	0.039	0.039	0.039	0.038	0.038
00:17:20	0.038	0.039	0.039	0.039	0.039	0.039	0.039	0.039	0.039	0.039	0.039	0.038
00:17:40	0.039	0.039	0.039	0.039	0.039	0.039	0.039	0.039	0.039	0.039	0.039	0.039
00:18:00	0.039	0.039	0.039	0.039	0.039	0.039	0.039	0.039	0.039	0.039	0.039	0.038
00:18:20	0.039	0.039	0.039	0.039	0.039	0.039	0.039	0.039	0.039	0.039	0.039	0.039
00:18:40	0.038	0.039	0.039	0.039	0.039	0.039	0.039	0.039	0.039	0.039	0.038	0.039
00:19:00	0.039	0.039	0.039	0.039	0.039	0.039	0.039	0.039	0.039	0.039	0.039	0.039
00:19:20	0.038	0.039	0.038	0.038	0.039	0.039	0.039	0.038	0.038	0.039	0.038	0.039
00:19:40	0.039	0.039	0.039	0.039	0.039	0.039	0.039	0.039	0.039	0.039	0.039	0.039
00:20:00	0.039	0.039	0.039	0.039	0.039	0.039	0.039	0.039	0.039	0.039	0.039	0.039
00:20:20	0.039	0.039	0.039	0.039	0.039	0.039	0.039	0.039	0.039	0.039	0.039	0.039
00:20:40	0.039	0.039	0.039	0.039	0.039	0.039	0.039	0.039	0.039	0.039	0.039	0.039
00:21:00	0.038	0.039	0.039	0.039	0.04	0.039	0.039	0.039	0.039	0.039	0.039	0.039
00:21:20	0.039	0.039	0.039	0.039	0.039	0.039	0.039	0.039	0.039	0.039	0.039	0.039
00:21:40	0.039	0.039	0.039	0.039	0.039	0.039	0.039	0.039	0.039	0.039	0.039	0.039
00:22:00	0.039	0.039	0.039	0.039	0.039	0.039	0.039	0.039	0.039	0.039	0.039	0.038
00:22:20	0.038	0.039	0.039	0.039	0.039	0.039	0.039	0.039	0.039	0.039	0.038	0.038
00:22:40	0.038	0.039	0.039	0.039	0.039	0.039	0.039	0.039	0.039	0.039	0.039	0.039
00:23:00	0.039	0.039	0.039	0.039	0.039	0.039	0.039	0.039	0.039	0.039	0.039	0.039
00:23:20	0.038	0.039	0.039	0.039	0.039	0.039	0.039	0.039	0.039	0.039	0.039	0.039
00:23:40	0.038	0.039	0.039	0.039	0.039	0.039	0.039	0.039	0.039	0.039	0.038	0.038
00:24:00	0.038	0.039	0.039	0.039	0.039	0.039	0.039	0.039	0.039	0.039	0.038	0.038
00:24:20	0.039	0.039	0.039	0.039	0.039	0.039	0.039	0.039	0.039	0.039	0.039	0.039
00:24:40	0.038	0.039	0.039	0.039	0.039	0.039	0.039	0.039	0.039	0.039	0.039	0.038
00:25:00	0.038	0.039	0.039	0.039	0.039	0.039	0.039	0.039	0.038	0.039	0.038	0.038
00:25:20	0.039	0.039	0.039	0.039	0.039	0.039	0.039	0.039	0.039	0.039	0.039	0.038
00:25:40	0.039	0.039	0.039	0.039	0.039	0.039	0.039	0.039	0.039	0.039	0.039	0.039
00:26:00	0.038	0.039	0.039	0.039	0.039	0.039	0.039	0.039	0.039	0.039	0.038	0.039
00:26:20	0.039	0.039	0.039	0.039	0.039	0.039	0.039	0.039	0.039	0.039	0.039	0.039
00:26:40	0.039	0.039	0.039	0.039	0.039	0.039	0.039	0.039	0.039	0.039	0.039	0.039
00:27:00	0.039	0.039	0.039	0.039	0.039	0.039	0.039	0.039	0.039	0.039	0.039	0.039
00:27:20	0.039	0.039	0.039	0.039	0.039	0.039	0.039	0.039	0.039	0.039	0.038	0.038
00:27:40	0.038	0.039	0.039	0.039	0.039	0.039	0.039	0.039	0.039	0.039	0.038	0.039
00:28:00	0.039	0.039	0.039	0.039	0.039	0.039	0.039	0.039	0.039	0.039	0.039	0.039
00:28:20	0.039	0.039	0.039	0.039	0.039	0.039	0.039	0.039	0.039	0.039	0.038	0.039
00:28:40	0.039	0.039	0.039	0.039	0.039	0.039	0.039	0.039	0.039	0.039	0.039	0.039
00:29:00	0.039	0.039	0.039	0.039	0.039	0.039	0.039	0.039	0.039	0.039	0.039	0.039
00:29:20	0.039	0.039	0.039	0.039	0.039	0.039	0.039	0.039	0.039	0.039	0.038	0.039
00:29:40	0.039	0.039	0.039	0.039	0.039	0.039	0.039	0.039	0.039	0.039	0.039	0.039
00:30:00	0.038	0.039	0.039	0.039	0.039	0.039	0.039	0.039	0.039	0.039	0.039	0.038
[Table:TABLE M 490 ]
Time	H1	H2	H3	H4	H5	H6	H7	H8	H9	H10	H11	H12
00:00:00	0.039	0.039	0.039	0.039	0.039	0.039	0.039	0.039	0.039	0.039	0.039	0.039
00:00:20	0.039	0.04	0.039	0.039	0.039	0.039	0.039	0.039	0.039	0.039	0.039	0.039
00:00:40	0.039	0.04	0.039	0.039	0.039	0.039	0.039	0.039	0.039	0.039	0.039	0.039
00:01:00	0.039	0.04	0.039	0.039	0.039	0.039	0.039	0.039	0.039	0.039	0.039	0.039
00:01:20	0.039	0.04	0.039	0.039	0.039	0.039	0.039	0.039	0.039	0.039	0.039	0.039
00:01:40	0.039	0.04	0.039	0.039	0.039	0.039	0.039	0.039	0.039	0.039	0.039	0.039
00:02:00	0.039	0.039	0.039	0.039	0.039	0.039	0.039	0.039	0.039	0.039	0.039	0.039
00:02:20	0.039	0.039	0.039	0.039	0.039	0.039	0.039	0.039	0.039	0.039	0.039	0.039
00:02:40	0.039	0.04	0.039	0.039	0.039	0.039	0.039	0.039	0.039	0.039	0.039	0.039
00:03:00	0.039	0.04	0.039	0.039	0.039	0.039	0.039	0.039	0.039	0.039	0.039	0.039
00:03:20	0.039	0.039	0.039	0.039	0.039	0.039	0.039	0.039	0.039	0.039	0.039	0.039
00:03:40	0.039	0.039	0.039	0.039	0.039	0.039	0.039	0.039	0.039	0.039	0.039	0.039
00:04:00	0.039	0.04	0.039	0.039	0.039	0.039	0.039	0.039	0.039	0.039	0.039	0.039
00:04:20	0.039	0.039	0.039	0.039	0.039	0.039	0.039	0.039	0.039	0.039	0.039	0.039
00:04:40	0.039	0.039	0.039	0.039	0.039	0.039	0.039	0.039	0.039	0.039	0.039	0.039
00:05:00	0.039	0.04	0.039	0.039	0.039	0.039	0.039	0.039	0.039	0.039	0.039	0.039
00:05:20	0.039	0.039	0.039	0.039	0.039	0.039	0.039	0.039	0.039	0.039	0.039	0.039
00:05:40	0.039	0.039	0.039	0.039	0.039	0.039	0.039	0.039	0.039	0.039	0.039	0.039
00:06:00	0.039	0.04	0.039	0.039	0.039	0.039	0.039	0.039	0.039	0.039	0.039	0.039
00:06:20	0.039	0.04	0.039	0.039	0.039	0.039	0.039	0.039	0.039	0.039	0.039	0.039
00:06:40	0.039	0.039	0.039	0.039	0.039	0.039	0.039	0.039	0.039	0.039	0.039	0.039
00:07:00	0.039	0.04	0.039	0.039	0.039	0.039	0.039	0.039	0.039	0.039	0.039	0.039
00:07:20	0.039	0.039	0.039	0.039	0.039	0.039	0.039	0.039	0.039	0.039	0.039	0.039
00:07:40	0.039	0.039	0.039	0.039	0.039	0.039	0.039	0.039	0.039	0.039	0.039	0.039
00:08:00	0.039	0.04	0.039	0.039	0.039	0.039	0.039	0.039	0.039	0.039	0.039	0.039
00:08:20	0.039	0.039	0.039	0.039	0.039	0.039	0.039	0.039	0.039	0.039	0.039	0.039
00:08:40	0.039	0.039	0.039	0.039	0.039	0.039	0.039	0.039	0.039	0.039	0.039	0.039
00:09:00	0.039	0.039	0.039	0.039	0.039	0.039	0.039	0.039	0.039	0.039	0.039	0.039
00:09:20	0.039	0.039	0.039	0.039	0.039	0.039	0.039	0.039	0.039	0.039	0.039	0.039
00:09:40	0.039	0.039	0.039	0.039	0.039	0.039	0.039	0.039	0.039	0.039	0.039	0.039
00:10:00	0.039	0.039	0.039	0.039	0.039	0.039	0.039	0.039	0.039	0.039	0.039	0.039
00:10:20	0.039	0.039	0.039	0.039	0.039	0.039	0.039	0.039	0.039	0.039	0.039	0.039
00:10:40	0.039	0.039	0.039	0.039	0.039	0.039	0.039	0.039	0.039	0.039	0.039	0.039
00:11:00	0.039	0.039	0.039	0.039	0.039	0.039	0.039	0.039	0.039	0.039	0.039	0.039
00:11:20	0.039	0.039	0.039	0.039	0.039	0.039	0.039	0.039	0.039	0.039	0.039	0.039
00:11:40	0.039	0.039	0.039	0.039	0.039	0.039	0.039	0.039	0.039	0.039	0.039	0.039
00:12:00	0.039	0.039	0.039	0.039	0.039	0.039	0.039	0.039	0.039	0.039	0.039	0.039
00:12:20	0.039	0.039	0.039	0.039	0.039	0.039	0.039	0.039	0.039	0.039	0.039	0.039
00:12:40	0.039	0.039	0.039	0.039	0.039	0.039	0.039	0.039	0.039	0.039	0.039	0.039
00:13:00	0.039	0.04	0.039	0.039	0.039	0.039	0.039	0.039	0.039	0.039	0.039	0.039
00:13:20	0.039	0.039	0.039	0.039	0.039	0.039	0.039	0.039	0.039	0.039	0.039	0.039
00:13:40	0.039	0.039	0.039	0.039	0.039	0.039	0.039	0.039	0.039	0.039	0.039	0.039
00:14:00	0.039	0.039	0.039	0.039	0.039	0.039	0.039	0.039	0.039	0.039	0.039	0.039
00:14:20	0.039	0.039	0.039	0.039	0.039	0.039	0.039	0.039	0.039	0.039	0.039	0.039
00:14:40	0.039	0.039	0.039	0.039	0.039	0.039	0.039	0.039	0.039	0.039	0.039	0.039
00:15:00	0.039	0.039	0.039	0.039	0.039	0.039	0.039	0.039	0.039	0.039	0.039	0.039
00:15:20	0.039	0.039	0.039	0.039	0.039	0.039	0.039	0.039	0.039	0.039	0.039	0.039
00:15:40	0.039	0.039	0.039	0.039	0.039	0.039	0.039	0.039	0.039	0.039	0.039	0.039
00:16:00	0.039	0.04	0.039	0.039	0.039	0.039	0.039	0.039	0.039	0.039	0.039	0.039
00:16:20	0.039	0.039	0.039	0.039	0.039	0.039	0.039	0.039	0.039	0.039	0.039	0.039
00:16:40	0.039	0.039	0.039	0.039	0.039	0.039	0.039	0.039	0.039	0.039	0.039	0.039
00:17:00	0.039	0.039	0.039	0.039	0.039	0.039	0.039	0.039	0.039	0.039	0.039	0.039
00:17:20	0.039	0.039	0.039	0.039	0.039	0.039	0.039	0.039	0.039	0.039	0.039	0.039
00:17:40	0.039	0.039	0.039	0.039	0.039	0.039	0.039	0.039	0.039	0.039	0.039	0.039
00:18:00	0.039	0.039	0.039	0.039	0.039	0.039	0.039	0.039	0.039	0.039	0.039	0.039
00:18:20	0.039	0.039	0.039	0.039	0.039	0.039	0.039	0.039	0.039	0.039	0.039	0.039
00:18:40	0.039	0.039	0.039	0.039	0.039	0.039	0.039	0.039	0.039	0.039	0.039	0.039
00:19:00	0.039	0.039	0.039	0.039	0.039	0.039	0.039	0.039	0.039	0.039	0.039	0.039
00:19:20	0.039	0.039	0.039	0.039	0.039	0.039	0.039	0.039	0.039	0.039	0.039	0.039
00:19:40	0.039	0.039	0.039	0.039	0.039	0.039	0.039	0.039	0.039	0.039	0.039	0.039
00:20:00	0.039	0.039	0.039	0.039	0.039	0.039	0.039	0.039	0.039	0.039	0.039	0.039
00:20:20	0.039	0.039	0.039	0.039	0.039	0.039	0.039	0.039	0.039	0.039	0.039	0.039
00:20:40	0.039	0.039	0.039	0.039	0.039	0.039	0.039	0.039	0.039	0.039	0.039	0.039
00:21:00	0.039	0.039	0.039	0.039	0.039	0.039	0.039	0.039	0.039	0.039	0.039	0.039
00:21:20	0.039	0.039	0.039	0.039	0.039	0.039	0.039	0.039	0.039	0.039	0.04	0.039
00:21:40	0.039	0.039	0.039	0.039	0.039	0.039	0.039	0.039	0.039	0.039	0.039	0.039
00:22:00	0.039	0.039	0.039	0.039	0.039	0.039	0.039	0.039	0.039	0.039	0.039	0.039
00:22:20	0.039	0.039	0.039	0.039	0.039	0.039	0.039	0.039	0.039	0.039	0.039	0.039
00:22:40	0.039	0.039	0.039	0.039	0.039	0.039	0.039	0.039	0.039	0.039	0.039	0.039
00:23:00	0.039	0.039	0.039	0.039	0.039	0.039	0.039	0.039	0.039	0.039	0.039	0.039
00:23:20	0.039	0.039	0.039	0.039	0.039	0.039	0.039	0.039	0.039	0.039	0.039	0.039
00:23:40	0.039	0.039	0.039	0.039	0.039	0.039	0.039	0.039	0.039	0.039	0.039	0.039
00:24:00	0.039	0.039	0.039	0.039	0.039	0.039	0.039	0.039	0.039	0.039	0.039	0.039
00:24:20	0.039	0.039	0.039	0.039	0.039	0.039	0.039	0.039	0.039	0.039	0.039	0.039
00:24:40	0.039	0.039	0.039	0.039	0.039	0.039	0.039	0.039	0.039	0.039	0.039	0.039
00:25:00	0.039	0.039	0.039	0.039	0.039	0.039	0.039	0.039	0.039	0.039	0.039	0.039
00:25:20	0.039	0.039	0.039	0.039	0.039	0.039	0.039	0.039	0.039	0.039	0.039	0.039
00:25:40	0.039	0.039	0.039	0.039	0.039	0.039	0.039	0.039	0.039	0.039	0.039	0.039
00:26:00	0.039	0.039	0.039	0.039	0.039	0.039	0.039	0.039	0.039	0.039	0.039	0.039
00:26:20	0.039	0.039	0.039	0.039	0.039	0.039	0.039	0.039	0.039	0.039	0.039	0.039
00:26:40	0.039	0.039	0.039	0.039	0.039	0.039	0.039	0.039	0.039	0.039	0.039	0.039
00:27:00	0.039	0.039	0.039	0.039	0.039	0.039	0.039	0.039	0.039	0.039	0.039	0.039
00:27:20	0.039	0.039	0.039	0.039	0.039	0.039	0.039	0.039	0.039	0.039	0.039	0.039
00:27:40	0.039	0.039	0.039	0.039	0.039	0.039	0.039	0.039	0.039	0.039	0.039	0.039
00:28:00	0.039	0.039	0.039	0.039	0.039	0.039	0.039	0.039	0.039	0.039	0.039	0.039
00:28:20	0.039	0.039	0.039	0.039	0.039	0.039	0.039	0.039	0.039	0.039	0.039	0.039
00:28:40	0.039	0.039	0.039	0.039	0.039	0.039	0.039	0.039	0.039	0.039	0.039	0.039
00:29:00	0.039	0.039	0.039	0.039	0.039	0.039	0.039	0.039	0.039	0.039	0.039	0.039
00:29:20	0.039	0.039	0.039	0.039	0.039	0.039	0.039	0.039	0.039	0.039	0.039	0.039
00:29:40	0.039	0.039	0.039	0.039	0.039	0.039	0.039	0.039	0.039	0.039	0.039	0.039
00:30:00	0.039	0.039	0.039	0.039	0.039	0.039	0.039	0.039	0.039	0.039	0.039	0.039

## Sheet: Figure 2D
Figure 2D EMSA gel results of Stl WT and mutants in the residues predicted to interact with DNA

## Sheet: Figure 4A
Figure 4A-Mutations StlY112A, Y113A, Y116A, Y106A and StlYYAA reduce or abolish Stl interaction with the trimeric Duts, but not the dimeric Duts
Trimeric mutations group: Y112A, Y113, Y116, Y106, YY-AA
Mean values from three repeats:
Phage	Stl	Induced					Not induced
		1	2	3	Mean	SD	1	2	3	Mean	SD
phi11	WT	27.905	38.4527	44.5928	36.9835	8.44035	0.491544	0.738704	0.778499	0.669582	0.155464
	Y112A	23.2135	22.6782	21.7068	22.5329	0.763802	0.398456	0.528094	0.475407	0.467319	0.0651964
	Y113A	51.1566	37.438	39.7917	42.7954	7.33601	0.500624	0.49929	0.647106	0.549006	0.0849592
	Y116A	24.2225	34.8718	31.3024	30.1322	5.42022	0.792577	0.743889	0.864854	0.80044	0.0608649
	Y106A	26.8531	37.0942	42.8333	35.5936	8.0951	0.672505	0.708506	0.838931	0.739981	0.0875638
	YYAA	0.437251	0.427697	0.495937	0.453628	0.0369505	0.100473	0.250595	0.335189	0.228752	0.118872
80a	WT	3.1569	7.05532	4.17156	4.79459	2.02251	0.125808	0.387845	0.2404	0.251351	0.131362
	Y112A	0.332548	0.0862729	0.194249	0.204357	0.123448	0.176085	0.347312	0.260412	0.261269	0.0856169
	Y113A	0.109458	-0.0500826	0.140297	0.0665576	0.102183	0.0183005	0.172593	0.0803245	0.0904061	0.0776388
	Y116A	0.521355	0.207258	0.340492	0.356368	0.157649	0.374952	0.496678	0.363489	0.411706	0.0738108
	Y106A	0.320935	0.157987	0.267332	0.248752	0.0830478	0.208566	0.386161	0.251899	0.282209	0.0925962
	YYAA	0.0978112	0.0695984	0.209732	0.125714	0.0741167	0.0297556	0.35261	0.221002	0.201123	0.162343
phiNM1	WT	16.5781	13.0605	16.502	15.3802	2.00931	0.39356	0.330594	0.39356	0.372571	0.0363532
	Y112A	27.9252	20.7735	23.8085	24.1691	3.58948	0.494627	0.491423	0.494627	0.493559	0.00185005
	Y113A	18.6912	16.8774	16.0046	17.1911	1.3705	0.316418	0.343388	0.316418	0.325408	0.0155714
	Y116A	30.1524	20.9784	20.9266	24.0191	5.31161	0.71012	0.661437	0.71012	0.693892	0.0281074
	Y106A	23.7148	21.9855	22.7222	22.8075	0.86779	0.637696	0.562753	0.637696	0.612715	0.0432685
	YYAA	24.7665	22.9403	22.4487	23.3852	1.22129	0.413523	0.482591	0.413523	0.436546	0.0398764
Satistical analyses
Two-way ANOVA
Table Analyzed	phi11 Y112A group									Table Analyzed	80a Y112A group										Table Analyzed	phiNM1 Y112A group
Two-way ANOVA	Ordinary									Two-way ANOVA	Ordinary										Two-way ANOVA	Ordinary
Alpha	0.05									Alpha	0.05										Alpha	0.05
Source of Variation	% of total variation	P value	P value summary	Significant?						Source of Variation	% of total variation	P value	P value summary	Significant?							Source of Variation	% of total variation	P value	P value summary	Significant?
Interaction	15.78	< 0.0001	****	Yes						Interaction	39.82	< 0.0001	****	Yes							Interaction	2.526	0.0024	**	Yes
Stl	16.47	< 0.0001	****	Yes						Stl	40.42	< 0.0001	****	Yes							Stl	2.814	0.0013	**	Yes
Induction	63.63	< 0.0001	****	Yes						Induction	6.982	0.0014	**	Yes							Induction	92.29	< 0.0001	****	Yes
ANOVA table	SS	DF	MS	F (DFn, DFd)	P value					ANOVA table	SS	DF	MS	F (DFn, DFd)	P value						ANOVA table	SS	DF	MS	F (DFn, DFd)	P value
Interaction	1689	5	337.8	F (5, 24) = 18.37	P < 0.0001					Interaction	26.36	5	5.272	F (5, 24) = 14.96	P < 0.0001						Interaction	105.3	5	21.05	F (5, 24) = 5.128	P = 0.0024
Stl	1762	5	352.5	F (5, 24) = 19.17	P < 0.0001					Stl	26.76	5	5.353	F (5, 24) = 15.19	P < 0.0001						Stl	117.3	5	23.45	F (5, 24) = 5.713	P = 0.0013
Induction	6809	1	6809	F (1, 24) = 370.3	P < 0.0001					Induction	4.623	1	4.623	F (1, 24) = 13.12	P = 0.0014						Induction	3846	1	3846	F (1, 24) = 936.8	P < 0.0001
Residual	441.3	24	18.39							Residual	8.459	24	0.3524								Residual	98.53	24	4.105
Number of missing values	0									Number of missing values	0										Number of missing values	0
Within each column, compare rows (simple effects within columns)										Within each column, compare rows (simple effects within columns)											Within each column, compare rows (simple effects within columns)
Number of families	2									Number of families	2										Number of families	2
Number of comparisons per family	15									Number of comparisons per family	15										Number of comparisons per family	15
Alpha	0.05									Alpha	0.05										Alpha	0.05
Tukey's multiple comparisons test	Mean Diff.	95% CI of diff.	Significant?	Summary	Adjusted P Value					Tukey's multiple comparisons test	Mean Diff.	95% CI of diff.	Significant?	Summary	Adjusted P Value						Tukey's multiple comparisons test	Mean Diff.	95% CI of diff.	Significant?	Summary	Adjusted P Value
Induced										Induced											Induced
WT vs. Y112A	14.45	3.621 to 25.27	Yes	**	0.0046					WT vs. Y112A	4.593	3.095 to 6.092	Yes	****	< 0.0001						WT vs. Y112A	-8.79	-13.91 to -3.675	Yes	***	0.0002
WT vs. Y113A	-5.817	-16.64 to 5.009	No	ns	0.5686					WT vs. Y113A	4.73	3.231 to 6.229	Yes	****	< 0.0001						WT vs. Y113A	-1.81	-6.925 to 3.305	No	ns	0.8789
WT vs. Y116A	6.85	-3.975 to 17.68	No	ns	0.3947					WT vs. Y116A	4.44	2.941 to 5.939	Yes	****	< 0.0001						WT vs. Y116A	-8.64	-13.76 to -3.525	Yes	***	0.0003
WT vs. Y106A	1.39	-9.435 to 12.22	No	ns	0.9986					WT vs. Y106A	4.547	3.048 to 6.045	Yes	****	< 0.0001						WT vs. Y106A	-7.427	-12.54 to -2.312	Yes	**	0.0019
WT vs. YY-AA	36.52	25.70 to 47.35	Yes	****	< 0.0001					WT vs. YY-AA	4.67	3.171 to 6.169	Yes	****	< 0.0001						WT vs. YY-AA	-8.007	-13.12 to -2.892	Yes	***	0.0008
Y112A vs. Y113A	-20.26	-31.09 to -9.438	Yes	****	< 0.0001					Y112A vs. Y113A	0.1367	-1.362 to 1.635	No	ns	0.9997						Y112A vs. Y113A	6.98	1.865 to 12.10	Yes	**	0.0036
Y112A vs. Y116A	-7.597	-18.42 to 3.229	No	ns	0.2877					Y112A vs. Y116A	-0.1533	-1.652 to 1.345	No	ns	0.9995						Y112A vs. Y116A	0.15	-4.965 to 5.265	No	ns	> 0.9999
Y112A vs. Y106A	-13.06	-23.88 to -2.231	Yes	*	0.0118					Y112A vs. Y106A	-0.04667	-1.545 to 1.452	No	ns	> 0.9999						Y112A vs. Y106A	1.363	-3.752 to 6.478	No	ns	0.9601
Y112A vs. YY-AA	22.08	11.25 to 32.90	Yes	****	< 0.0001					Y112A vs. YY-AA	0.07667	-1.422 to 1.575	No	ns	> 0.9999						Y112A vs. YY-AA	0.7833	-4.332 to 5.898	No	ns	0.9967
Y113A vs. Y116A	12.67	1.841 to 23.49	Yes	*	0.0153					Y113A vs. Y116A	-0.29	-1.789 to 1.209	No	ns	0.9902						Y113A vs. Y116A	-6.83	-11.95 to -1.715	Yes	**	0.0045
Y113A vs. Y106A	7.207	-3.619 to 18.03	No	ns	0.3411					Y113A vs. Y106A	-0.1833	-1.682 to 1.315	No	ns	0.9989						Y113A vs. Y106A	-5.617	-10.73 to -0.5016	Yes	*	0.0256
Y113A vs. YY-AA	42.34	31.51 to 53.17	Yes	****	< 0.0001					Y113A vs. YY-AA	-0.06	-1.559 to 1.439	No	ns	> 0.9999						Y113A vs. YY-AA	-6.197	-11.31 to -1.082	Yes	*	0.0114
Y116A vs. Y106A	-5.46	-16.29 to 5.365	No	ns	0.6313					Y116A vs. Y106A	0.1067	-1.392 to 1.605	No	ns	> 0.9999						Y116A vs. Y106A	1.213	-3.902 to 6.328	No	ns	0.9757
Y116A vs. YY-AA	29.67	18.85 to 40.50	Yes	****	< 0.0001					Y116A vs. YY-AA	0.23	-1.269 to 1.729	No	ns	0.9966						Y116A vs. YY-AA	0.6333	-4.482 to 5.748	No	ns	0.9988
Y106A vs. YY-AA	35.13	24.31 to 45.96	Yes	****	< 0.0001					Y106A vs. YY-AA	0.1233	-1.375 to 1.622	No	ns	0.9998						Y106A vs. YY-AA	-0.58	-5.695 to 4.535	No	ns	0.9992
Not induced										Not induced											Not Induced
WT vs. Y112A	0.2	-10.63 to 11.03	No	ns	> 0.9999					WT vs. Y112A	-0.01	-1.509 to 1.489	No	ns	> 0.9999						WT vs. Y112A	-0.12	-5.235 to 4.995	No	ns	> 0.9999
WT vs. Y113A	0.12	-10.71 to 10.95	No	ns	> 0.9999					WT vs. Y113A	0.1633	-1.335 to 1.662	No	ns	0.9993						WT vs. Y113A	0.04333	-5.072 to 5.158	No	ns	> 0.9999
WT vs. Y116A	-0.1267	-10.95 to 10.70	No	ns	> 0.9999					WT vs. Y116A	-0.1567	-1.655 to 1.342	No	ns	0.9995						WT vs. Y116A	-0.3233	-5.438 to 4.792	No	ns	> 0.9999
WT vs. Y106A	-0.07	-10.90 to 10.76	No	ns	> 0.9999					WT vs. Y106A	-0.03	-1.529 to 1.469	No	ns	> 0.9999						WT vs. Y106A	-0.2433	-5.358 to 4.872	No	ns	> 0.9999
WT vs. YY-AA	0.44	-10.39 to 11.27	No	ns	> 0.9999					WT vs. YY-AA	0.05333	-1.445 to 1.552	No	ns	> 0.9999						WT vs. YY-AA	-0.06333	-5.178 to 5.052	No	ns	> 0.9999
Y112A vs. Y113A	-0.08	-10.91 to 10.75	No	ns	> 0.9999					Y112A vs. Y113A	0.1733	-1.325 to 1.672	No	ns	0.9991						Y112A vs. Y113A	0.1633	-4.952 to 5.278	No	ns	> 0.9999
Y112A vs. Y116A	-0.3267	-11.15 to 10.50	No	ns	> 0.9999					Y112A vs. Y116A	-0.1467	-1.645 to 1.352	No	ns	0.9996						Y112A vs. Y116A	-0.2033	-5.318 to 4.912	No	ns	> 0.9999
Y112A vs. Y106A	-0.27	-11.10 to 10.56	No	ns	> 0.9999					Y112A vs. Y106A	-0.02	-1.519 to 1.479	No	ns	> 0.9999						Y112A vs. Y106A	-0.1233	-5.238 to 4.992	No	ns	> 0.9999
Y112A vs. YY-AA	0.24	-10.59 to 11.07	No	ns	> 0.9999					Y112A vs. YY-AA	0.06333	-1.435 to 1.562	No	ns	> 0.9999						Y112A vs. YY-AA	0.05667	-5.058 to 5.172	No	ns	> 0.9999
Y113A vs. Y116A	-0.2467	-11.07 to 10.58	No	ns	> 0.9999					Y113A vs. Y116A	-0.32	-1.819 to 1.179	No	ns	0.9847						Y113A vs. Y116A	-0.3667	-5.482 to 4.748	No	ns	> 0.9999
Y113A vs. Y106A	-0.19	-11.02 to 10.64	No	ns	> 0.9999					Y113A vs. Y106A	-0.1933	-1.692 to 1.305	No	ns	0.9985						Y113A vs. Y106A	-0.2867	-5.402 to 4.828	No	ns	> 0.9999
Y113A vs. YY-AA	0.32	-10.51 to 11.15	No	ns	> 0.9999					Y113A vs. YY-AA	-0.11	-1.609 to 1.389	No	ns	> 0.9999						Y113A vs. YY-AA	-0.1067	-5.222 to 5.008	No	ns	> 0.9999
Y116A vs. Y106A	0.05667	-10.77 to 10.88	No	ns	> 0.9999					Y116A vs. Y106A	0.1267	-1.372 to 1.625	No	ns	0.9998						Y116A vs. Y106A	0.08	-5.035 to 5.195	No	ns	> 0.9999
Y116A vs. YY-AA	0.5667	-10.26 to 11.39	No	ns	> 0.9999					Y116A vs. YY-AA	0.21	-1.289 to 1.709	No	ns	0.9978						Y116A vs. YY-AA	0.26	-4.855 to 5.375	No	ns	> 0.9999
Y106A vs. YY-AA	0.51	-10.32 to 11.34	No	ns	> 0.9999					Y106A vs. YY-AA	0.08333	-1.415 to 1.582	No	ns	> 0.9999						Y106A vs. YY-AA	0.18	-4.935 to 5.295	No	ns	> 0.9999
Test details	Mean 1	Mean 2	Mean Diff.	SE of diff.	N1	N2	q	DF		Test details	Mean 1	Mean 2	Mean Diff.	SE of diff.	N1	N2	q	DF			Test details	Mean 1	Mean 2	Mean Diff.	SE of diff.	N1	N2	q	DF
Induced										Induced											Induced
WT vs. Y112A	36.98	22.53	14.45	3.501	3	3	5.835	24		WT vs. Y112A	4.797	0.2033	4.593	0.4847	3	3	13.4	24			WT vs. Y112A	15.38	24.17	-8.79	1.654	3	3	7.514	24
WT vs. Y113A	36.98	42.8	-5.817	3.501	3	3	2.349	24		WT vs. Y113A	4.797	0.06667	4.73	0.4847	3	3	13.8	24			WT vs. Y113A	15.38	17.19	-1.81	1.654	3	3	1.547	24
WT vs. Y116A	36.98	30.13	6.85	3.501	3	3	2.767	24		WT vs. Y116A	4.797	0.3567	4.44	0.4847	3	3	12.95	24			WT vs. Y116A	15.38	24.02	-8.64	1.654	3	3	7.386	24
WT vs. Y106A	36.98	35.59	1.39	3.501	3	3	0.5615	24		WT vs. Y106A	4.797	0.25	4.547	0.4847	3	3	13.27	24			WT vs. Y106A	15.38	22.81	-7.427	1.654	3	3	6.349	24
WT vs. YY-AA	36.98	0.4567	36.52	3.501	3	3	14.75	24		WT vs. YY-AA	4.797	0.1267	4.67	0.4847	3	3	13.62	24			WT vs. YY-AA	15.38	23.39	-8.007	1.654	3	3	6.845	24
Y112A vs. Y113A	22.53	42.8	-20.26	3.501	3	3	8.185	24		Y112A vs. Y113A	0.2033	0.06667	0.1367	0.4847	3	3	0.3987	24			Y112A vs. Y113A	24.17	17.19	6.98	1.654	3	3	5.967	24
Y112A vs. Y116A	22.53	30.13	-7.597	3.501	3	3	3.068	24		Y112A vs. Y116A	0.2033	0.3567	-0.1533	0.4847	3	3	0.4474	24			Y112A vs. Y116A	24.17	24.02	0.15	1.654	3	3	0.1282	24
Y112A vs. Y106A	22.53	35.59	-13.06	3.501	3	3	5.274	24		Y112A vs. Y106A	0.2033	0.25	-0.04667	0.4847	3	3	0.1362	24			Y112A vs. Y106A	24.17	22.81	1.363	1.654	3	3	1.165	24
Y112A vs. YY-AA	22.53	0.4567	22.08	3.501	3	3	8.917	24		Y112A vs. YY-AA	0.2033	0.1267	0.07667	0.4847	3	3	0.2237	24			Y112A vs. YY-AA	24.17	23.39	0.7833	1.654	3	3	0.6696	24
Y113A vs. Y116A	42.8	30.13	12.67	3.501	3	3	5.116	24		Y113A vs. Y116A	0.06667	0.3567	-0.29	0.4847	3	3	0.8461	24			Y113A vs. Y116A	17.19	24.02	-6.83	1.654	3	3	5.839	24
Y113A vs. Y106A	42.8	35.59	7.207	3.501	3	3	2.911	24		Y113A vs. Y106A	0.06667	0.25	-0.1833	0.4847	3	3	0.5349	24			Y113A vs. Y106A	17.19	22.81	-5.617	1.654	3	3	4.801	24
Y113A vs. YY-AA	42.8	0.4567	42.34	3.501	3	3	17.1	24		Y113A vs. YY-AA	0.06667	0.1267	-0.06	0.4847	3	3	0.1751	24			Y113A vs. YY-AA	17.19	23.39	-6.197	1.654	3	3	5.297	24
Y116A vs. Y106A	30.13	35.59	-5.46	3.501	3	3	2.205	24		Y116A vs. Y106A	0.3567	0.25	0.1067	0.4847	3	3	0.3112	24			Y116A vs. Y106A	24.02	22.81	1.213	1.654	3	3	1.037	24
Y116A vs. YY-AA	30.13	0.4567	29.67	3.501	3	3	11.99	24		Y116A vs. YY-AA	0.3567	0.1267	0.23	0.4847	3	3	0.671	24			Y116A vs. YY-AA	24.02	23.39	0.6333	1.654	3	3	0.5414	24
Y106A vs. YY-AA	35.59	0.4567	35.13	3.501	3	3	14.19	24		Y106A vs. YY-AA	0.25	0.1267	0.1233	0.4847	3	3	0.3598	24			Y106A vs. YY-AA	22.81	23.39	-0.58	1.654	3	3	0.4958	24
Not induced										Not induced											Not Induced
WT vs. Y112A	0.67	0.47	0.2	3.501	3	3	0.08078	24		WT vs. Y112A	0.2533	0.2633	-0.01	0.4847	3	3	0.02918	24			WT vs. Y112A	0.37	0.49	-0.12	1.654	3	3	0.1026	24
WT vs. Y113A	0.67	0.55	0.12	3.501	3	3	0.04847	24		WT vs. Y113A	0.2533	0.09	0.1633	0.4847	3	3	0.4765	24			WT vs. Y113A	0.37	0.3267	0.04333	1.654	3	3	0.03704	24
WT vs. Y116A	0.67	0.7967	-0.1267	3.501	3	3	0.05116	24		WT vs. Y116A	0.2533	0.41	-0.1567	0.4847	3	3	0.4571	24			WT vs. Y116A	0.37	0.6933	-0.3233	1.654	3	3	0.2764	24
WT vs. Y106A	0.67	0.74	-0.07	3.501	3	3	0.02827	24		WT vs. Y106A	0.2533	0.2833	-0.03	0.4847	3	3	0.08753	24			WT vs. Y106A	0.37	0.6133	-0.2433	1.654	3	3	0.208	24
WT vs. YY-AA	0.67	0.23	0.44	3.501	3	3	0.1777	24		WT vs. YY-AA	0.2533	0.2	0.05333	0.4847	3	3	0.1556	24			WT vs. YY-AA	0.37	0.4333	-0.06333	1.654	3	3	0.05414	24
Y112A vs. Y113A	0.47	0.55	-0.08	3.501	3	3	0.03231	24		Y112A vs. Y113A	0.2633	0.09	0.1733	0.4847	3	3	0.5057	24			Y112A vs. Y113A	0.49	0.3267	0.1633	1.654	3	3	0.1396	24
Y112A vs. Y116A	0.47	0.7967	-0.3267	3.501	3	3	0.1319	24		Y112A vs. Y116A	0.2633	0.41	-0.1467	0.4847	3	3	0.4279	24			Y112A vs. Y116A	0.49	0.6933	-0.2033	1.654	3	3	0.1738	24
Y112A vs. Y106A	0.47	0.74	-0.27	3.501	3	3	0.1091	24		Y112A vs. Y106A	0.2633	0.2833	-0.02	0.4847	3	3	0.05835	24			Y112A vs. Y106A	0.49	0.6133	-0.1233	1.654	3	3	0.1054	24
Y112A vs. YY-AA	0.47	0.23	0.24	3.501	3	3	0.09694	24		Y112A vs. YY-AA	0.2633	0.2	0.06333	0.4847	3	3	0.1848	24			Y112A vs. YY-AA	0.49	0.4333	0.05667	1.654	3	3	0.04844	24
Y113A vs. Y116A	0.55	0.7967	-0.2467	3.501	3	3	0.09963	24		Y113A vs. Y116A	0.09	0.41	-0.32	0.4847	3	3	0.9336	24			Y113A vs. Y116A	0.3267	0.6933	-0.3667	1.654	3	3	0.3134	24
Y113A vs. Y106A	0.55	0.74	-0.19	3.501	3	3	0.07675	24		Y113A vs. Y106A	0.09	0.2833	-0.1933	0.4847	3	3	0.5641	24			Y113A vs. Y106A	0.3267	0.6133	-0.2867	1.654	3	3	0.2451	24
Y113A vs. YY-AA	0.55	0.23	0.32	3.501	3	3	0.1293	24		Y113A vs. YY-AA	0.09	0.2	-0.11	0.4847	3	3	0.3209	24			Y113A vs. YY-AA	0.3267	0.4333	-0.1067	1.654	3	3	0.09118	24
Y116A vs. Y106A	0.7967	0.74	0.05667	3.501	3	3	0.02289	24		Y116A vs. Y106A	0.41	0.2833	0.1267	0.4847	3	3	0.3696	24			Y116A vs. Y106A	0.6933	0.6133	0.08	1.654	3	3	0.06839	24
Y116A vs. YY-AA	0.7967	0.23	0.5667	3.501	3	3	0.2289	24		Y116A vs. YY-AA	0.41	0.2	0.21	0.4847	3	3	0.6127	24			Y116A vs. YY-AA	0.6933	0.4333	0.26	1.654	3	3	0.2223	24
Y106A vs. YY-AA	0.74	0.23	0.51	3.501	3	3	0.206	24		Y106A vs. YY-AA	0.2833	0.2	0.08333	0.4847	3	3	0.2431	24			Y106A vs. YY-AA	0.6133	0.4333	0.18	1.654	3	3	0.1539	24
DATA
															Layout
[Table:TABLE M 490 ]																1	2	3	4	5	6	7	8	9	10	11	12
Time	A1	A2	A3	A4	A5	A6	A7	A8	A9	A10	A11	A12			A	WT 80a (1:2)	WT 80a (1:4)	Y112A 80a (1:2)	Y112A 80a (1:4)	Y113A 80a (1:2)	Y113A 80a (1:4)	Y116A 80a (1:2)	Y116A 80a (1:4)	Y106A 80a (1:2)	Y106A 80a (1:4)	YYAA 80a (1:2)	YYAA 80a (1:4)
00:00:00	0.117	0.082	0.287	0.081	0.093	0.074	0.127	0.164	0.213	0.078	0.093	0.197			B	WT 80a (1:2)	WT 80a (1:4)	Y112A 80a (1:2)	Y112A 80a (1:4)	Y113A 80a (1:2)	Y113A 80a (1:4)	Y116A 80a (1:2)	Y116A 80a (1:4)	Y106A 80a (1:2)	Y106A 80a (1:4)	YYAA 80a (1:2)	YYAA 80a (1:4)		Induced	90 mins post MC
00:00:20	0.094	0.079	0.093	0.075	0.088	0.073	0.092	0.077	0.091	0.075	0.092	0.077			C	Y234A 80a (1:2)	Y234A 80a (1:4)	HY-DA 80a (1:2)	HY-DA 80a (1:4)	GGGS 80a (1:2)	GGGS 80a (1:4)	R74A 80a (1:2)	R74A 80a (1:4)	WT f11 (1:2)	WT f11 (1:4)	Y112A f11 (1:2)	Y112A f11 (1:4)		Not induced
00:00:40	0.095	0.079	0.093	0.075	0.088	0.073	0.092	0.077	0.09	0.074	0.092	0.077			D	Y234A 80a (1:2)	Y234A 80a (1:4)	HY-DA 80a (1:2)	HY-DA 80a (1:4)	GGGS 80a (1:2)	GGGS 80a (1:4)	R74A 80a (1:2)	R74A 80a (1:4)	WT f11 (1:2)	WT f11 (1:4)	Y112A f11 (1:2)	Y112A f11 (1:4)
00:01:00	0.097	0.08	0.093	0.076	0.088	0.074	0.092	0.078	0.091	0.075	0.092	0.077			E	Y113A f11 (1:2)	Y113A f11 (1:4)	Y116A f11 (1:2)	Y116A f11 (1:4)	Y106A f11 (1:2)	Y106A f11 (1:4)	YYAA f11 (1:2)	YYAA f11 (1:4)	R74A f11 (1:2)	R74A f11 (1:4)	R74A NM1 (1:2)	R74A NM1 (1:4)
00:01:20	0.098	0.081	0.093	0.076	0.088	0.074	0.093	0.078	0.091	0.075	0.092	0.078			F	Y113A f11 (1:2)	Y113A f11 (1:4)	Y116A f11 (1:2)	Y116A f11 (1:4)	Y106A f11 (1:2)	Y106A f11 (1:4)	YYAA f11 (1:2)	YYAA f11 (1:4)	R74A f11 (1:2)	R74A f11 (1:4)	R74A NM1 (1:2)	R74A NM1 (1:4)
00:01:40	0.1	0.082	0.093	0.076	0.088	0.074	0.093	0.078	0.091	0.076	0.093	0.077			G	WT NM1 (1:2)	WT NM1 (1:4)	Y112A NM1 (1:2)	Y112A NM1 (1:4)	Y113A NM1 (1:2)	Y113A NM1 (1:4)	Y116A NM1 (1:2)	Y116A NM1 (1:4)	Y106A NM1 (1:2)	Y106A NM1 (1:4)	YYAA NM1 (1:2)	YYAA NM1 (1:4)
00:02:00	0.102	0.083	0.094	0.076	0.088	0.074	0.093	0.078	0.091	0.076	0.093	0.077			H	WT NM1 (1:2)	WT NM1 (1:4)	Y112A NM1 (1:2)	Y112A NM1 (1:4)	Y113A NM1 (1:2)	Y113A NM1 (1:4)	Y116A NM1 (1:2)	Y116A NM1 (1:4)	Y106A NM1 (1:2)	Y106A NM1 (1:4)	YYAA NM1 (1:2)	YYAA NM1 (1:4)
00:02:20	0.103	0.083	0.093	0.076	0.088	0.074	0.093	0.078	0.091	0.075	0.092	0.077
00:02:40	0.105	0.084	0.093	0.076	0.088	0.074	0.093	0.078	0.091	0.075	0.092	0.077
00:03:00	0.107	0.086	0.093	0.076	0.088	0.074	0.093	0.078	0.091	0.076	0.092	0.077			Sample OD540 in assay
00:03:20	0.109	0.087	0.093	0.076	0.088	0.074	0.093	0.079	0.091	0.076	0.092	0.078
00:03:40	0.11	0.088	0.093	0.076	0.088	0.074	0.093	0.078	0.091	0.076	0.092	0.077				1	2	3	4	5	6	7	8	9	10	11	12
00:04:00	0.112	0.089	0.093	0.076	0.088	0.074	0.093	0.079	0.091	0.076	0.093	0.077			A	0.47	0.47	0.491	0.491	0.484	0.484	0.496	0.496	0.477	0.477	0.498	0.498
00:04:20	0.113	0.09	0.093	0.076	0.088	0.074	0.093	0.078	0.091	0.076	0.092	0.077			B	0.543	0.543	0.558	0.558	0.563	0.563	0.572	0.572	0.607	0.607	0.621	0.621
00:04:40	0.115	0.091	0.093	0.076	0.088	0.074	0.093	0.079	0.091	0.076	0.093	0.078			C	0.52	0.52	0.473	0.473	0.523	0.523	0.48	0.48	0.433	0.433	0.404	0.404
00:05:00	0.117	0.092	0.093	0.076	0.088	0.074	0.093	0.079	0.092	0.076	0.093	0.078			D	0.576	0.576	0.563	0.563	0.586	0.586	0.556	0.556	0.571	0.571	0.598	0.598
00:05:20	0.118	0.092	0.093	0.076	0.088	0.074	0.093	0.079	0.091	0.076	0.093	0.078			E	0.363	0.363	0.39	0.39	0.382	0.382	0.343	0.343	0.398	0.398	0.421	0.421
00:05:40	0.12	0.094	0.094	0.076	0.088	0.074	0.093	0.079	0.092	0.076	0.093	0.078			F	0.532	0.532	0.54	0.54	0.482	0.482	0.504	0.504	0.503	0.503	0.535	0.535
00:06:00	0.121	0.094	0.093	0.076	0.087	0.074	0.093	0.079	0.091	0.076	0.092	0.078			G	0.386	0.386	0.415	0.415	0.424	0.424	0.416	0.416	0.415	0.415	0.402	0.402
00:06:20	0.123	0.095	0.093	0.076	0.087	0.074	0.093	0.079	0.091	0.076	0.092	0.078			H	0.495	0.495	0.513	0.513	0.484	0.484	0.529	0.529	0.494	0.494	0.494	0.494
00:06:40	0.124	0.096	0.093	0.076	0.087	0.074	0.093	0.079	0.092	0.076	0.093	0.078
00:07:00	0.126	0.097	0.094	0.077	0.088	0.074	0.093	0.079	0.092	0.076	0.093	0.078
00:07:20	0.128	0.098	0.094	0.077	0.087	0.074	0.093	0.079	0.092	0.076	0.093	0.078			Dilution factor
00:07:40	0.129	0.099	0.093	0.077	0.087	0.074	0.093	0.079	0.092	0.077	0.093	0.078
00:08:00	0.131	0.1	0.094	0.077	0.088	0.074	0.093	0.08	0.092	0.077	0.093	0.078				1	2	3	4	5	6	7	8	9	10	11	12
00:08:20	0.133	0.101	0.093	0.077	0.087	0.074	0.093	0.079	0.092	0.077	0.093	0.078			A	2	4	2	4	2	4	2	4	2	4	2	4
00:08:40	0.134	0.102	0.093	0.077	0.087	0.075	0.094	0.079	0.092	0.076	0.093	0.078			B	2	4	2	4	2	4	2	4	2	4	2	4
00:09:00	0.136	0.103	0.094	0.077	0.087	0.075	0.093	0.079	0.092	0.077	0.093	0.078			C	2	4	2	4	2	4	2	4	2	4	2	4
00:09:20	0.138	0.104	0.093	0.077	0.087	0.074	0.093	0.08	0.092	0.077	0.093	0.078			D	2	4	2	4	2	4	2	4	2	4	2	4
00:09:40	0.14	0.105	0.093	0.077	0.087	0.074	0.093	0.079	0.092	0.077	0.093	0.079			E	2	4	2	4	2	4	2	4	2	4	2	4
00:10:00	0.141	0.107	0.093	0.077	0.087	0.074	0.094	0.08	0.092	0.077	0.093	0.078			F	2	4	2	4	2	4	2	4	2	4	2	4
00:10:20	0.143	0.108	0.094	0.077	0.087	0.075	0.093	0.08	0.092	0.077	0.093	0.078			G	2	4	2	4	2	4	2	4	2	4	2	4
00:10:40	0.145	0.109	0.093	0.077	0.087	0.075	0.094	0.08	0.092	0.077	0.093	0.078			H	2	4	2	4	2	4	2	4	2	4	2	4
00:11:00	0.147	0.11	0.094	0.077	0.087	0.075	0.094	0.08	0.092	0.077	0.093	0.078
00:11:20	0.148	0.111	0.093	0.077	0.087	0.074	0.094	0.08	0.092	0.077	0.092	0.078
00:11:40	0.15	0.112	0.094	0.077	0.087	0.075	0.094	0.08	0.092	0.077	0.093	0.078			Slopes (DA490/Dt [h]) - calculated using linear regression in GraphPad)
00:12:00	0.152	0.113	0.094	0.077	0.087	0.074	0.094	0.08	0.092	0.077	0.093	0.078				1	2	3	4	5	6	7	8	9	10	11	12
00:12:20	0.154	0.114	0.093	0.077	0.087	0.075	0.094	0.08	0.092	0.077	0.093	0.079			A	0.3316	0.2069	0.004236	0.007138	-0.002424	0.003104	0.01028	0.01295	0.007536	0.0101	0.003466	0.006511		Use the slopes from the 1:2 dilutions as these have the lowest dilution factor that gives linear slopes.
00:12:40	0.156	0.116	0.093	0.077	0.087	0.075	0.094	0.08	0.092	0.077	0.093	0.078			B	0.02106	0.0134	0.01938	0.01215	0.009717	0.005763	0.02841	0.01919	0.02344	0.01382	0.01756	0.01216
00:13:00	0.158	0.117	0.094	0.077	0.087	0.075	0.094	0.08	0.092	0.077	0.093	0.078			C	0.3787	0.2418	0.5428	0.3364	1.182	0.8367	1.804	1.251	1.665	1.077	0.9162	0.6675
00:13:20	0.159	0.118	0.093	0.077	0.087	0.075	0.094	0.08	0.092	0.077	0.093	0.078			D	0.01971	0.01245	0.02734	0.01652	0.03321	0.02211	2.166	1.331	0.04218	0.01914	0.03158	0.02101
00:13:40	0.161	0.119	0.093	0.077	0.087	0.075	0.094	0.08	0.092	0.077	0.093	0.079			E	1.812	1.096	1.36	0.9172	1.417	1.018	0.01467	0.01471	1.872	1.099	2.049	1.287
00:14:00	0.163	0.12	0.093	0.077	0.087	0.074	0.094	0.08	0.092	0.077	0.093	0.078			F	0.02811	0.01867	0.04017	0.0231	0.03415	0.02325	0.01263	0.009406	2.092	1.182	2.016	1.297
00:14:20	0.165	0.121	0.094	0.077	0.087	0.075	0.094	0.081	0.092	0.078	0.093	0.079			G	0.6478	0.3944	0.8621	0.5595	0.7156	0.4886	0.8727	0.6164	0.9124	0.5602	0.9222	0.6183
00:14:40	0.167	0.122	0.093	0.077	0.087	0.074	0.094	0.08	0.092	0.077	0.093	0.078			H	0.01891	0.01398	0.02521	0.01554	0.01662	0.01038	0.03499	0.0225	0.0278	0.01639	0.02384	0.01645
00:15:00	0.169	0.124	0.094	0.077	0.087	0.075	0.094	0.081	0.092	0.078	0.093	0.079
00:15:20	0.17	0.125	0.093	0.078	0.087	0.074	0.094	0.081	0.092	0.077	0.093	0.078
00:15:40	0.172	0.126	0.093	0.077	0.086	0.074	0.094	0.081	0.092	0.078	0.093	0.078			OD540 corrected slopes
00:16:00	0.175	0.127	0.093	0.078	0.087	0.075	0.094	0.081	0.092	0.078	0.093	0.079				1	2	3	4	5	6	7	8	9	10	11	12
00:16:20	0.177	0.128	0.094	0.078	0.087	0.075	0.094	0.081	0.092	0.078	0.093	0.079			A	7.05532	2.20106	0.0862729	0.0726884	-0.0500826	0.0320661	0.207258	0.130544	0.157987	0.10587	0.0695984	0.0653715
00:16:40	0.178	0.13	0.094	0.078	0.086	0.075	0.094	0.081	0.092	0.078	0.093	0.079			B	0.387845	0.123389	0.347312	0.108871	0.172593	0.0511812	0.496678	0.167745	0.386161	0.113839	0.35261	0.0979066
00:17:00	0.18	0.131	0.093	0.078	0.087	0.075	0.094	0.081	0.092	0.078	0.093	0.079			C	7.71283	2.46232	11.4757	3.55603	22.6004	7.99904	37.5833	13.0312	38.4527	12.4365	22.6782	8.26114
00:17:20	0.182	0.132	0.094	0.078	0.086	0.075	0.094	0.081	0.092	0.078	0.093	0.079			D	0.353226	0.111559	0.485613	0.146714	0.566724	0.188652	38.9568	11.9694	0.738704	0.167601	0.528094	0.175669
00:17:40	0.184	0.133	0.094	0.078	0.087	0.075	0.094	0.081	0.092	0.078	0.093	0.079			E	37.438	11.3223	34.8718	11.759	37.0942	13.3246	0.427697	0.214431	47.0352	13.8065	48.6698	15.285
00:18:00	0.186	0.134	0.094	0.078	0.087	0.075	0.094	0.081	0.093	0.078	0.093	0.079			F	0.49929	0.165808	0.743889	0.213889	0.708506	0.241183	0.250595	0.0933135	41.5905	11.7495	37.6822	12.1215
00:18:20	0.188	0.136	0.094	0.078	0.086	0.075	0.095	0.081	0.092	0.078	0.093	0.079			G	13.0605	3.97581	20.7735	6.74096	16.8774	5.76179	20.9784	7.40865	21.9855	6.7494	22.9403	7.6903
00:18:40	0.19	0.137	0.094	0.078	0.087	0.075	0.095	0.081	0.093	0.078	0.093	0.079			H	0.330594	0.122203	0.491423	0.151462	0.343388	0.107231	0.661437	0.212665	0.562753	0.165891	0.482591	0.166498
00:19:00	0.192	0.138	0.094	0.078	0.087	0.075	0.095	0.081	0.093	0.078	0.093	0.079
00:19:20	0.194	0.14	0.094	0.078	0.086	0.075	0.095	0.082	0.093	0.078	0.093	0.079
00:19:40	0.196	0.141	0.094	0.078	0.087	0.075	0.095	0.082	0.093	0.079	0.093	0.079
00:20:00	0.198	0.142	0.094	0.078	0.086	0.075	0.095	0.082	0.093	0.078	0.093	0.079			Mean values
00:20:20	0.2	0.144	0.094	0.078	0.087	0.075	0.095	0.082	0.093	0.078	0.093	0.079
00:20:40	0.202	0.145	0.094	0.078	0.086	0.075	0.095	0.082	0.093	0.078	0.093	0.079
00:21:00	0.204	0.146	0.094	0.078	0.087	0.075	0.095	0.082	0.093	0.078	0.093	0.079			Phage	Stl	Induced	Not induced
00:21:20	0.206	0.147	0.094	0.078	0.086	0.075	0.095	0.082	0.093	0.079	0.093	0.079			80a	WT	7.05532	0.387845
00:21:40	0.208	0.148	0.094	0.078	0.087	0.075	0.095	0.082	0.093	0.079	0.093	0.079			80a	Y112A	0.0862729	0.347312
00:22:00	0.21	0.15	0.094	0.078	0.086	0.075	0.095	0.082	0.093	0.079	0.093	0.079			80a	Y113A	-0.0500826	0.172593
00:22:20	0.212	0.151	0.094	0.078	0.087	0.075	0.096	0.082	0.094	0.079	0.093	0.08			80a	Y116A	0.207258	0.496678
00:22:40	0.214	0.152	0.094	0.078	0.086	0.075	0.095	0.082	0.093	0.079	0.093	0.079			80a	Y106A	0.157987	0.386161
00:23:00	0.217	0.154	0.094	0.078	0.087	0.075	0.096	0.082	0.093	0.079	0.094	0.08			80a	YYAA	0.0695984	0.35261
00:23:20	0.219	0.155	0.094	0.078	0.087	0.075	0.096	0.083	0.093	0.079	0.094	0.08			80a	Y234A	7.71283	0.353226
00:23:40	0.221	0.156	0.094	0.078	0.087	0.075	0.096	0.083	0.093	0.079	0.093	0.079			80a	HY-DA	11.4757	0.485613
00:24:00	0.223	0.158	0.094	0.078	0.087	0.075	0.096	0.083	0.093	0.079	0.094	0.08			80a	GGGS	22.6004	0.566724
00:24:20	0.224	0.159	0.094	0.079	0.087	0.075	0.096	0.083	0.094	0.079	0.093	0.08			80a	R74A	37.5833	38.9568
00:24:40	0.227	0.16	0.095	0.079	0.087	0.075	0.096	0.083	0.094	0.079	0.094	0.08			phi11	WT	38.4527	0.738704
00:25:00	0.229	0.162	0.095	0.079	0.087	0.075	0.096	0.083	0.094	0.079	0.094	0.08			phi11	Y112A	22.6782	0.528094
00:25:20	0.231	0.163	0.095	0.079	0.087	0.075	0.097	0.083	0.094	0.079	0.094	0.08			phi11	Y113A	37.438	0.49929
00:25:40	0.233	0.164	0.095	0.079	0.087	0.075	0.097	0.083	0.094	0.08	0.094	0.08			phi11	Y116A	34.8718	0.743889
00:26:00	0.235	0.165	0.095	0.079	0.087	0.075	0.097	0.083	0.094	0.08	0.094	0.08			phi11	Y106A	37.0942	0.708506
00:26:20	0.237	0.167	0.095	0.079	0.086	0.075	0.097	0.083	0.094	0.08	0.094	0.08			phi11	YYAA	0.427697	0.250595
00:26:40	0.239	0.168	0.095	0.079	0.087	0.075	0.097	0.083	0.094	0.08	0.094	0.08			phi11	R74A	47.0352	41.5905
00:27:00	0.241	0.169	0.095	0.079	0.087	0.075	0.097	0.084	0.094	0.08	0.094	0.08			NM1	WT	13.0605	0.330594
00:27:20	0.243	0.171	0.095	0.079	0.087	0.075	0.097	0.084	0.095	0.08	0.094	0.08			NM1	Y112A	20.7735	0.491423
00:27:40	0.245	0.172	0.095	0.079	0.087	0.075	0.097	0.084	0.094	0.08	0.094	0.08			NM1	Y113A	16.8774	0.343388
00:28:00	0.247	0.173	0.095	0.079	0.087	0.075	0.097	0.084	0.094	0.08	0.094	0.08			NM1	Y116A	20.9784	0.661437
00:28:20	0.249	0.175	0.095	0.079	0.087	0.075	0.097	0.084	0.095	0.08	0.094	0.08			NM1	Y106A	21.9855	0.562753
00:28:40	0.251	0.176	0.095	0.079	0.087	0.075	0.098	0.084	0.095	0.08	0.094	0.08			NM1	YYAA	22.9403	0.482591
00:29:00	0.253	0.177	0.095	0.079	0.087	0.075	0.098	0.084	0.095	0.08	0.094	0.08			NM1	R74A	48.6698	37.6822
00:29:20	0.255	0.179	0.095	0.079	0.087	0.075	0.098	0.084	0.095	0.08	0.094	0.08
00:29:40	0.257	0.18	0.095	0.079	0.087	0.076	0.098	0.084	0.095	0.08	0.095	0.081
00:30:00	0.259	0.181	0.096	0.079	0.087	0.076	0.098	0.084	0.095	0.08	0.094	0.081
[Table:TABLE M 490 ]
Time	B1	B2	B3	B4	B5	B6	B7	B8	B9	B10	B11	B12
00:00:00	0.114	0.101	0.155	0.106	0.323	0.098	0.123	0.092	0.116	0.102	0.119	0.097
00:00:20	0.14	0.09	0.107	0.089	0.107	0.091	0.115	0.091	0.113	0.09	0.121	0.093
00:00:40	0.109	0.089	0.107	0.089	0.107	0.09	0.127	0.091	0.113	0.091	0.115	0.093
00:01:00	0.108	0.09	0.107	0.089	0.107	0.091	0.106	0.091	0.114	0.091	0.116	0.093
00:01:20	0.109	0.09	0.107	0.089	0.107	0.091	0.106	0.091	0.114	0.091	0.115	0.093
00:01:40	0.109	0.09	0.107	0.089	0.107	0.091	0.107	0.091	0.114	0.091	0.116	0.094
00:02:00	0.109	0.09	0.107	0.089	0.107	0.091	0.107	0.092	0.114	0.091	0.116	0.093
00:02:20	0.108	0.09	0.107	0.089	0.106	0.09	0.107	0.091	0.114	0.091	0.116	0.093
00:02:40	0.109	0.09	0.107	0.09	0.107	0.091	0.107	0.091	0.114	0.091	0.116	0.094
00:03:00	0.109	0.09	0.107	0.09	0.107	0.091	0.107	0.092	0.114	0.091	0.116	0.094
00:03:20	0.109	0.09	0.107	0.09	0.107	0.091	0.107	0.092	0.114	0.091	0.116	0.094
00:03:40	0.109	0.09	0.108	0.09	0.107	0.091	0.107	0.092	0.114	0.091	0.116	0.094
00:04:00	0.11	0.091	0.107	0.09	0.107	0.091	0.107	0.092	0.114	0.092	0.116	0.094
00:04:20	0.109	0.09	0.108	0.09	0.107	0.091	0.107	0.092	0.114	0.091	0.116	0.094
00:04:40	0.11	0.091	0.108	0.09	0.107	0.091	0.107	0.092	0.114	0.092	0.116	0.094
00:05:00	0.109	0.091	0.108	0.09	0.107	0.091	0.108	0.092	0.115	0.092	0.117	0.094
00:05:20	0.109	0.091	0.108	0.09	0.107	0.091	0.108	0.092	0.115	0.092	0.116	0.094
00:05:40	0.11	0.091	0.108	0.09	0.107	0.091	0.108	0.093	0.115	0.092	0.117	0.094
00:06:00	0.11	0.091	0.108	0.09	0.107	0.091	0.108	0.092	0.115	0.092	0.117	0.094
00:06:20	0.11	0.091	0.108	0.09	0.107	0.091	0.108	0.093	0.115	0.092	0.117	0.094
00:06:40	0.11	0.091	0.108	0.09	0.107	0.091	0.108	0.093	0.115	0.092	0.117	0.094
00:07:00	0.11	0.091	0.108	0.09	0.107	0.091	0.109	0.093	0.115	0.092	0.117	0.094
00:07:20	0.11	0.091	0.109	0.09	0.108	0.091	0.109	0.093	0.115	0.092	0.117	0.095
00:07:40	0.11	0.091	0.109	0.09	0.107	0.091	0.109	0.093	0.115	0.092	0.117	0.094
00:08:00	0.111	0.091	0.109	0.09	0.107	0.091	0.109	0.093	0.116	0.092	0.118	0.094
00:08:20	0.111	0.091	0.109	0.091	0.108	0.091	0.109	0.093	0.116	0.093	0.118	0.095
00:08:40	0.111	0.091	0.109	0.09	0.108	0.091	0.109	0.093	0.115	0.093	0.118	0.095
00:09:00	0.11	0.091	0.109	0.091	0.108	0.091	0.109	0.093	0.116	0.092	0.118	0.095
00:09:20	0.111	0.091	0.109	0.091	0.107	0.091	0.11	0.094	0.116	0.092	0.118	0.095
00:09:40	0.111	0.091	0.109	0.09	0.108	0.091	0.11	0.093	0.116	0.092	0.118	0.095
00:10:00	0.111	0.092	0.109	0.091	0.108	0.091	0.11	0.094	0.116	0.093	0.118	0.095
00:10:20	0.111	0.092	0.109	0.091	0.108	0.091	0.11	0.094	0.116	0.093	0.118	0.095
00:10:40	0.111	0.092	0.109	0.091	0.108	0.091	0.11	0.094	0.116	0.093	0.118	0.095
00:11:00	0.111	0.092	0.11	0.091	0.108	0.092	0.111	0.094	0.117	0.093	0.118	0.095
00:11:20	0.112	0.092	0.11	0.091	0.108	0.092	0.11	0.094	0.117	0.093	0.118	0.095
00:11:40	0.111	0.092	0.11	0.091	0.108	0.092	0.111	0.094	0.117	0.093	0.119	0.096
00:12:00	0.112	0.092	0.11	0.091	0.108	0.091	0.111	0.094	0.117	0.093	0.118	0.095
00:12:20	0.112	0.092	0.11	0.091	0.108	0.092	0.111	0.094	0.117	0.093	0.119	0.095
00:12:40	0.112	0.092	0.11	0.091	0.108	0.092	0.111	0.094	0.117	0.093	0.119	0.096
00:13:00	0.112	0.092	0.11	0.091	0.108	0.092	0.111	0.095	0.118	0.094	0.119	0.096
00:13:20	0.112	0.092	0.11	0.091	0.108	0.092	0.111	0.095	0.117	0.093	0.119	0.096
00:13:40	0.112	0.092	0.11	0.091	0.108	0.092	0.112	0.095	0.118	0.094	0.119	0.096
00:14:00	0.112	0.092	0.11	0.091	0.108	0.092	0.112	0.095	0.118	0.094	0.119	0.096
00:14:20	0.112	0.093	0.11	0.091	0.108	0.092	0.112	0.095	0.118	0.094	0.119	0.096
00:14:40	0.112	0.092	0.11	0.092	0.108	0.092	0.112	0.095	0.118	0.094	0.119	0.096
00:15:00	0.113	0.093	0.111	0.092	0.108	0.092	0.112	0.095	0.118	0.094	0.119	0.096
00:15:20	0.113	0.093	0.111	0.092	0.108	0.092	0.112	0.095	0.118	0.094	0.119	0.096
00:15:40	0.113	0.093	0.111	0.092	0.108	0.092	0.112	0.095	0.118	0.094	0.119	0.096
00:16:00	0.113	0.093	0.111	0.092	0.108	0.092	0.112	0.096	0.118	0.094	0.119	0.096
00:16:20	0.113	0.093	0.111	0.092	0.109	0.092	0.113	0.096	0.119	0.095	0.12	0.096
00:16:40	0.113	0.093	0.111	0.092	0.109	0.092	0.113	0.096	0.119	0.094	0.12	0.096
00:17:00	0.113	0.093	0.111	0.092	0.109	0.092	0.113	0.096	0.119	0.095	0.12	0.097
00:17:20	0.113	0.093	0.112	0.092	0.109	0.092	0.113	0.096	0.119	0.095	0.12	0.097
00:17:40	0.114	0.093	0.111	0.092	0.109	0.092	0.113	0.096	0.12	0.095	0.12	0.096
00:18:00	0.114	0.093	0.112	0.092	0.109	0.092	0.113	0.096	0.119	0.095	0.12	0.097
00:18:20	0.114	0.093	0.112	0.092	0.109	0.092	0.114	0.096	0.119	0.095	0.12	0.097
00:18:40	0.114	0.094	0.112	0.092	0.109	0.092	0.114	0.097	0.12	0.095	0.12	0.097
00:19:00	0.114	0.094	0.112	0.093	0.109	0.093	0.114	0.097	0.12	0.095	0.121	0.097
00:19:20	0.114	0.094	0.112	0.093	0.109	0.092	0.114	0.097	0.12	0.095	0.12	0.097
00:19:40	0.114	0.094	0.112	0.093	0.109	0.093	0.114	0.097	0.12	0.095	0.121	0.097
00:20:00	0.115	0.094	0.113	0.093	0.109	0.092	0.115	0.097	0.12	0.095	0.121	0.097
00:20:20	0.115	0.094	0.113	0.093	0.109	0.093	0.115	0.097	0.12	0.096	0.121	0.097
00:20:40	0.115	0.094	0.113	0.093	0.109	0.093	0.115	0.097	0.121	0.096	0.121	0.097
00:21:00	0.115	0.094	0.113	0.093	0.109	0.093	0.115	0.097	0.12	0.096	0.121	0.097
00:21:20	0.115	0.094	0.113	0.093	0.11	0.093	0.115	0.098	0.121	0.095	0.121	0.098
00:21:40	0.115	0.094	0.113	0.093	0.109	0.093	0.115	0.098	0.121	0.096	0.121	0.097
00:22:00	0.115	0.094	0.113	0.093	0.109	0.093	0.115	0.098	0.121	0.096	0.121	0.097
00:22:20	0.116	0.095	0.113	0.093	0.11	0.093	0.116	0.098	0.121	0.096	0.122	0.098
00:22:40	0.116	0.095	0.113	0.093	0.11	0.093	0.116	0.098	0.121	0.096	0.122	0.098
00:23:00	0.116	0.095	0.114	0.094	0.11	0.093	0.116	0.098	0.122	0.096	0.122	0.098
00:23:20	0.116	0.095	0.114	0.094	0.11	0.093	0.116	0.098	0.122	0.096	0.122	0.098
00:23:40	0.116	0.095	0.114	0.094	0.11	0.093	0.117	0.098	0.122	0.096	0.122	0.098
00:24:00	0.116	0.095	0.114	0.093	0.11	0.093	0.116	0.098	0.122	0.096	0.122	0.098
00:24:20	0.116	0.095	0.114	0.094	0.11	0.093	0.117	0.099	0.122	0.097	0.122	0.098
00:24:40	0.117	0.095	0.114	0.094	0.11	0.093	0.117	0.099	0.123	0.097	0.122	0.098
00:25:00	0.117	0.095	0.114	0.094	0.11	0.093	0.117	0.099	0.123	0.097	0.123	0.098
00:25:20	0.117	0.095	0.115	0.094	0.111	0.093	0.118	0.099	0.123	0.097	0.123	0.098
00:25:40	0.117	0.095	0.115	0.094	0.111	0.093	0.118	0.099	0.123	0.097	0.123	0.098
00:26:00	0.117	0.095	0.115	0.094	0.111	0.093	0.118	0.099	0.123	0.097	0.123	0.098
00:26:20	0.117	0.095	0.115	0.094	0.111	0.093	0.118	0.099	0.123	0.097	0.123	0.099
00:26:40	0.117	0.096	0.115	0.094	0.111	0.093	0.118	0.099	0.124	0.097	0.123	0.099
00:27:00	0.118	0.096	0.115	0.094	0.111	0.094	0.119	0.099	0.124	0.097	0.123	0.099
00:27:20	0.118	0.096	0.115	0.095	0.111	0.094	0.119	0.1	0.124	0.098	0.124	0.099
00:27:40	0.118	0.096	0.115	0.095	0.111	0.093	0.119	0.1	0.124	0.098	0.124	0.099
00:28:00	0.118	0.096	0.116	0.095	0.111	0.094	0.119	0.1	0.124	0.098	0.124	0.099
00:28:20	0.118	0.096	0.116	0.095	0.111	0.094	0.119	0.1	0.124	0.098	0.124	0.099
00:28:40	0.118	0.096	0.116	0.095	0.112	0.094	0.12	0.1	0.125	0.098	0.124	0.099
00:29:00	0.118	0.096	0.116	0.095	0.111	0.094	0.119	0.1	0.125	0.098	0.124	0.099
00:29:20	0.118	0.096	0.116	0.095	0.111	0.094	0.12	0.1	0.125	0.098	0.124	0.099
00:29:40	0.119	0.096	0.117	0.095	0.112	0.094	0.12	0.1	0.125	0.098	0.125	0.1
00:30:00	0.119	0.096	0.116	0.095	0.112	0.094	0.12	0.101	0.125	0.098	0.125	0.1
[Table:TABLE M 490 ]
Time	C1	C2	C3	C4	C5	C6	C7	C8	C9	C10	C11	C12
00:00:00	0.109	0.088	0.298	0.082	0.155	0.096	0.14	0.094	0.114	0.09	0.099	0.084
00:00:20	0.109	0.084	0.105	0.084	0.117	0.1	0.173	0.101	0.124	0.095	0.104	0.086
00:00:40	0.104	0.085	0.108	0.085	0.124	0.097	0.139	0.108	0.134	0.101	0.11	0.089
00:01:00	0.106	0.086	0.111	0.087	0.131	0.101	0.153	0.115	0.144	0.107	0.116	0.093
00:01:20	0.108	0.087	0.114	0.089	0.138	0.106	0.164	0.122	0.154	0.112	0.121	0.096
00:01:40	0.11	0.089	0.117	0.091	0.145	0.11	0.176	0.129	0.164	0.118	0.127	0.1
00:02:00	0.112	0.09	0.12	0.092	0.152	0.114	0.186	0.136	0.173	0.123	0.132	0.102
00:02:20	0.114	0.091	0.123	0.094	0.159	0.118	0.197	0.143	0.183	0.128	0.137	0.106
00:02:40	0.116	0.092	0.126	0.095	0.165	0.122	0.208	0.149	0.192	0.134	0.143	0.109
00:03:00	0.118	0.093	0.129	0.096	0.172	0.126	0.219	0.156	0.202	0.14	0.148	0.112
00:03:20	0.119	0.094	0.132	0.098	0.178	0.13	0.23	0.163	0.211	0.145	0.153	0.115
00:03:40	0.121	0.095	0.135	0.1	0.185	0.134	0.241	0.17	0.22	0.151	0.158	0.118
00:04:00	0.123	0.096	0.137	0.101	0.191	0.138	0.251	0.176	0.229	0.156	0.162	0.121
00:04:20	0.124	0.097	0.14	0.103	0.198	0.142	0.261	0.183	0.239	0.162	0.167	0.124
00:04:40	0.126	0.099	0.142	0.104	0.203	0.146	0.272	0.189	0.248	0.167	0.172	0.127
00:05:00	0.128	0.1	0.145	0.106	0.21	0.15	0.283	0.196	0.258	0.173	0.177	0.131
00:05:20	0.129	0.101	0.148	0.107	0.217	0.154	0.293	0.203	0.267	0.178	0.181	0.134
00:05:40	0.131	0.102	0.151	0.109	0.223	0.158	0.303	0.21	0.276	0.184	0.186	0.137
00:06:00	0.133	0.103	0.153	0.11	0.229	0.162	0.314	0.216	0.285	0.19	0.19	0.139
00:06:20	0.135	0.104	0.156	0.112	0.235	0.166	0.324	0.223	0.295	0.195	0.195	0.143
00:06:40	0.137	0.105	0.159	0.113	0.242	0.17	0.334	0.23	0.304	0.201	0.199	0.146
00:07:00	0.139	0.106	0.162	0.115	0.249	0.174	0.345	0.237	0.314	0.207	0.205	0.149
00:07:20	0.141	0.107	0.164	0.117	0.255	0.178	0.355	0.244	0.324	0.213	0.209	0.152
00:07:40	0.143	0.109	0.167	0.118	0.262	0.183	0.366	0.25	0.333	0.219	0.214	0.155
00:08:00	0.145	0.11	0.17	0.12	0.269	0.187	0.376	0.258	0.343	0.225	0.219	0.158
00:08:20	0.146	0.111	0.173	0.121	0.275	0.191	0.387	0.264	0.352	0.231	0.224	0.162
00:08:40	0.148	0.112	0.176	0.123	0.282	0.195	0.397	0.272	0.362	0.237	0.228	0.165
00:09:00	0.151	0.114	0.179	0.125	0.288	0.2	0.408	0.279	0.372	0.243	0.233	0.168
00:09:20	0.153	0.114	0.181	0.126	0.295	0.204	0.418	0.286	0.382	0.249	0.238	0.171
00:09:40	0.154	0.116	0.184	0.128	0.302	0.208	0.428	0.293	0.391	0.255	0.243	0.175
00:10:00	0.156	0.117	0.188	0.13	0.309	0.213	0.438	0.301	0.401	0.261	0.248	0.178
00:10:20	0.158	0.118	0.191	0.132	0.316	0.218	0.449	0.308	0.411	0.268	0.253	0.181
00:10:40	0.161	0.119	0.194	0.133	0.323	0.222	0.459	0.315	0.421	0.274	0.259	0.185
00:11:00	0.163	0.121	0.197	0.135	0.331	0.227	0.468	0.323	0.43	0.28	0.264	0.189
00:11:20	0.165	0.122	0.2	0.137	0.338	0.231	0.478	0.331	0.44	0.287	0.269	0.192
00:11:40	0.167	0.123	0.203	0.139	0.345	0.236	0.487	0.339	0.449	0.293	0.274	0.196
00:12:00	0.169	0.125	0.206	0.14	0.352	0.24	0.495	0.346	0.458	0.299	0.279	0.199
00:12:20	0.171	0.126	0.209	0.142	0.359	0.246	0.502	0.353	0.467	0.306	0.285	0.203
00:12:40	0.173	0.127	0.212	0.144	0.366	0.25	0.509	0.361	0.476	0.313	0.29	0.206
00:13:00	0.175	0.129	0.215	0.146	0.374	0.255	0.514	0.369	0.484	0.319	0.295	0.21
00:13:20	0.177	0.13	0.218	0.148	0.381	0.26	0.517	0.376	0.492	0.326	0.301	0.214
00:13:40	0.18	0.131	0.222	0.15	0.388	0.265	0.52	0.384	0.5	0.333	0.306	0.217
00:14:00	0.181	0.133	0.225	0.151	0.396	0.27	0.52	0.391	0.506	0.339	0.311	0.221
00:14:20	0.184	0.135	0.228	0.153	0.403	0.275	0.521	0.4	0.512	0.346	0.317	0.225
00:14:40	0.186	0.135	0.231	0.155	0.41	0.28	0.521	0.406	0.516	0.352	0.322	0.229
00:15:00	0.188	0.137	0.235	0.157	0.417	0.285	0.521	0.414	0.519	0.359	0.328	0.233
00:15:20	0.19	0.138	0.238	0.159	0.425	0.29	0.521	0.422	0.521	0.366	0.333	0.237
00:15:40	0.192	0.139	0.241	0.161	0.431	0.295	0.52	0.429	0.522	0.373	0.339	0.24
00:16:00	0.195	0.141	0.245	0.163	0.439	0.3	0.521	0.437	0.523	0.379	0.345	0.244
00:16:20	0.197	0.142	0.248	0.165	0.446	0.305	0.52	0.444	0.523	0.386	0.351	0.249
00:16:40	0.199	0.144	0.251	0.167	0.452	0.311	0.52	0.451	0.523	0.393	0.356	0.253
00:17:00	0.202	0.145	0.255	0.169	0.46	0.316	0.52	0.458	0.523	0.399	0.362	0.257
00:17:20	0.204	0.147	0.258	0.171	0.466	0.321	0.52	0.465	0.523	0.406	0.367	0.26
00:17:40	0.207	0.148	0.261	0.173	0.472	0.326	0.519	0.471	0.523	0.413	0.373	0.265
00:18:00	0.208	0.15	0.265	0.175	0.478	0.331	0.519	0.478	0.523	0.419	0.379	0.269
00:18:20	0.21	0.151	0.268	0.177	0.484	0.336	0.519	0.484	0.523	0.425	0.384	0.273
00:18:40	0.213	0.153	0.271	0.179	0.489	0.341	0.519	0.489	0.522	0.432	0.39	0.277
00:19:00	0.215	0.154	0.275	0.181	0.494	0.347	0.518	0.494	0.522	0.438	0.396	0.281
00:19:20	0.218	0.156	0.278	0.183	0.499	0.352	0.518	0.499	0.522	0.444	0.401	0.285
00:19:40	0.22	0.157	0.282	0.185	0.503	0.357	0.518	0.503	0.522	0.45	0.407	0.29
00:20:00	0.222	0.158	0.285	0.188	0.506	0.363	0.518	0.506	0.522	0.456	0.413	0.294
00:20:20	0.224	0.16	0.289	0.19	0.509	0.368	0.517	0.508	0.522	0.461	0.418	0.298
00:20:40	0.227	0.162	0.292	0.192	0.511	0.373	0.517	0.51	0.521	0.467	0.424	0.302
00:21:00	0.229	0.163	0.296	0.194	0.512	0.378	0.517	0.512	0.521	0.472	0.429	0.306
00:21:20	0.231	0.165	0.299	0.196	0.513	0.383	0.517	0.512	0.521	0.477	0.434	0.31
00:21:40	0.234	0.166	0.303	0.198	0.513	0.389	0.517	0.513	0.521	0.482	0.44	0.315
00:22:00	0.236	0.168	0.306	0.2	0.513	0.394	0.517	0.513	0.52	0.486	0.445	0.319
00:22:20	0.238	0.169	0.31	0.202	0.513	0.399	0.516	0.513	0.521	0.49	0.45	0.323
00:22:40	0.241	0.171	0.313	0.204	0.514	0.404	0.516	0.513	0.52	0.493	0.455	0.327
00:23:00	0.243	0.172	0.317	0.207	0.514	0.409	0.516	0.513	0.52	0.496	0.46	0.332
00:23:20	0.246	0.174	0.32	0.209	0.514	0.414	0.516	0.513	0.52	0.499	0.465	0.336
00:23:40	0.248	0.176	0.323	0.211	0.513	0.419	0.515	0.513	0.52	0.501	0.469	0.34
00:24:00	0.25	0.177	0.327	0.213	0.513	0.424	0.515	0.513	0.52	0.502	0.474	0.344
00:24:20	0.253	0.179	0.33	0.215	0.513	0.429	0.515	0.513	0.519	0.504	0.478	0.349
00:24:40	0.255	0.18	0.334	0.218	0.513	0.434	0.515	0.513	0.52	0.504	0.483	0.353
00:25:00	0.257	0.182	0.337	0.22	0.513	0.439	0.515	0.513	0.52	0.505	0.486	0.357
00:25:20	0.26	0.183	0.341	0.222	0.512	0.443	0.515	0.513	0.519	0.505	0.49	0.361
00:25:40	0.262	0.185	0.345	0.224	0.512	0.448	0.515	0.512	0.519	0.506	0.493	0.366
00:26:00	0.264	0.186	0.348	0.226	0.512	0.453	0.514	0.512	0.519	0.506	0.495	0.37
00:26:20	0.266	0.188	0.351	0.228	0.511	0.457	0.514	0.512	0.519	0.505	0.498	0.374
00:26:40	0.269	0.19	0.355	0.231	0.511	0.462	0.514	0.512	0.519	0.506	0.5	0.378
00:27:00	0.271	0.191	0.358	0.233	0.511	0.466	0.514	0.512	0.518	0.506	0.502	0.382
00:27:20	0.274	0.193	0.362	0.235	0.511	0.47	0.514	0.512	0.518	0.506	0.503	0.387
00:27:40	0.276	0.194	0.365	0.237	0.511	0.474	0.513	0.511	0.518	0.505	0.504	0.39
00:28:00	0.278	0.196	0.369	0.239	0.511	0.478	0.513	0.511	0.518	0.505	0.505	0.394
00:28:20	0.281	0.198	0.372	0.242	0.511	0.481	0.513	0.511	0.518	0.505	0.505	0.399
00:28:40	0.283	0.199	0.376	0.244	0.511	0.485	0.513	0.511	0.518	0.505	0.506	0.403
00:29:00	0.285	0.201	0.38	0.246	0.51	0.488	0.513	0.511	0.518	0.505	0.506	0.407
00:29:20	0.288	0.203	0.383	0.248	0.51	0.491	0.512	0.511	0.518	0.505	0.506	0.411
00:29:40	0.29	0.204	0.386	0.251	0.51	0.494	0.512	0.511	0.518	0.505	0.506	0.415
00:30:00	0.292	0.205	0.389	0.253	0.51	0.496	0.512	0.511	0.517	0.505	0.506	0.419
[Table:TABLE M 490 ]
Time	D1	D2	D3	D4	D5	D6	D7	D8	D9	D10	D11	D12
00:00:00	0.104	0.083	0.106	0.093	0.107	0.085	0.131	0.102	0.108	0.089	0.108	0.087
00:00:20	0.104	0.083	0.106	0.084	0.107	0.085	0.142	0.108	0.107	0.084	0.107	0.086
00:00:40	0.104	0.083	0.105	0.084	0.102	0.085	0.155	0.114	0.107	0.088	0.107	0.086
00:01:00	0.104	0.083	0.106	0.084	0.103	0.085	0.167	0.122	0.107	0.084	0.107	0.086
00:01:20	0.105	0.084	0.106	0.084	0.103	0.085	0.179	0.129	0.108	0.085	0.107	0.086
00:01:40	0.105	0.084	0.106	0.084	0.103	0.086	0.193	0.136	0.108	0.085	0.108	0.087
00:02:00	0.105	0.084	0.107	0.085	0.104	0.086	0.205	0.143	0.108	0.084	0.108	0.087
00:02:20	0.105	0.084	0.106	0.084	0.103	0.085	0.216	0.149	0.108	0.085	0.108	0.086
00:02:40	0.105	0.084	0.107	0.085	0.104	0.086	0.229	0.156	0.108	0.085	0.108	0.087
00:03:00	0.106	0.084	0.107	0.085	0.104	0.086	0.241	0.163	0.109	0.085	0.108	0.087
00:03:20	0.106	0.084	0.107	0.085	0.104	0.086	0.252	0.17	0.109	0.085	0.109	0.087
00:03:40	0.106	0.085	0.107	0.085	0.104	0.086	0.265	0.177	0.109	0.09	0.109	0.087
00:04:00	0.106	0.084	0.107	0.085	0.104	0.086	0.276	0.184	0.109	0.085	0.109	0.087
00:04:20	0.106	0.084	0.107	0.085	0.105	0.086	0.289	0.191	0.109	0.085	0.109	0.087
00:04:40	0.106	0.085	0.108	0.085	0.105	0.087	0.3	0.198	0.109	0.087	0.109	0.088
00:05:00	0.106	0.084	0.108	0.085	0.105	0.087	0.312	0.205	0.109	0.088	0.109	0.088
00:05:20	0.106	0.085	0.108	0.085	0.105	0.087	0.325	0.212	0.11	0.086	0.109	0.088
00:05:40	0.106	0.085	0.108	0.086	0.105	0.087	0.336	0.219	0.11	0.086	0.109	0.088
00:06:00	0.106	0.085	0.108	0.086	0.105	0.087	0.348	0.226	0.11	0.087	0.109	0.088
00:06:20	0.106	0.085	0.108	0.085	0.106	0.087	0.36	0.233	0.11	0.089	0.109	0.088
00:06:40	0.106	0.085	0.108	0.086	0.106	0.087	0.372	0.241	0.11	0.089	0.11	0.088
00:07:00	0.107	0.085	0.109	0.086	0.106	0.088	0.385	0.248	0.111	0.093	0.11	0.089
00:07:20	0.107	0.085	0.109	0.086	0.106	0.088	0.398	0.256	0.111	0.089	0.11	0.088
00:07:40	0.107	0.085	0.109	0.086	0.107	0.088	0.409	0.263	0.111	0.087	0.11	0.089
00:08:00	0.107	0.085	0.109	0.086	0.107	0.088	0.422	0.271	0.111	0.092	0.11	0.089
00:08:20	0.107	0.085	0.109	0.087	0.107	0.088	0.434	0.279	0.112	0.093	0.11	0.089
00:08:40	0.107	0.085	0.109	0.086	0.107	0.088	0.446	0.286	0.111	0.087	0.11	0.089
00:09:00	0.107	0.085	0.11	0.086	0.107	0.088	0.458	0.294	0.112	0.087	0.111	0.089
00:09:20	0.107	0.085	0.109	0.087	0.107	0.088	0.469	0.302	0.112	0.087	0.111	0.089
00:09:40	0.107	0.085	0.109	0.087	0.107	0.088	0.48	0.31	0.112	0.09	0.111	0.089
00:10:00	0.107	0.086	0.11	0.087	0.107	0.088	0.491	0.318	0.113	0.093	0.111	0.089
00:10:20	0.107	0.086	0.11	0.087	0.108	0.088	0.5	0.326	0.113	0.093	0.111	0.089
00:10:40	0.107	0.086	0.11	0.087	0.108	0.089	0.508	0.334	0.113	0.092	0.111	0.089
00:11:00	0.107	0.086	0.11	0.087	0.108	0.089	0.514	0.342	0.113	0.088	0.112	0.09
00:11:20	0.107	0.086	0.11	0.087	0.108	0.089	0.519	0.35	0.114	0.092	0.112	0.09
00:11:40	0.108	0.086	0.111	0.087	0.109	0.089	0.522	0.359	0.114	0.093	0.112	0.09
00:12:00	0.108	0.086	0.111	0.087	0.108	0.089	0.523	0.367	0.114	0.088	0.112	0.09
00:12:20	0.108	0.086	0.111	0.087	0.109	0.089	0.523	0.375	0.114	0.094	0.112	0.09
00:12:40	0.108	0.086	0.111	0.087	0.109	0.089	0.523	0.383	0.114	0.094	0.112	0.09
00:13:00	0.108	0.086	0.111	0.087	0.109	0.09	0.523	0.391	0.115	0.089	0.113	0.09
00:13:20	0.108	0.086	0.111	0.087	0.109	0.089	0.523	0.399	0.115	0.089	0.113	0.09
00:13:40	0.108	0.086	0.111	0.088	0.109	0.09	0.523	0.408	0.115	0.094	0.113	0.09
00:14:00	0.108	0.086	0.111	0.088	0.109	0.089	0.522	0.416	0.115	0.091	0.113	0.09
00:14:20	0.108	0.086	0.112	0.088	0.11	0.09	0.523	0.424	0.115	0.09	0.113	0.091
00:14:40	0.108	0.086	0.112	0.088	0.11	0.09	0.522	0.432	0.116	0.089	0.113	0.091
00:15:00	0.109	0.087	0.112	0.088	0.11	0.09	0.522	0.44	0.116	0.09	0.114	0.091
00:15:20	0.108	0.086	0.112	0.088	0.11	0.09	0.521	0.447	0.116	0.092	0.113	0.091
00:15:40	0.108	0.086	0.112	0.088	0.11	0.09	0.522	0.455	0.116	0.094	0.114	0.091
00:16:00	0.109	0.086	0.112	0.089	0.111	0.09	0.521	0.462	0.117	0.094	0.114	0.091
00:16:20	0.109	0.087	0.113	0.088	0.111	0.091	0.522	0.47	0.117	0.093	0.115	0.092
00:16:40	0.109	0.087	0.113	0.088	0.111	0.091	0.521	0.476	0.117	0.093	0.115	0.091
00:17:00	0.109	0.087	0.113	0.089	0.111	0.091	0.521	0.483	0.117	0.09	0.115	0.092
00:17:20	0.109	0.087	0.113	0.089	0.112	0.091	0.521	0.489	0.118	0.09	0.115	0.092
00:17:40	0.109	0.087	0.113	0.089	0.112	0.091	0.521	0.495	0.118	0.091	0.115	0.092
00:18:00	0.109	0.087	0.113	0.089	0.112	0.091	0.52	0.5	0.118	0.091	0.115	0.092
00:18:20	0.11	0.087	0.113	0.089	0.112	0.091	0.52	0.505	0.118	0.091	0.115	0.092
00:18:40	0.11	0.087	0.114	0.089	0.112	0.091	0.52	0.508	0.119	0.091	0.116	0.092
00:19:00	0.11	0.087	0.114	0.089	0.113	0.092	0.52	0.511	0.119	0.091	0.116	0.092
00:19:20	0.11	0.087	0.114	0.09	0.113	0.092	0.52	0.514	0.119	0.091	0.116	0.093
00:19:40	0.11	0.087	0.114	0.089	0.113	0.092	0.52	0.515	0.12	0.091	0.117	0.093
00:20:00	0.111	0.088	0.114	0.09	0.113	0.092	0.52	0.517	0.119	0.092	0.117	0.093
00:20:20	0.11	0.088	0.115	0.09	0.113	0.092	0.52	0.517	0.12	0.092	0.117	0.093
00:20:40	0.111	0.087	0.115	0.09	0.114	0.092	0.519	0.518	0.12	0.092	0.117	0.093
00:21:00	0.111	0.088	0.115	0.09	0.114	0.092	0.52	0.518	0.121	0.092	0.117	0.093
00:21:20	0.111	0.088	0.115	0.09	0.114	0.093	0.519	0.518	0.121	0.092	0.117	0.093
00:21:40	0.111	0.088	0.115	0.09	0.114	0.093	0.519	0.518	0.121	0.092	0.117	0.093
00:22:00	0.111	0.088	0.115	0.09	0.114	0.093	0.519	0.518	0.121	0.092	0.118	0.093
00:22:20	0.112	0.088	0.115	0.09	0.115	0.093	0.519	0.518	0.122	0.093	0.118	0.094
00:22:40	0.111	0.088	0.115	0.091	0.115	0.093	0.519	0.518	0.122	0.093	0.118	0.094
00:23:00	0.112	0.088	0.116	0.091	0.115	0.093	0.518	0.518	0.122	0.093	0.119	0.094
00:23:20	0.112	0.088	0.116	0.091	0.115	0.093	0.519	0.518	0.123	0.093	0.119	0.094
00:23:40	0.112	0.088	0.116	0.091	0.116	0.093	0.518	0.518	0.123	0.093	0.119	0.094
00:24:00	0.112	0.088	0.116	0.091	0.116	0.094	0.518	0.518	0.123	0.093	0.119	0.094
00:24:20	0.112	0.088	0.116	0.091	0.116	0.094	0.518	0.517	0.123	0.093	0.119	0.094
00:24:40	0.112	0.089	0.117	0.091	0.116	0.094	0.518	0.517	0.124	0.094	0.119	0.095
00:25:00	0.113	0.089	0.117	0.091	0.116	0.094	0.518	0.517	0.124	0.094	0.12	0.095
00:25:20	0.113	0.089	0.117	0.092	0.117	0.094	0.518	0.517	0.124	0.094	0.12	0.095
00:25:40	0.113	0.089	0.117	0.092	0.117	0.095	0.518	0.517	0.125	0.094	0.12	0.095
00:26:00	0.113	0.089	0.117	0.091	0.117	0.095	0.518	0.517	0.125	0.094	0.12	0.095
00:26:20	0.113	0.089	0.118	0.091	0.117	0.095	0.518	0.517	0.125	0.094	0.121	0.095
00:26:40	0.113	0.089	0.118	0.092	0.118	0.095	0.518	0.517	0.125	0.094	0.121	0.095
00:27:00	0.113	0.089	0.118	0.092	0.118	0.095	0.517	0.516	0.126	0.095	0.121	0.096
00:27:20	0.114	0.089	0.118	0.092	0.118	0.095	0.517	0.517	0.126	0.095	0.121	0.096
00:27:40	0.114	0.089	0.118	0.092	0.118	0.095	0.517	0.516	0.126	0.095	0.121	0.096
00:28:00	0.114	0.089	0.119	0.092	0.119	0.095	0.517	0.516	0.126	0.095	0.122	0.096
00:28:20	0.114	0.089	0.119	0.092	0.119	0.096	0.517	0.516	0.127	0.095	0.122	0.096
00:28:40	0.114	0.09	0.119	0.092	0.119	0.096	0.517	0.516	0.127	0.096	0.122	0.096
00:29:00	0.114	0.09	0.119	0.093	0.119	0.096	0.517	0.516	0.127	0.096	0.122	0.097
00:29:20	0.114	0.09	0.119	0.093	0.12	0.096	0.517	0.516	0.128	0.096	0.123	0.096
00:29:40	0.115	0.09	0.12	0.093	0.12	0.096	0.517	0.516	0.128	0.096	0.123	0.097
00:30:00	0.114	0.09	0.12	0.093	0.12	0.096	0.516	0.516	0.128	0.096	0.123	0.097
[Table:TABLE M 490 ]
Time	E1	E2	E3	E4	E5	E6	E7	E8	E9	E10	E11	E12
00:00:00	0.115	0.09	0.115	0.091	0.11	0.092	0.084	0.075	0.121	0.092	0.127	0.101
00:00:20	0.127	0.097	0.123	0.097	0.118	0.097	0.084	0.076	0.133	0.098	0.139	0.106
00:00:40	0.138	0.103	0.132	0.101	0.126	0.102	0.084	0.076	0.144	0.103	0.151	0.112
00:01:00	0.15	0.11	0.141	0.106	0.135	0.107	0.085	0.078	0.156	0.109	0.164	0.119
00:01:20	0.161	0.116	0.15	0.111	0.144	0.112	0.085	0.076	0.168	0.115	0.175	0.125
00:01:40	0.172	0.122	0.159	0.116	0.153	0.118	0.085	0.078	0.179	0.121	0.189	0.133
00:02:00	0.183	0.129	0.167	0.121	0.161	0.123	0.085	0.076	0.19	0.127	0.199	0.139
00:02:20	0.194	0.134	0.175	0.126	0.169	0.128	0.085	0.076	0.201	0.132	0.21	0.145
00:02:40	0.204	0.14	0.183	0.13	0.177	0.134	0.085	0.076	0.211	0.138	0.222	0.152
00:03:00	0.215	0.147	0.191	0.135	0.185	0.139	0.086	0.078	0.222	0.144	0.233	0.159
00:03:20	0.225	0.153	0.199	0.14	0.193	0.145	0.086	0.077	0.233	0.15	0.245	0.167
00:03:40	0.235	0.158	0.207	0.145	0.201	0.149	0.086	0.077	0.243	0.156	0.256	0.175
00:04:00	0.245	0.164	0.214	0.149	0.209	0.155	0.086	0.077	0.254	0.161	0.268	0.181
00:04:20	0.255	0.17	0.221	0.154	0.216	0.16	0.086	0.077	0.263	0.167	0.279	0.189
00:04:40	0.265	0.176	0.229	0.158	0.224	0.165	0.086	0.08	0.274	0.172	0.29	0.196
00:05:00	0.274	0.182	0.237	0.163	0.233	0.171	0.086	0.077	0.284	0.178	0.301	0.202
00:05:20	0.284	0.187	0.244	0.168	0.24	0.176	0.086	0.077	0.294	0.184	0.313	0.209
00:05:40	0.294	0.193	0.252	0.172	0.248	0.181	0.086	0.077	0.304	0.19	0.325	0.218
00:06:00	0.304	0.199	0.259	0.177	0.256	0.186	0.086	0.077	0.314	0.195	0.336	0.224
00:06:20	0.314	0.205	0.266	0.182	0.263	0.191	0.086	0.077	0.324	0.201	0.348	0.231
00:06:40	0.324	0.211	0.274	0.186	0.272	0.197	0.086	0.077	0.335	0.207	0.357	0.238
00:07:00	0.334	0.217	0.282	0.191	0.28	0.202	0.086	0.078	0.345	0.213	0.37	0.246
00:07:20	0.344	0.223	0.289	0.196	0.288	0.208	0.086	0.079	0.355	0.219	0.381	0.253
00:07:40	0.353	0.229	0.297	0.201	0.296	0.213	0.086	0.08	0.366	0.225	0.392	0.261
00:08:00	0.363	0.235	0.304	0.205	0.304	0.219	0.086	0.079	0.376	0.231	0.404	0.268
00:08:20	0.373	0.24	0.312	0.21	0.312	0.224	0.086	0.077	0.386	0.237	0.414	0.275
00:08:40	0.383	0.247	0.32	0.215	0.32	0.23	0.086	0.078	0.396	0.243	0.425	0.283
00:09:00	0.393	0.252	0.327	0.22	0.328	0.235	0.086	0.077	0.406	0.249	0.435	0.291
00:09:20	0.402	0.259	0.335	0.225	0.336	0.241	0.086	0.079	0.416	0.255	0.446	0.298
00:09:40	0.412	0.265	0.343	0.23	0.344	0.247	0.086	0.077	0.427	0.262	0.456	0.306
00:10:00	0.422	0.271	0.351	0.235	0.353	0.253	0.086	0.078	0.437	0.268	0.465	0.313
00:10:20	0.431	0.278	0.359	0.24	0.361	0.259	0.086	0.079	0.447	0.274	0.475	0.321
00:10:40	0.44	0.284	0.367	0.245	0.369	0.264	0.086	0.081	0.457	0.281	0.483	0.328
00:11:00	0.449	0.29	0.375	0.25	0.378	0.271	0.087	0.078	0.467	0.288	0.491	0.336
00:11:20	0.458	0.297	0.383	0.256	0.386	0.276	0.087	0.078	0.476	0.294	0.497	0.343
00:11:40	0.466	0.303	0.391	0.261	0.394	0.283	0.087	0.08	0.485	0.301	0.503	0.352
00:12:00	0.473	0.31	0.398	0.266	0.402	0.288	0.086	0.08	0.493	0.307	0.507	0.359
00:12:20	0.479	0.316	0.406	0.272	0.411	0.294	0.087	0.078	0.501	0.314	0.511	0.367
00:12:40	0.484	0.323	0.414	0.277	0.419	0.3	0.087	0.078	0.507	0.32	0.513	0.374
00:13:00	0.488	0.329	0.422	0.282	0.427	0.307	0.087	0.079	0.513	0.327	0.515	0.382
00:13:20	0.49	0.336	0.43	0.288	0.435	0.313	0.087	0.078	0.517	0.334	0.515	0.389
00:13:40	0.491	0.343	0.437	0.293	0.443	0.319	0.087	0.079	0.52	0.341	0.515	0.397
00:14:00	0.491	0.35	0.445	0.299	0.45	0.325	0.087	0.079	0.521	0.347	0.515	0.404
00:14:20	0.491	0.356	0.452	0.304	0.457	0.332	0.087	0.08	0.522	0.354	0.516	0.412
00:14:40	0.491	0.363	0.459	0.31	0.464	0.337	0.087	0.078	0.522	0.361	0.514	0.42
00:15:00	0.491	0.37	0.466	0.315	0.47	0.344	0.087	0.079	0.522	0.368	0.515	0.427
00:15:20	0.491	0.377	0.473	0.321	0.476	0.35	0.087	0.079	0.521	0.374	0.514	0.433
00:15:40	0.49	0.383	0.479	0.327	0.481	0.357	0.087	0.079	0.522	0.381	0.514	0.44
00:16:00	0.49	0.39	0.485	0.333	0.485	0.363	0.087	0.079	0.521	0.388	0.514	0.447
00:16:20	0.49	0.397	0.49	0.338	0.488	0.37	0.088	0.082	0.521	0.395	0.515	0.456
00:16:40	0.49	0.404	0.494	0.344	0.491	0.376	0.088	0.079	0.521	0.402	0.514	0.461
00:17:00	0.49	0.41	0.498	0.35	0.492	0.382	0.088	0.08	0.521	0.409	0.514	0.467
00:17:20	0.489	0.417	0.5	0.356	0.493	0.388	0.088	0.079	0.52	0.415	0.513	0.473
00:17:40	0.489	0.423	0.502	0.361	0.493	0.394	0.088	0.079	0.52	0.422	0.513	0.479
00:18:00	0.489	0.429	0.503	0.367	0.493	0.401	0.088	0.079	0.52	0.428	0.513	0.484
00:18:20	0.489	0.436	0.504	0.373	0.493	0.407	0.088	0.08	0.52	0.435	0.513	0.489
00:18:40	0.488	0.442	0.504	0.379	0.493	0.413	0.088	0.084	0.52	0.441	0.513	0.493
00:19:00	0.488	0.448	0.504	0.384	0.493	0.419	0.088	0.08	0.52	0.448	0.513	0.497
00:19:20	0.488	0.453	0.504	0.39	0.492	0.425	0.088	0.08	0.519	0.454	0.512	0.5
00:19:40	0.488	0.458	0.504	0.396	0.492	0.431	0.089	0.08	0.519	0.459	0.512	0.502
00:20:00	0.488	0.463	0.504	0.402	0.492	0.436	0.088	0.081	0.519	0.465	0.512	0.505
00:20:20	0.487	0.468	0.503	0.408	0.492	0.442	0.089	0.08	0.519	0.47	0.512	0.505
00:20:40	0.487	0.472	0.503	0.413	0.492	0.448	0.089	0.08	0.518	0.475	0.512	0.507
00:21:00	0.487	0.475	0.503	0.419	0.491	0.453	0.089	0.08	0.518	0.479	0.511	0.507
00:21:20	0.486	0.478	0.503	0.424	0.491	0.458	0.089	0.082	0.518	0.484	0.512	0.508
00:21:40	0.487	0.48	0.503	0.43	0.491	0.462	0.089	0.081	0.518	0.487	0.511	0.508
00:22:00	0.486	0.482	0.502	0.435	0.491	0.467	0.089	0.081	0.517	0.491	0.511	0.508
00:22:20	0.486	0.483	0.502	0.44	0.491	0.471	0.089	0.081	0.518	0.493	0.511	0.508
00:22:40	0.486	0.484	0.502	0.445	0.49	0.475	0.089	0.081	0.517	0.495	0.511	0.508
00:23:00	0.486	0.484	0.502	0.451	0.49	0.478	0.09	0.081	0.517	0.497	0.511	0.508
00:23:20	0.485	0.484	0.502	0.455	0.49	0.48	0.09	0.081	0.517	0.498	0.51	0.508
00:23:40	0.485	0.484	0.501	0.46	0.49	0.483	0.09	0.081	0.516	0.498	0.51	0.508
00:24:00	0.485	0.484	0.501	0.464	0.49	0.485	0.09	0.081	0.517	0.499	0.51	0.508
00:24:20	0.485	0.484	0.501	0.469	0.49	0.486	0.09	0.082	0.517	0.499	0.51	0.507
00:24:40	0.485	0.484	0.501	0.473	0.49	0.487	0.09	0.082	0.516	0.499	0.51	0.507
00:25:00	0.484	0.484	0.501	0.476	0.489	0.487	0.091	0.082	0.516	0.499	0.51	0.507
00:25:20	0.484	0.484	0.501	0.48	0.489	0.488	0.091	0.082	0.516	0.499	0.51	0.507
00:25:40	0.484	0.484	0.501	0.482	0.489	0.488	0.091	0.082	0.516	0.499	0.51	0.507
00:26:00	0.484	0.484	0.5	0.485	0.489	0.488	0.091	0.083	0.515	0.499	0.509	0.506
00:26:20	0.484	0.483	0.5	0.487	0.488	0.488	0.091	0.084	0.515	0.499	0.509	0.507
00:26:40	0.483	0.483	0.5	0.488	0.488	0.488	0.091	0.083	0.515	0.499	0.509	0.506
00:27:00	0.483	0.483	0.5	0.49	0.488	0.488	0.091	0.082	0.515	0.499	0.509	0.506
00:27:20	0.484	0.483	0.5	0.491	0.489	0.488	0.092	0.083	0.515	0.499	0.509	0.506
00:27:40	0.483	0.483	0.499	0.491	0.488	0.488	0.091	0.084	0.514	0.498	0.509	0.506
00:28:00	0.483	0.483	0.499	0.492	0.488	0.488	0.092	0.084	0.514	0.498	0.509	0.506
00:28:20	0.483	0.483	0.499	0.492	0.488	0.488	0.092	0.085	0.514	0.498	0.509	0.506
00:28:40	0.483	0.483	0.499	0.492	0.487	0.488	0.092	0.085	0.514	0.498	0.508	0.505
00:29:00	0.482	0.483	0.499	0.492	0.487	0.488	0.092	0.083	0.514	0.498	0.508	0.505
00:29:20	0.482	0.482	0.498	0.492	0.487	0.487	0.092	0.083	0.514	0.498	0.508	0.505
00:29:40	0.482	0.482	0.499	0.492	0.487	0.487	0.093	0.084	0.514	0.498	0.508	0.505
00:30:00	0.482	0.482	0.498	0.492	0.487	0.487	0.093	0.085	0.514	0.498	0.508	0.505
[Table:TABLE M 490 ]
Time	F1	F2	F3	F4	F5	F6	F7	F8	F9	F10	F11	F12
00:00:00	0.105	0.087	0.105	0.085	0.098	0.085	0.101	0.087	0.141	0.103	0.14	0.107
00:00:20	0.106	0.087	0.105	0.085	0.098	0.085	0.101	0.086	0.153	0.108	0.15	0.113
00:00:40	0.105	0.087	0.105	0.085	0.098	0.085	0.101	0.086	0.165	0.113	0.16	0.118
00:01:00	0.106	0.087	0.106	0.085	0.098	0.085	0.101	0.086	0.177	0.119	0.172	0.125
00:01:20	0.106	0.088	0.106	0.086	0.098	0.085	0.101	0.086	0.189	0.125	0.182	0.131
00:01:40	0.106	0.087	0.107	0.086	0.099	0.086	0.102	0.087	0.202	0.131	0.193	0.138
00:02:00	0.106	0.088	0.107	0.086	0.099	0.086	0.102	0.087	0.212	0.136	0.204	0.143
00:02:20	0.106	0.087	0.107	0.086	0.098	0.086	0.102	0.086	0.224	0.142	0.216	0.149
00:02:40	0.106	0.088	0.108	0.086	0.099	0.086	0.102	0.087	0.237	0.148	0.226	0.156
00:03:00	0.106	0.088	0.108	0.086	0.099	0.086	0.102	0.087	0.247	0.154	0.238	0.163
00:03:20	0.107	0.088	0.107	0.086	0.099	0.086	0.102	0.087	0.258	0.16	0.248	0.169
00:03:40	0.106	0.088	0.108	0.086	0.099	0.086	0.102	0.087	0.269	0.166	0.259	0.176
00:04:00	0.107	0.088	0.108	0.086	0.1	0.086	0.102	0.087	0.282	0.172	0.27	0.182
00:04:20	0.107	0.088	0.108	0.087	0.1	0.086	0.102	0.087	0.292	0.177	0.281	0.189
00:04:40	0.107	0.088	0.108	0.087	0.1	0.087	0.102	0.087	0.304	0.183	0.292	0.196
00:05:00	0.107	0.088	0.108	0.087	0.1	0.087	0.102	0.087	0.316	0.189	0.303	0.203
00:05:20	0.107	0.088	0.108	0.087	0.1	0.087	0.103	0.087	0.326	0.196	0.314	0.209
00:05:40	0.107	0.089	0.109	0.087	0.1	0.087	0.102	0.087	0.339	0.202	0.326	0.217
00:06:00	0.107	0.09	0.109	0.087	0.1	0.087	0.102	0.087	0.35	0.208	0.337	0.224
00:06:20	0.108	0.089	0.109	0.087	0.101	0.087	0.103	0.087	0.362	0.214	0.349	0.231
00:06:40	0.107	0.089	0.109	0.087	0.101	0.087	0.102	0.087	0.374	0.22	0.36	0.238
00:07:00	0.108	0.089	0.11	0.087	0.101	0.087	0.103	0.087	0.387	0.228	0.372	0.246
00:07:20	0.107	0.089	0.109	0.087	0.101	0.087	0.102	0.088	0.398	0.234	0.383	0.253
00:07:40	0.108	0.089	0.109	0.088	0.101	0.087	0.102	0.087	0.41	0.241	0.395	0.261
00:08:00	0.108	0.089	0.11	0.089	0.102	0.088	0.103	0.088	0.422	0.247	0.407	0.268
00:08:20	0.108	0.089	0.111	0.088	0.102	0.088	0.103	0.088	0.433	0.254	0.419	0.276
00:08:40	0.108	0.089	0.11	0.088	0.101	0.088	0.103	0.088	0.444	0.261	0.43	0.283
00:09:00	0.108	0.089	0.111	0.088	0.102	0.088	0.103	0.088	0.456	0.268	0.442	0.291
00:09:20	0.108	0.089	0.11	0.088	0.102	0.088	0.103	0.088	0.467	0.274	0.452	0.299
00:09:40	0.109	0.09	0.11	0.088	0.102	0.088	0.102	0.088	0.478	0.282	0.464	0.307
00:10:00	0.109	0.092	0.111	0.089	0.103	0.088	0.103	0.088	0.489	0.289	0.475	0.315
00:10:20	0.109	0.09	0.112	0.089	0.102	0.088	0.103	0.088	0.498	0.296	0.485	0.323
00:10:40	0.109	0.09	0.112	0.088	0.103	0.089	0.103	0.088	0.507	0.303	0.494	0.331
00:11:00	0.109	0.09	0.112	0.089	0.103	0.089	0.103	0.088	0.514	0.31	0.502	0.339
00:11:20	0.109	0.09	0.111	0.089	0.103	0.089	0.104	0.088	0.52	0.318	0.51	0.347
00:11:40	0.11	0.09	0.112	0.089	0.104	0.089	0.103	0.088	0.523	0.325	0.515	0.355
00:12:00	0.109	0.09	0.112	0.089	0.103	0.089	0.103	0.088	0.525	0.332	0.519	0.363
00:12:20	0.11	0.09	0.112	0.089	0.103	0.089	0.103	0.088	0.527	0.34	0.521	0.371
00:12:40	0.11	0.09	0.112	0.09	0.104	0.089	0.103	0.088	0.528	0.347	0.522	0.379
00:13:00	0.11	0.091	0.113	0.089	0.104	0.09	0.103	0.088	0.528	0.355	0.523	0.388
00:13:20	0.11	0.09	0.113	0.089	0.104	0.089	0.104	0.088	0.527	0.362	0.523	0.395
00:13:40	0.11	0.091	0.113	0.09	0.104	0.089	0.104	0.088	0.527	0.369	0.523	0.403
00:14:00	0.111	0.091	0.113	0.091	0.104	0.089	0.104	0.088	0.527	0.377	0.522	0.411
00:14:20	0.111	0.091	0.113	0.09	0.105	0.09	0.104	0.089	0.527	0.384	0.522	0.419
00:14:40	0.111	0.091	0.114	0.09	0.105	0.09	0.104	0.088	0.527	0.391	0.522	0.426
00:15:00	0.111	0.091	0.114	0.09	0.105	0.09	0.104	0.089	0.527	0.399	0.522	0.434
00:15:20	0.111	0.091	0.114	0.09	0.105	0.09	0.104	0.088	0.526	0.406	0.521	0.442
00:15:40	0.111	0.091	0.114	0.091	0.105	0.09	0.104	0.088	0.526	0.413	0.521	0.449
00:16:00	0.111	0.091	0.114	0.091	0.106	0.09	0.104	0.089	0.526	0.421	0.521	0.456
00:16:20	0.111	0.092	0.116	0.091	0.106	0.091	0.104	0.089	0.527	0.428	0.522	0.463
00:16:40	0.112	0.092	0.116	0.091	0.106	0.091	0.104	0.089	0.526	0.435	0.521	0.47
00:17:00	0.112	0.092	0.117	0.091	0.106	0.091	0.105	0.089	0.526	0.442	0.521	0.476
00:17:20	0.112	0.092	0.117	0.091	0.107	0.091	0.104	0.089	0.525	0.449	0.521	0.482
00:17:40	0.112	0.092	0.115	0.091	0.107	0.091	0.104	0.089	0.526	0.455	0.52	0.488
00:18:00	0.112	0.092	0.116	0.091	0.107	0.091	0.104	0.089	0.525	0.462	0.52	0.493
00:18:20	0.112	0.092	0.116	0.092	0.107	0.091	0.105	0.089	0.525	0.468	0.52	0.498
00:18:40	0.113	0.092	0.116	0.092	0.107	0.091	0.105	0.089	0.525	0.473	0.52	0.502
00:19:00	0.113	0.093	0.117	0.092	0.107	0.092	0.104	0.089	0.525	0.479	0.52	0.504
00:19:20	0.113	0.092	0.119	0.092	0.108	0.092	0.105	0.089	0.525	0.484	0.52	0.508
00:19:40	0.113	0.093	0.117	0.092	0.108	0.092	0.105	0.089	0.524	0.489	0.52	0.51
00:20:00	0.113	0.093	0.118	0.092	0.108	0.092	0.105	0.089	0.524	0.493	0.52	0.511
00:20:20	0.114	0.093	0.118	0.093	0.108	0.092	0.105	0.089	0.524	0.497	0.519	0.513
00:20:40	0.114	0.093	0.118	0.093	0.109	0.093	0.105	0.09	0.524	0.5	0.52	0.513
00:21:00	0.114	0.093	0.118	0.093	0.109	0.098	0.105	0.09	0.524	0.502	0.519	0.514
00:21:20	0.114	0.093	0.119	0.093	0.109	0.301	0.105	0.09	0.524	0.505	0.519	0.515
00:21:40	0.114	0.094	0.12	0.093	0.109	0.093	0.106	0.089	0.524	0.506	0.519	0.514
00:22:00	0.114	0.094	0.12	0.093	0.109	0.093	0.105	0.09	0.524	0.507	0.518	0.514
00:22:20	0.115	0.093	0.121	0.093	0.11	0.093	0.106	0.09	0.523	0.508	0.519	0.514
00:22:40	0.115	0.094	0.119	0.095	0.11	0.093	0.105	0.09	0.523	0.508	0.518	0.514
00:23:00	0.116	0.094	0.12	0.094	0.11	0.093	0.105	0.09	0.523	0.509	0.519	0.514
00:23:20	0.116	0.094	0.12	0.094	0.111	0.094	0.106	0.09	0.523	0.509	0.518	0.514
00:23:40	0.116	0.096	0.12	0.094	0.111	0.094	0.106	0.09	0.522	0.509	0.518	0.514
00:24:00	0.116	0.094	0.12	0.094	0.111	0.094	0.106	0.09	0.523	0.509	0.518	0.514
00:24:20	0.116	0.094	0.121	0.094	0.111	0.094	0.106	0.09	0.523	0.509	0.518	0.513
00:24:40	0.116	0.094	0.121	0.094	0.111	0.094	0.106	0.09	0.522	0.509	0.518	0.514
00:25:00	0.117	0.095	0.122	0.095	0.111	0.094	0.106	0.09	0.522	0.509	0.518	0.513
00:25:20	0.117	0.095	0.123	0.095	0.112	0.095	0.106	0.09	0.522	0.509	0.518	0.513
00:25:40	0.117	0.095	0.123	0.095	0.112	0.095	0.107	0.091	0.522	0.509	0.518	0.513
00:26:00	0.117	0.095	0.123	0.095	0.113	0.095	0.107	0.09	0.522	0.508	0.517	0.513
00:26:20	0.117	0.095	0.123	0.095	0.112	0.095	0.107	0.09	0.521	0.509	0.518	0.513
00:26:40	0.117	0.095	0.123	0.095	0.113	0.095	0.107	0.091	0.522	0.508	0.517	0.512
00:27:00	0.118	0.095	0.124	0.095	0.113	0.095	0.107	0.09	0.522	0.508	0.517	0.512
00:27:20	0.118	0.096	0.123	0.096	0.113	0.096	0.107	0.091	0.522	0.508	0.517	0.513
00:27:40	0.118	0.096	0.123	0.096	0.113	0.095	0.107	0.091	0.521	0.508	0.517	0.512
00:28:00	0.118	0.096	0.124	0.096	0.114	0.096	0.108	0.091	0.522	0.508	0.517	0.512
00:28:20	0.119	0.096	0.124	0.097	0.114	0.096	0.107	0.091	0.521	0.508	0.517	0.512
00:28:40	0.119	0.096	0.124	0.096	0.114	0.096	0.107	0.091	0.521	0.508	0.517	0.512
00:29:00	0.119	0.096	0.125	0.096	0.114	0.096	0.108	0.091	0.521	0.508	0.516	0.512
00:29:20	0.119	0.096	0.126	0.096	0.115	0.096	0.108	0.091	0.521	0.508	0.516	0.512
00:29:40	0.119	0.096	0.127	0.096	0.115	0.097	0.108	0.091	0.521	0.508	0.516	0.512
00:30:00	0.12	0.097	0.127	0.097	0.115	0.097	0.108	0.091	0.521	0.507	0.516	0.511
[Table:TABLE M 490 ]
Time	G1	G2	G3	G4	G5	G6	G7	G8	G9	G10	G11	G12
00:00:00	0.103	0.086	0.112	0.089	0.106	0.09	0.108	0.091	0.114	0.089	0.112	0.091
00:00:20	0.106	0.088	0.117	0.092	0.11	0.092	0.113	0.094	0.118	0.091	0.116	0.093
00:00:40	0.109	0.089	0.121	0.094	0.113	0.094	0.118	0.096	0.123	0.093	0.121	0.096
00:01:00	0.113	0.091	0.127	0.097	0.117	0.096	0.123	0.099	0.128	0.096	0.126	0.098
00:01:20	0.116	0.093	0.132	0.099	0.121	0.098	0.128	0.102	0.133	0.099	0.13	0.101
00:01:40	0.12	0.095	0.137	0.102	0.125	0.101	0.132	0.105	0.138	0.102	0.135	0.104
00:02:00	0.123	0.097	0.142	0.105	0.129	0.103	0.136	0.108	0.143	0.104	0.139	0.107
00:02:20	0.125	0.098	0.146	0.107	0.132	0.105	0.141	0.111	0.147	0.106	0.144	0.109
00:02:40	0.129	0.1	0.151	0.11	0.136	0.107	0.146	0.113	0.152	0.109	0.148	0.112
00:03:00	0.132	0.102	0.156	0.112	0.14	0.109	0.151	0.116	0.157	0.112	0.153	0.115
00:03:20	0.135	0.105	0.161	0.115	0.143	0.112	0.155	0.119	0.162	0.114	0.158	0.118
00:03:40	0.138	0.106	0.166	0.117	0.147	0.114	0.16	0.122	0.167	0.117	0.163	0.121
00:04:00	0.141	0.108	0.171	0.12	0.15	0.116	0.165	0.125	0.172	0.119	0.167	0.123
00:04:20	0.144	0.11	0.176	0.123	0.154	0.118	0.169	0.127	0.176	0.122	0.172	0.127
00:04:40	0.148	0.111	0.181	0.125	0.157	0.121	0.174	0.13	0.181	0.124	0.176	0.129
00:05:00	0.151	0.113	0.185	0.128	0.161	0.123	0.178	0.133	0.186	0.127	0.181	0.132
00:05:20	0.154	0.115	0.19	0.13	0.165	0.125	0.183	0.136	0.191	0.129	0.186	0.135
00:05:40	0.158	0.117	0.195	0.133	0.169	0.128	0.188	0.139	0.196	0.132	0.191	0.139
00:06:00	0.161	0.119	0.2	0.136	0.172	0.13	0.192	0.142	0.201	0.135	0.195	0.141
00:06:20	0.164	0.12	0.205	0.139	0.175	0.132	0.197	0.145	0.206	0.137	0.201	0.144
00:06:40	0.168	0.122	0.21	0.141	0.179	0.135	0.202	0.148	0.211	0.14	0.205	0.147
00:07:00	0.171	0.124	0.216	0.144	0.183	0.137	0.207	0.152	0.216	0.143	0.211	0.151
00:07:20	0.174	0.127	0.22	0.147	0.187	0.14	0.212	0.155	0.221	0.146	0.216	0.154
00:07:40	0.178	0.128	0.226	0.149	0.191	0.142	0.217	0.158	0.226	0.149	0.221	0.157
00:08:00	0.181	0.13	0.231	0.153	0.194	0.144	0.222	0.161	0.231	0.151	0.226	0.16
00:08:20	0.184	0.133	0.236	0.155	0.198	0.147	0.227	0.164	0.236	0.154	0.231	0.163
00:08:40	0.188	0.135	0.241	0.158	0.202	0.149	0.231	0.167	0.241	0.157	0.236	0.166
00:09:00	0.191	0.136	0.247	0.161	0.206	0.152	0.236	0.17	0.246	0.16	0.241	0.17
00:09:20	0.195	0.138	0.252	0.164	0.21	0.154	0.241	0.173	0.251	0.162	0.246	0.173
00:09:40	0.198	0.14	0.258	0.167	0.214	0.157	0.246	0.176	0.256	0.165	0.252	0.176
00:10:00	0.202	0.142	0.263	0.17	0.218	0.16	0.251	0.18	0.262	0.169	0.257	0.179
00:10:20	0.206	0.144	0.268	0.173	0.222	0.162	0.256	0.183	0.267	0.172	0.262	0.183
00:10:40	0.209	0.146	0.274	0.176	0.225	0.165	0.261	0.186	0.272	0.174	0.268	0.186
00:11:00	0.213	0.149	0.279	0.179	0.23	0.168	0.266	0.19	0.278	0.178	0.273	0.19
00:11:20	0.217	0.151	0.284	0.182	0.234	0.17	0.272	0.193	0.283	0.181	0.279	0.193
00:11:40	0.22	0.154	0.29	0.185	0.238	0.173	0.277	0.197	0.288	0.184	0.284	0.197
00:12:00	0.224	0.155	0.295	0.188	0.242	0.175	0.282	0.2	0.293	0.186	0.289	0.2
00:12:20	0.228	0.158	0.301	0.191	0.246	0.178	0.287	0.203	0.299	0.19	0.295	0.204
00:12:40	0.231	0.16	0.307	0.194	0.249	0.181	0.292	0.207	0.304	0.193	0.3	0.207
00:13:00	0.235	0.162	0.312	0.198	0.254	0.184	0.298	0.21	0.31	0.196	0.306	0.211
00:13:20	0.239	0.164	0.317	0.201	0.258	0.186	0.302	0.214	0.315	0.2	0.311	0.214
00:13:40	0.242	0.166	0.323	0.204	0.262	0.189	0.307	0.217	0.32	0.203	0.317	0.218
00:14:00	0.246	0.168	0.328	0.207	0.266	0.192	0.313	0.221	0.326	0.206	0.323	0.221
00:14:20	0.25	0.171	0.334	0.21	0.27	0.195	0.35	0.224	0.331	0.209	0.328	0.225
00:14:40	0.254	0.173	0.339	0.213	0.275	0.197	0.323	0.228	0.337	0.212	0.333	0.228
00:15:00	0.257	0.175	0.345	0.217	0.278	0.2	0.329	0.232	0.342	0.216	0.339	0.232
00:15:20	0.261	0.177	0.351	0.22	0.283	0.203	0.333	0.235	0.347	0.218	0.344	0.235
00:15:40	0.265	0.179	0.356	0.223	0.287	0.206	0.338	0.239	0.353	0.222	0.35	0.239
00:16:00	0.269	0.182	0.362	0.227	0.291	0.209	0.344	0.242	0.358	0.225	0.356	0.243
00:16:20	0.273	0.184	0.368	0.23	0.295	0.212	0.349	0.247	0.364	0.229	0.362	0.247
00:16:40	0.277	0.187	0.373	0.233	0.3	0.215	0.354	0.25	0.369	0.232	0.367	0.251
00:17:00	0.281	0.189	0.378	0.237	0.304	0.218	0.359	0.254	0.375	0.235	0.373	0.254
00:17:20	0.284	0.192	0.384	0.24	0.308	0.22	0.365	0.257	0.38	0.239	0.379	0.258
00:17:40	0.288	0.194	0.389	0.243	0.312	0.223	0.37	0.261	0.385	0.242	0.383	0.262
00:18:00	0.292	0.196	0.395	0.247	0.317	0.226	0.375	0.265	0.391	0.245	0.389	0.265
00:18:20	0.295	0.198	0.4	0.25	0.321	0.229	0.38	0.268	0.396	0.249	0.395	0.269
00:18:40	0.299	0.201	0.405	0.254	0.325	0.232	0.385	0.272	0.401	0.252	0.4	0.272
00:19:00	0.303	0.203	0.411	0.257	0.329	0.235	0.39	0.275	0.407	0.256	0.406	0.276
00:19:20	0.307	0.206	0.416	0.26	0.334	0.238	0.396	0.28	0.413	0.259	0.411	0.28
00:19:40	0.311	0.208	0.421	0.264	0.338	0.241	0.401	0.283	0.417	0.262	0.416	0.284
00:20:00	0.315	0.211	0.427	0.267	0.342	0.244	0.405	0.287	0.423	0.266	0.422	0.288
00:20:20	0.319	0.213	0.432	0.271	0.347	0.247	0.411	0.291	0.428	0.269	0.427	0.291
00:20:40	0.323	0.216	0.437	0.274	0.351	0.25	0.416	0.295	0.433	0.273	0.433	0.295
00:21:00	0.326	0.218	0.442	0.277	0.355	0.253	0.42	0.298	0.438	0.276	0.437	0.299
00:21:20	0.33	0.22	0.447	0.281	0.36	0.256	0.425	0.302	0.443	0.28	0.443	0.302
00:21:40	0.334	0.223	0.452	0.284	0.364	0.259	0.431	0.306	0.448	0.283	0.448	0.306
00:22:00	0.338	0.225	0.456	0.288	0.368	0.326	0.435	0.309	0.453	0.286	0.452	0.31
00:22:20	0.342	0.228	0.461	0.291	0.372	0.265	0.44	0.314	0.458	0.29	0.458	0.314
00:22:40	0.345	0.23	0.465	0.294	0.376	0.268	0.444	0.317	0.463	0.293	0.462	0.317
00:23:00	0.349	0.232	0.47	0.298	0.381	0.271	0.449	0.32	0.468	0.297	0.467	0.321
00:23:20	0.353	0.235	0.474	0.301	0.385	0.274	0.453	0.325	0.472	0.301	0.472	0.325
00:23:40	0.357	0.237	0.478	0.305	0.389	0.277	0.457	0.328	0.477	0.304	0.476	0.328
00:24:00	0.361	0.24	0.481	0.308	0.393	0.28	0.462	0.332	0.481	0.307	0.48	0.332
00:24:20	0.364	0.242	0.485	0.312	0.397	0.283	0.466	0.336	0.485	0.311	0.484	0.336
00:24:40	0.368	0.245	0.489	0.315	0.402	0.286	0.47	0.34	0.489	0.314	0.488	0.34
00:25:00	0.372	0.247	0.492	0.318	0.406	0.289	0.473	0.343	0.492	0.318	0.491	0.344
00:25:20	0.376	0.25	0.494	0.322	0.41	0.292	0.477	0.347	0.496	0.321	0.495	0.347
00:25:40	0.38	0.252	0.497	0.325	0.413	0.295	0.48	0.351	0.499	0.325	0.498	0.351
00:26:00	0.383	0.254	0.499	0.329	0.417	0.298	0.483	0.355	0.502	0.328	0.5	0.355
00:26:20	0.387	0.257	0.501	0.332	0.421	0.301	0.486	0.359	0.504	0.332	0.503	0.358
00:26:40	0.391	0.259	0.502	0.335	0.425	0.304	0.489	0.362	0.507	0.335	0.505	0.362
00:27:00	0.394	0.262	0.504	0.339	0.429	0.307	0.491	0.366	0.508	0.339	0.506	0.365
00:27:20	0.398	0.265	0.504	0.342	0.434	0.311	0.494	0.37	0.511	0.342	0.508	0.369
00:27:40	0.401	0.267	0.505	0.346	0.437	0.313	0.495	0.373	0.512	0.345	0.509	0.373
00:28:00	0.405	0.269	0.506	0.349	0.441	0.317	0.497	0.377	0.513	0.348	0.509	0.376
00:28:20	0.409	0.272	0.506	0.352	0.445	0.32	0.498	0.38	0.514	0.352	0.511	0.38
00:28:40	0.412	0.274	0.506	0.356	0.448	0.323	0.499	0.384	0.514	0.355	0.511	0.384
00:29:00	0.416	0.277	0.506	0.359	0.452	0.326	0.5	0.388	0.515	0.359	0.512	0.387
00:29:20	0.419	0.279	0.506	0.362	0.455	0.329	0.5	0.391	0.515	0.362	0.512	0.391
00:29:40	0.423	0.282	0.506	0.366	0.458	0.332	0.501	0.395	0.515	0.366	0.512	0.394
00:30:00	0.426	0.284	0.506	0.369	0.462	0.335	0.501	0.399	0.515	0.369	0.512	0.398
[Table:TABLE M 490 ]
Time	H1	H2	H3	H4	H5	H6	H7	H8	H9	H10	H11	H12
00:00:00	0.101	0.083	0.102	0.083	0.099	0.08	0.1	0.084	0.1	0.081	0.098	0.082
00:00:20	0.101	0.083	0.102	0.083	0.098	0.08	0.099	0.083	0.1	0.08	0.098	0.082
00:00:40	0.101	0.083	0.102	0.082	0.098	0.079	0.099	0.083	0.1	0.081	0.098	0.082
00:01:00	0.101	0.083	0.103	0.083	0.099	0.08	0.1	0.084	0.101	0.081	0.098	0.082
00:01:20	0.101	0.083	0.103	0.083	0.099	0.08	0.099	0.084	0.101	0.081	0.098	0.082
00:01:40	0.102	0.084	0.103	0.083	0.1	0.08	0.1	0.084	0.101	0.081	0.099	0.083
00:02:00	0.102	0.084	0.103	0.083	0.1	0.08	0.1	0.084	0.102	0.081	0.099	0.083
00:02:20	0.102	0.084	0.103	0.083	0.099	0.08	0.1	0.084	0.101	0.081	0.099	0.083
00:02:40	0.102	0.084	0.104	0.083	0.099	0.08	0.101	0.085	0.102	0.081	0.099	0.083
00:03:00	0.102	0.084	0.104	0.084	0.1	0.08	0.101	0.085	0.102	0.082	0.099	0.083
00:03:20	0.102	0.084	0.104	0.084	0.1	0.08	0.101	0.085	0.102	0.081	0.1	0.083
00:03:40	0.102	0.084	0.104	0.085	0.1	0.08	0.101	0.085	0.102	0.082	0.1	0.084
00:04:00	0.102	0.085	0.104	0.084	0.1	0.08	0.102	0.085	0.102	0.082	0.1	0.083
00:04:20	0.102	0.084	0.104	0.084	0.1	0.08	0.101	0.085	0.102	0.082	0.1	0.083
00:04:40	0.102	0.084	0.104	0.084	0.1	0.081	0.101	0.085	0.103	0.082	0.1	0.084
00:05:00	0.103	0.084	0.104	0.084	0.101	0.081	0.101	0.085	0.103	0.082	0.1	0.084
00:05:20	0.102	0.085	0.104	0.084	0.1	0.081	0.102	0.085	0.103	0.082	0.1	0.084
00:05:40	0.103	0.085	0.105	0.084	0.1	0.081	0.102	0.086	0.103	0.082	0.1	0.084
00:06:00	0.103	0.085	0.104	0.084	0.1	0.081	0.102	0.086	0.103	0.082	0.101	0.084
00:06:20	0.102	0.085	0.104	0.084	0.1	0.081	0.102	0.086	0.103	0.082	0.101	0.084
00:06:40	0.102	0.085	0.105	0.084	0.1	0.081	0.102	0.086	0.103	0.082	0.101	0.084
00:07:00	0.103	0.085	0.105	0.085	0.101	0.081	0.103	0.086	0.103	0.083	0.101	0.084
00:07:20	0.103	0.086	0.105	0.085	0.101	0.081	0.103	0.086	0.104	0.083	0.101	0.084
00:07:40	0.103	0.085	0.105	0.085	0.101	0.081	0.103	0.086	0.104	0.083	0.101	0.085
00:08:00	0.103	0.085	0.105	0.085	0.101	0.081	0.103	0.087	0.104	0.083	0.101	0.084
00:08:20	0.103	0.085	0.105	0.085	0.101	0.081	0.103	0.087	0.104	0.083	0.102	0.085
00:08:40	0.103	0.085	0.106	0.086	0.101	0.081	0.103	0.087	0.104	0.083	0.101	0.084
00:09:00	0.103	0.085	0.106	0.085	0.101	0.082	0.104	0.087	0.104	0.083	0.102	0.085
00:09:20	0.103	0.085	0.106	0.085	0.101	0.081	0.104	0.087	0.104	0.083	0.101	0.085
00:09:40	0.103	0.086	0.106	0.085	0.101	0.081	0.104	0.087	0.104	0.083	0.101	0.085
00:10:00	0.103	0.086	0.106	0.086	0.102	0.081	0.104	0.087	0.105	0.083	0.102	0.085
00:10:20	0.104	0.086	0.106	0.085	0.101	0.082	0.104	0.087	0.104	0.083	0.102	0.085
00:10:40	0.104	0.086	0.106	0.085	0.102	0.082	0.104	0.087	0.104	0.083	0.102	0.085
00:11:00	0.104	0.086	0.106	0.086	0.102	0.082	0.105	0.088	0.105	0.084	0.103	0.085
00:11:20	0.104	0.086	0.106	0.087	0.102	0.082	0.105	0.088	0.105	0.084	0.103	0.085
00:11:40	0.104	0.087	0.107	0.086	0.102	0.151	0.105	0.088	0.105	0.084	0.103	0.085
00:12:00	0.104	0.086	0.107	0.086	0.101	0.162	0.105	0.088	0.105	0.083	0.103	0.085
00:12:20	0.104	0.086	0.107	0.086	0.102	0.082	0.105	0.088	0.105	0.084	0.103	0.085
00:12:40	0.104	0.086	0.107	0.086	0.102	0.082	0.105	0.088	0.106	0.084	0.103	0.086
00:13:00	0.104	0.086	0.107	0.086	0.102	0.082	0.106	0.088	0.106	0.084	0.103	0.086
00:13:20	0.104	0.086	0.107	0.086	0.102	0.082	0.106	0.088	0.106	0.084	0.103	0.086
00:13:40	0.105	0.087	0.107	0.086	0.102	0.082	0.106	0.089	0.106	0.084	0.103	0.086
00:14:00	0.105	0.086	0.107	0.086	0.102	0.082	0.106	0.088	0.106	0.084	0.103	0.086
00:14:20	0.105	0.087	0.107	0.087	0.103	0.083	0.107	0.089	0.106	0.084	0.104	0.086
00:14:40	0.107	0.086	0.108	0.086	0.102	0.082	0.106	0.089	0.106	0.084	0.103	0.086
00:15:00	0.105	0.087	0.108	0.087	0.103	0.083	0.107	0.089	0.106	0.085	0.104	0.086
00:15:20	0.105	0.087	0.109	0.087	0.102	0.082	0.107	0.089	0.106	0.085	0.104	0.086
00:15:40	0.105	0.087	0.108	0.086	0.102	0.082	0.107	0.089	0.107	0.084	0.104	0.087
00:16:00	0.106	0.087	0.108	0.087	0.103	0.082	0.108	0.089	0.107	0.085	0.104	0.087
00:16:20	0.106	0.087	0.109	0.087	0.103	0.083	0.108	0.09	0.108	0.085	0.105	0.087
00:16:40	0.106	0.087	0.109	0.087	0.103	0.083	0.108	0.09	0.107	0.085	0.105	0.087
00:17:00	0.106	0.087	0.109	0.088	0.103	0.083	0.108	0.09	0.108	0.085	0.105	0.087
00:17:20	0.106	0.087	0.109	0.087	0.103	0.083	0.108	0.09	0.107	0.085	0.105	0.087
00:17:40	0.106	0.087	0.109	0.087	0.103	0.083	0.109	0.09	0.108	0.085	0.105	0.087
00:18:00	0.106	0.087	0.11	0.087	0.103	0.083	0.109	0.09	0.108	0.086	0.105	0.087
00:18:20	0.106	0.087	0.109	0.087	0.103	0.083	0.109	0.09	0.108	0.085	0.106	0.087
00:18:40	0.106	0.088	0.11	0.087	0.103	0.083	0.109	0.09	0.108	0.085	0.105	0.087
00:19:00	0.107	0.088	0.11	0.088	0.104	0.083	0.109	0.09	0.109	0.086	0.105	0.087
00:19:20	0.108	0.088	0.11	0.088	0.104	0.083	0.11	0.091	0.109	0.086	0.106	0.088
00:19:40	0.107	0.088	0.11	0.088	0.104	0.083	0.11	0.091	0.109	0.086	0.106	0.088
00:20:00	0.107	0.088	0.11	0.088	0.104	0.083	0.11	0.091	0.109	0.086	0.106	0.088
00:20:20	0.107	0.088	0.11	0.088	0.104	0.083	0.11	0.091	0.109	0.086	0.106	0.088
00:20:40	0.107	0.088	0.111	0.088	0.105	0.083	0.111	0.091	0.11	0.086	0.106	0.088
00:21:00	0.107	0.088	0.111	0.088	0.104	0.083	0.111	0.091	0.11	0.086	0.106	0.088
00:21:20	0.107	0.088	0.111	0.089	0.104	0.084	0.111	0.091	0.11	0.086	0.106	0.088
00:21:40	0.107	0.088	0.111	0.088	0.104	0.084	0.111	0.092	0.11	0.086	0.107	0.088
00:22:00	0.107	0.088	0.111	0.088	0.104	0.083	0.111	0.092	0.11	0.086	0.107	0.088
00:22:20	0.108	0.089	0.112	0.088	0.105	0.084	0.112	0.092	0.11	0.087	0.107	0.088
00:22:40	0.107	0.088	0.112	0.088	0.105	0.084	0.112	0.092	0.111	0.087	0.107	0.088
00:23:00	0.108	0.089	0.112	0.089	0.105	0.083	0.112	0.092	0.111	0.087	0.107	0.089
00:23:20	0.108	0.089	0.112	0.089	0.105	0.084	0.113	0.092	0.111	0.087	0.108	0.089
00:23:40	0.108	0.089	0.112	0.089	0.105	0.084	0.112	0.092	0.111	0.087	0.107	0.089
00:24:00	0.108	0.089	0.112	0.089	0.105	0.084	0.112	0.093	0.111	0.087	0.108	0.089
00:24:20	0.108	0.089	0.112	0.089	0.105	0.084	0.113	0.093	0.112	0.087	0.108	0.089
00:24:40	0.109	0.089	0.113	0.089	0.106	0.084	0.113	0.093	0.112	0.088	0.108	0.089
00:25:00	0.109	0.089	0.113	0.09	0.106	0.084	0.113	0.093	0.112	0.088	0.108	0.089
00:25:20	0.109	0.089	0.113	0.09	0.106	0.084	0.114	0.093	0.112	0.088	0.109	0.089
00:25:40	0.109	0.089	0.113	0.09	0.106	0.084	0.114	0.093	0.112	0.088	0.109	0.089
00:26:00	0.109	0.09	0.113	0.089	0.106	0.084	0.114	0.093	0.112	0.088	0.108	0.089
00:26:20	0.109	0.09	0.113	0.09	0.106	0.084	0.115	0.093	0.112	0.088	0.109	0.089
00:26:40	0.109	0.089	0.113	0.09	0.106	0.084	0.115	0.094	0.113	0.088	0.109	0.09
00:27:00	0.109	0.09	0.114	0.09	0.106	0.084	0.115	0.093	0.113	0.088	0.109	0.09
00:27:20	0.11	0.09	0.114	0.09	0.106	0.085	0.115	0.094	0.113	0.088	0.109	0.09
00:27:40	0.11	0.09	0.114	0.09	0.107	0.084	0.115	0.094	0.113	0.088	0.109	0.09
00:28:00	0.11	0.09	0.114	0.091	0.107	0.085	0.115	0.094	0.114	0.088	0.109	0.09
00:28:20	0.11	0.09	0.114	0.09	0.107	0.085	0.116	0.094	0.114	0.088	0.109	0.09
00:28:40	0.11	0.09	0.115	0.09	0.107	0.085	0.116	0.095	0.114	0.089	0.11	0.09
00:29:00	0.11	0.09	0.114	0.09	0.107	0.085	0.116	0.095	0.114	0.089	0.11	0.09
00:29:20	0.11	0.091	0.115	0.091	0.107	0.085	0.116	0.095	0.114	0.089	0.11	0.09
00:29:40	0.111	0.09	0.115	0.09	0.108	0.085	0.117	0.095	0.115	0.089	0.11	0.091
00:30:00	0.111	0.09	0.115	0.091	0.108	0.085	0.117	0.095	0.115	0.089	0.11	0.091
															Layout
[Table:TABLE M 490 ]																1	2	3	4	5	6	7	8	9	10	11	12
Time	A1	A2	A3	A4	A5	A6	A7	A8	A9	A10	A11	A12			A	WT 80a (1:2)	Y112A 80a (1:2)	Y113A 80a (1:2)	Y116A 80a (1:2)	Y106A 80a (1:2)	YYAA 80a (1:2)	Y234A 80a (1:2)	HY-DA 80a (1:2)	GGGS 80a (1:2)	R74A 80a (1:2)	WT f11 (1:2)	Y112A f11 (1:2)
00:00:00	0.1	0.094	0.095	0.099	0.093	0.092	0.099	0.106	0.111	0.171	0.14	0.112			B	WT 80a (1:2)	Y112A 80a (1:2)	Y113A 80a (1:2)	Y116A 80a (1:2)	Y106A 80a (1:2)	YYAA 80a (1:2)	Y234A 80a (1:2)	HY-DA 80a (1:2)	GGGS 80a (1:2)	R74A 80a (1:2)	WT f11 (1:2)	Y112A f11 (1:2)
00:00:20	0.101	0.095	0.096	0.1	0.094	0.093	0.101	0.109	0.116	0.184	0.15	0.116			C	Y113A f11 (1:2)	Y116A f11 (1:2)	Y106A f11 (1:2)	YYAA f11 (1:2)	R74A f11 (1:2)	R74A NM1 (1:2)	WT NM1 (1:2)	Y112A NM1 (1:2)	Y113A NM1 (1:2)	Y116A NM1 (1:2)	Y106A NM1 (1:2)	YYAA NM1 (1:2)
00:00:40	0.103	0.096	0.097	0.101	0.095	0.094	0.103	0.112	0.121	0.199	0.161	0.12			D	Y113A f11 (1:2)	Y116A f11 (1:2)	Y106A f11 (1:2)	YYAA f11 (1:2)	R74A f11 (1:2)	R74A NM1 (1:2)	WT NM1 (1:2)	Y112A NM1 (1:2)	Y113A NM1 (1:2)	Y116A NM1 (1:2)	Y106A NM1 (1:2)	YYAA NM1 (1:2)
00:01:00	0.104	0.095	0.097	0.101	0.095	0.094	0.104	0.115	0.126	0.215	0.17	0.123			E	WT 80a (1:2)	Y112A 80a (1:2)	Y113A 80a (1:2)	Y116A 80a (1:2)	Y106A 80a (1:2)	YYAA 80a (1:2)	Y234A 80a (1:2)	HY-DA 80a (1:2)	GGGS 80a (1:2)	R74A 80a (1:2)	WT f11 (1:2)	Y112A f11 (1:2)
00:01:20	0.105	0.096	0.097	0.101	0.095	0.094	0.106	0.118	0.131	0.231	0.181	0.128			F	WT 80a (1:2)	Y112A 80a (1:2)	Y113A 80a (1:2)	Y116A 80a (1:2)	Y106A 80a (1:2)	YYAA 80a (1:2)	Y234A 80a (1:2)	HY-DA 80a (1:2)	GGGS 80a (1:2)	R74A 80a (1:2)	WT f11 (1:2)	Y112A f11 (1:2)
00:01:40	0.106	0.096	0.097	0.101	0.095	0.094	0.107	0.12	0.136	0.246	0.191	0.132			G	Y113A f11 (1:2)	Y116A f11 (1:2)	Y106A f11 (1:2)	YYAA f11 (1:2)	R74A f11 (1:2)	R74A NM1 (1:2)	WT NM1 (1:2)	Y112A NM1 (1:2)	Y113A NM1 (1:2)	Y116A NM1 (1:2)	Y106A NM1 (1:2)	YYAA NM1 (1:2)
00:02:00	0.106	0.095	0.097	0.101	0.095	0.094	0.108	0.122	0.14	0.261	0.202	0.136			H	Y113A f11 (1:2)	Y116A f11 (1:2)	Y106A f11 (1:2)	YYAA f11 (1:2)	R74A f11 (1:2)	R74A NM1 (1:2)	WT NM1 (1:2)	Y112A NM1 (1:2)	Y113A NM1 (1:2)	Y116A NM1 (1:2)	Y106A NM1 (1:2)	YYAA NM1 (1:2)
00:02:20	0.107	0.096	0.097	0.101	0.095	0.094	0.11	0.125	0.145	0.276	0.212	0.141
00:02:40	0.108	0.096	0.097	0.101	0.095	0.094	0.111	0.127	0.15	0.292	0.222	0.146
00:03:00	0.108	0.096	0.097	0.101	0.095	0.094	0.113	0.13	0.155	0.307	0.234	0.151			Sample OD540 in assay
00:03:20	0.109	0.096	0.097	0.101	0.096	0.094	0.114	0.133	0.16	0.323	0.244	0.155
00:03:40	0.11	0.096	0.097	0.101	0.095	0.094	0.116	0.135	0.165	0.338	0.255	0.16				1	2	3	4	5	6	7	8	9	10	11	12
00:04:00	0.11	0.095	0.097	0.101	0.095	0.094	0.117	0.137	0.17	0.354	0.265	0.164			A	0.443	0.393	0.404	0.447	0.401	0.448	0.393	0.465	0.429	0.434	0.442	0.44
00:04:20	0.111	0.096	0.097	0.101	0.095	0.094	0.119	0.141	0.175	0.37	0.277	0.169			B	0.5	0.437	0.493	0.493	0.474	0.519	0.497	0.494	0.479	0.511	0.493	0.553
00:04:40	0.112	0.095	0.097	0.101	0.095	0.094	0.12	0.143	0.18	0.385	0.288	0.174			C	0.432	0.453	0.42	0.443	0.436	0.498	0.488	0.449	0.432	0.518	0.414	0.419
00:05:00	0.112	0.095	0.097	0.101	0.095	0.094	0.121	0.146	0.185	0.401	0.299	0.179			D	0.501	0.515	0.524	0.557	0.538	0.608	0.543	0.516	0.518	0.586	0.474	0.501
00:05:20	0.114	0.095	0.097	0.101	0.095	0.095	0.123	0.149	0.191	0.417	0.31	0.184			E	0.478	0.467	0.48	0.487	0.449	0.466	0.482	0.47	0.459	0.428	0.463	0.473
00:05:40	0.114	0.095	0.097	0.101	0.095	0.094	0.125	0.151	0.196	0.432	0.321	0.189			F	0.52	0.544	0.559	0.519	0.537	0.532	0.54	0.575	0.592	0.548	0.544	0.518
00:06:00	0.115	0.096	0.097	0.101	0.095	0.094	0.126	0.154	0.202	0.448	0.332	0.194			G	0.415	0.373	0.429	0.451	0.41	0.439	0.512	0.535	0.502	0.525	0.533	0.514
00:06:20	0.116	0.095	0.097	0.101	0.095	0.094	0.128	0.157	0.207	0.463	0.343	0.199			H	0.481	0.485	0.491	0.528	0.5	0.535	0.559	0.577	0.536	0.583	0.573	0.562
00:06:40	0.117	0.096	0.097	0.101	0.095	0.095	0.13	0.16	0.213	0.478	0.355	0.204
00:07:00	0.118	0.095	0.097	0.101	0.096	0.095	0.131	0.163	0.218	0.492	0.366	0.209			Dilution factor
00:07:20	0.119	0.095	0.097	0.101	0.095	0.095	0.133	0.166	0.224	0.506	0.377	0.214
00:07:40	0.12	0.096	0.097	0.102	0.096	0.095	0.135	0.169	0.23	0.518	0.389	0.219				1	2	3	4	5	6	7	8	9	10	11	12
00:08:00	0.121	0.095	0.097	0.102	0.095	0.095	0.136	0.172	0.236	0.529	0.4	0.224			A	2	2	2	2	2	2	2	2	2	2	2	2
00:08:20	0.121	0.095	0.097	0.101	0.095	0.095	0.138	0.175	0.242	0.538	0.412	0.23			B	2	2	2	2	2	2	2	2	2	2	2	2
00:08:40	0.123	0.096	0.097	0.101	0.095	0.095	0.14	0.178	0.248	0.545	0.423	0.235			C	2	2	2	2	2	2	2	2	2	2	2	2
00:09:00	0.124	0.096	0.097	0.102	0.095	0.095	0.141	0.181	0.253	0.549	0.434	0.241			D	2	2	2	2	2	2	2	2	2	2	2	2
00:09:20	0.125	0.096	0.097	0.102	0.095	0.095	0.143	0.184	0.259	0.551	0.445	0.246			E	2	2	2	2	2	2	2	2	2	2	2	2
00:09:40	0.126	0.096	0.097	0.102	0.095	0.095	0.145	0.188	0.265	0.552	0.456	0.251			F	2	2	2	2	2	2	2	2	2	2	2	2
00:10:00	0.127	0.096	0.097	0.102	0.096	0.095	0.147	0.191	0.272	0.552	0.467	0.257			G	2	2	2	2	2	2	2	2	2	2	2	2
00:10:20	0.127	0.096	0.097	0.102	0.096	0.095	0.149	0.194	0.278	0.552	0.477	0.263			H	2	2	2	2	2	2	2	2	2	2	2	2
00:10:40	0.128	0.096	0.097	0.102	0.096	0.095	0.15	0.197	0.284	0.552	0.487	0.268
00:11:00	0.129	0.096	0.097	0.102	0.095	0.095	0.152	0.201	0.29	0.551	0.496	0.274			Slopes (DA490/Dt [h]) - calculated using linear regression in GraphPad)
00:11:20	0.131	0.096	0.097	0.102	0.096	0.095	0.154	0.204	0.297	0.551	0.505	0.279
00:11:40	0.131	0.096	0.097	0.102	0.096	0.095	0.156	0.208	0.303	0.551	0.512	0.285				1	2	3	4	5	6	7	8	9	10	11	12
00:12:00	0.133	0.096	0.098	0.102	0.096	0.095	0.158	0.211	0.309	0.551	0.518	0.291			A	0.1848	0.007634	0.005668	0.01522	0.01072	0.009396	0.3418	0.6058	1.05	2.782	1.971	0.9551
00:12:20	0.134	0.096	0.097	0.102	0.096	0.095	0.16	0.214	0.316	0.551	0.523	0.296			B	0.01202	0.01138	0.00396	0.01792	0.01194	0.01147	0.01886	0.02773	0.03237	2.198	0.03838	0.02629
00:12:40	0.135	0.096	0.097	0.102	0.096	0.095	0.162	0.218	0.322	0.55	0.526	0.302			C	1.719	1.418	1.799	0.02197	2.18	2.444	0.8053	1.069	0.6914	1.084	0.9407	0.9406
00:13:00	0.136	0.096	0.097	0.103	0.096	0.095	0.164	0.221	0.329	0.55	0.528	0.308			D	0.03242	0.04454	0.04396	0.01867	2.328	2.497	0.03192	0.03425	0.05054	0.05222	0.06919	0.03185
00:13:20	0.137	0.096	0.097	0.103	0.096	0.096	0.166	0.225	0.335	0.55	0.529	0.314			E	0.1509	0.01553	0.005254	0.02539	0.01441	0.004558	0.2051	0.1938	0.8568	1.981	1.292	1.098
00:13:40	0.138	0.096	0.098	0.103	0.096	0.096	0.168	0.228	0.342	0.55	0.529	0.32			F	0.006542	0.009579	0.001023	0.01946	0.0112	0.001583	0.008906	0.0187	0.02493	2.542	0.02674	0.02064
00:14:00	0.139	0.096	0.097	0.103	0.096	0.096	0.169	0.232	0.348	0.55	0.529	0.326			G	2.123	0.9035	1.152	0.01972	2.141	2.294	0.8488	1.494	0.9383	1.583	1.264	1.273
00:14:20	0.141	0.096	0.098	0.103	0.096	0.096	0.172	0.235	0.355	0.549	0.529	0.332			H	0.02408	0.03844	0.03302	0.005305	2.814	2.697	0.022	0.02854	0.01696	0.0414	0.03654	0.02324
00:14:40	0.142	0.096	0.098	0.103	0.097	0.096	0.173	0.239	0.361	0.549	0.529	0.338
00:15:00	0.142	0.097	0.098	0.103	0.097	0.096	0.176	0.242	0.368	0.549	0.529	0.343
00:15:20	0.144	0.097	0.098	0.103	0.097	0.096	0.178	0.246	0.374	0.549	0.529	0.349			OD540 corrected slopes
00:15:40	0.145	0.097	0.098	0.103	0.097	0.096	0.18	0.25	0.381	0.548	0.528	0.355				1	2	3	4	5	6	7	8	9	10	11	12
00:16:00	0.146	0.097	0.098	0.104	0.097	0.096	0.182	0.253	0.387	0.548	0.529	0.361			A	4.17156	0.194249	0.140297	0.340492	0.267332	0.209732	8.6972	13.028	24.4755	64.1014	44.5928	21.7068
00:16:20	0.147	0.097	0.098	0.104	0.097	0.096	0.184	0.257	0.394	0.548	0.528	0.367			B	0.2404	0.260412	0.0803245	0.363489	0.251899	0.221002	0.379477	0.561336	0.675783	43.0137	0.778499	0.475407
00:16:40	0.148	0.097	0.098	0.103	0.097	0.096	0.186	0.26	0.4	0.548	0.528	0.372			C	39.7917	31.3024	42.8333	0.495937	50	49.0763	16.502	23.8085	16.0046	20.9266	22.7222	22.4487
00:17:00	0.149	0.097	0.098	0.104	0.097	0.096	0.188	0.264	0.407	0.548	0.528	0.378			D	0.647106	0.864854	0.838931	0.335189	43.2714	41.0691	0.587845	0.66376	0.975676	0.891126	1.4597	0.635729
00:17:20	0.15	0.097	0.098	0.104	0.097	0.096	0.19	0.268	0.413	0.547	0.527	0.384			E	3.1569	0.332548	0.109458	0.521355	0.320935	0.0978112	4.25519	4.1234	18.6667	46.285	27.905	23.2135
00:17:40	0.151	0.097	0.098	0.104	0.097	0.096	0.192	0.272	0.419	0.547	0.527	0.39			F	0.125808	0.176085	0.0183005	0.374952	0.208566	0.0297556	0.164926	0.325217	0.421115	46.3869	0.491544	0.398456
00:18:00	0.152	0.097	0.098	0.104	0.097	0.096	0.194	0.275	0.425	0.547	0.527	0.396			G	51.1566	24.2225	26.8531	0.437251	52.2195	52.2551	16.5781	27.9252	18.6912	30.1524	23.7148	24.7665
00:18:20	0.153	0.097	0.098	0.104	0.097	0.096	0.196	0.279	0.432	0.547	0.527	0.401			H	0.500624	0.792577	0.672505	0.100473	56.28	50.4112	0.39356	0.494627	0.316418	0.71012	0.637696	0.413523
00:18:40	0.155	0.097	0.098	0.104	0.097	0.097	0.198	0.283	0.438	0.547	0.527	0.407
00:19:00	0.156	0.097	0.098	0.104	0.097	0.096	0.2	0.286	0.444	0.546	0.526	0.413
00:19:20	0.157	0.097	0.098	0.104	0.097	0.096	0.202	0.29	0.45	0.546	0.526	0.418
00:19:40	0.158	0.097	0.098	0.104	0.098	0.097	0.204	0.294	0.455	0.546	0.526	0.424			Mean values	2019-04-16				Mean values	2019-04-11
00:20:00	0.159	0.097	0.098	0.105	0.098	0.097	0.206	0.297	0.461	0.546	0.526	0.429
00:20:20	0.16	0.097	0.098	0.105	0.098	0.097	0.208	0.301	0.467	0.546	0.525	0.435
00:20:40	0.161	0.098	0.098	0.105	0.098	0.097	0.211	0.305	0.472	0.546	0.526	0.44			Phage	Stl	Induced	Not induced		Phage	Stl	Induced	Not induced
00:21:00	0.162	0.097	0.098	0.105	0.098	0.097	0.212	0.308	0.477	0.545	0.525	0.445			80a	WT	4.17156	0.2404		80a	WT	3.1569	0.125808
00:21:20	0.164	0.098	0.099	0.105	0.098	0.097	0.215	0.313	0.483	0.545	0.525	0.451			80a	Y112A	0.194249	0.260412		80a	Y112A	0.332548	0.176085
00:21:40	0.165	0.098	0.099	0.105	0.098	0.097	0.217	0.316	0.487	0.545	0.525	0.456			80a	Y113A	0.140297	0.0803245		80a	Y113A	0.109458	0.0183005
00:22:00	0.166	0.098	0.099	0.105	0.098	0.097	0.219	0.32	0.491	0.545	0.525	0.46			80a	Y116A	0.340492	0.363489		80a	Y116A	0.521355	0.374952
00:22:20	0.167	0.097	0.098	0.105	0.098	0.097	0.221	0.323	0.495	0.544	0.524	0.465			80a	Y106A	0.267332	0.251899		80a	Y106A	0.320935	0.208566
00:22:40	0.168	0.098	0.098	0.105	0.098	0.097	0.223	0.327	0.499	0.544	0.524	0.469			80a	YYAA	0.209732	0.221002		80a	YYAA	0.0978112	0.0297556
00:23:00	0.169	0.098	0.099	0.106	0.098	0.097	0.225	0.331	0.503	0.544	0.524	0.474			80a	Y234A	8.6972	0.379477		80a	Y234A	4.25519	0.164926
00:23:20	0.17	0.098	0.098	0.106	0.098	0.097	0.227	0.334	0.505	0.544	0.524	0.478			80a	HY-DA	13.028	0.561336		80a	HY-DA	4.1234	0.325217
00:23:40	0.172	0.098	0.099	0.106	0.098	0.097	0.23	0.338	0.508	0.544	0.524	0.482			80a	GGGS	24.4755	0.675783		80a	GGGS	18.6667	0.421115
00:24:00	0.173	0.098	0.098	0.106	0.098	0.097	0.232	0.342	0.509	0.543	0.523	0.486			80a	R74A	64.1014	43.0137		80a	R74A	46.285	46.3869
00:24:20	0.174	0.098	0.099	0.106	0.098	0.097	0.234	0.345	0.511	0.543	0.523	0.49			phi11	WT	44.5928	0.778499		phi11	WT	27.905	0.491544
00:24:40	0.175	0.098	0.099	0.106	0.099	0.097	0.236	0.349	0.512	0.543	0.523	0.493			phi11	Y112A	21.7068	0.475407		phi11	Y112A	23.2135	0.398456
00:25:00	0.176	0.098	0.099	0.106	0.099	0.097	0.238	0.353	0.513	0.543	0.523	0.495			phi11	Y113A	39.7917	0.647106		phi11	Y113A	51.1566	0.500624
00:25:20	0.177	0.098	0.099	0.106	0.099	0.097	0.24	0.356	0.514	0.543	0.523	0.498			phi11	Y116A	31.3024	0.864854		phi11	Y116A	24.2225	0.792577
00:25:40	0.178	0.098	0.099	0.107	0.099	0.098	0.242	0.36	0.514	0.543	0.523	0.5			phi11	Y106A	42.8333	0.838931		phi11	Y106A	26.8531	0.672505
00:26:00	0.18	0.098	0.099	0.107	0.099	0.098	0.245	0.364	0.514	0.543	0.523	0.502			phi11	YYAA	0.495937	0.335189		phi11	YYAA	0.437251	0.100473
00:26:20	0.181	0.098	0.099	0.107	0.099	0.098	0.247	0.368	0.514	0.542	0.522	0.503			phi11	R74A	50	43.2714		phi11	R74A	52.2195	56.28
00:26:40	0.182	0.098	0.099	0.107	0.099	0.098	0.249	0.371	0.514	0.542	0.522	0.504			NM1	WT	16.502	0.587845		NM1	WT	16.5781	0.39356
00:27:00	0.183	0.098	0.099	0.107	0.099	0.098	0.251	0.375	0.514	0.542	0.522	0.505			NM1	Y112A	23.8085	0.66376		NM1	Y112A	27.9252	0.494627
00:27:20	0.184	0.098	0.099	0.107	0.099	0.098	0.253	0.379	0.514	0.542	0.522	0.505			NM1	Y113A	16.0046	0.975676		NM1	Y113A	18.6912	0.316418
00:27:40	0.185	0.099	0.099	0.107	0.099	0.098	0.255	0.382	0.514	0.542	0.522	0.506			NM1	Y116A	20.9266	0.891126		NM1	Y116A	30.1524	0.71012
00:28:00	0.186	0.099	0.099	0.107	0.1	0.098	0.258	0.386	0.514	0.542	0.522	0.506			NM1	Y106A	22.7222	1.4597		NM1	Y106A	23.7148	0.637696
00:28:20	0.187	0.099	0.099	0.108	0.1	0.098	0.26	0.39	0.514	0.542	0.522	0.506			NM1	YYAA	22.4487	0.635729		NM1	YYAA	24.7665	0.413523
00:28:40	0.188	0.099	0.099	0.107	0.099	0.098	0.262	0.393	0.513	0.541	0.521	0.506			NM1	R74A	49.0763	41.0691		NM1	R74A	52.2551	50.4112
00:29:00	0.189	0.099	0.099	0.107	0.099	0.098	0.264	0.397	0.513	0.541	0.521	0.506
00:29:20	0.191	0.099	0.099	0.108	0.1	0.098	0.266	0.401	0.513	0.541	0.521	0.506
00:29:40	0.192	0.099	0.1	0.108	0.1	0.098	0.268	0.404	0.513	0.541	0.521	0.506
00:30:00	0.193	0.099	0.1	0.108	0.1	0.098	0.271	0.407	0.513	0.541	0.521	0.506
[Table:TABLE M 490 ]
Time	B1	B2	B3	B4	B5	B6	B7	B8	B9	B10	B11	B12
00:00:00	0.119	0.11	0.114	0.12	0.116	0.113	0.115	0.122	0.114	0.161	0.115	0.123
00:00:20	0.121	0.112	0.115	0.121	0.116	0.113	0.115	0.122	0.114	0.172	0.115	0.122
00:00:40	0.122	0.113	0.116	0.122	0.117	0.113	0.116	0.122	0.115	0.185	0.115	0.124
00:01:00	0.121	0.112	0.115	0.122	0.116	0.113	0.115	0.122	0.115	0.197	0.115	0.124
00:01:20	0.122	0.113	0.116	0.122	0.117	0.114	0.116	0.123	0.116	0.209	0.116	0.125
00:01:40	0.122	0.113	0.116	0.122	0.116	0.113	0.116	0.123	0.115	0.221	0.115	0.124
00:02:00	0.121	0.112	0.115	0.121	0.116	0.113	0.115	0.122	0.115	0.232	0.115	0.124
00:02:20	0.121	0.112	0.115	0.12	0.116	0.113	0.115	0.122	0.115	0.244	0.116	0.124
00:02:40	0.121	0.112	0.115	0.121	0.116	0.113	0.115	0.122	0.115	0.256	0.115	0.124
00:03:00	0.121	0.112	0.115	0.121	0.116	0.113	0.115	0.122	0.115	0.268	0.115	0.124
00:03:20	0.121	0.112	0.115	0.12	0.116	0.112	0.115	0.122	0.115	0.28	0.116	0.123
00:03:40	0.121	0.112	0.114	0.12	0.116	0.113	0.115	0.122	0.116	0.292	0.116	0.123
00:04:00	0.12	0.112	0.114	0.12	0.116	0.112	0.115	0.121	0.115	0.303	0.115	0.124
00:04:20	0.121	0.112	0.115	0.12	0.116	0.113	0.115	0.122	0.116	0.316	0.116	0.123
00:04:40	0.12	0.112	0.114	0.12	0.116	0.112	0.115	0.122	0.115	0.328	0.116	0.123
00:05:00	0.12	0.111	0.113	0.12	0.116	0.112	0.115	0.122	0.116	0.34	0.116	0.123
00:05:20	0.121	0.112	0.115	0.121	0.116	0.113	0.116	0.122	0.116	0.354	0.117	0.123
00:05:40	0.12	0.111	0.114	0.12	0.116	0.112	0.115	0.122	0.116	0.366	0.116	0.123
00:06:00	0.12	0.111	0.114	0.12	0.116	0.112	0.115	0.122	0.116	0.379	0.117	0.123
00:06:20	0.12	0.111	0.114	0.12	0.115	0.112	0.115	0.122	0.116	0.391	0.116	0.123
00:06:40	0.12	0.112	0.114	0.12	0.116	0.113	0.116	0.123	0.116	0.404	0.117	0.124
00:07:00	0.12	0.111	0.114	0.121	0.116	0.112	0.116	0.123	0.117	0.417	0.117	0.123
00:07:20	0.12	0.111	0.114	0.12	0.116	0.112	0.115	0.123	0.117	0.43	0.117	0.124
00:07:40	0.12	0.111	0.114	0.12	0.116	0.113	0.115	0.123	0.117	0.443	0.118	0.123
00:08:00	0.12	0.111	0.114	0.121	0.116	0.112	0.115	0.123	0.117	0.455	0.117	0.123
00:08:20	0.12	0.111	0.114	0.121	0.116	0.113	0.116	0.123	0.117	0.467	0.118	0.124
00:08:40	0.12	0.111	0.113	0.12	0.116	0.113	0.116	0.123	0.117	0.48	0.118	0.125
00:09:00	0.12	0.111	0.113	0.121	0.116	0.113	0.115	0.123	0.117	0.491	0.118	0.123
00:09:20	0.12	0.111	0.113	0.121	0.116	0.113	0.116	0.123	0.117	0.502	0.118	0.125
00:09:40	0.12	0.111	0.114	0.121	0.116	0.113	0.116	0.124	0.117	0.511	0.119	0.125
00:10:00	0.121	0.112	0.114	0.122	0.117	0.113	0.117	0.125	0.118	0.521	0.12	0.125
00:10:20	0.12	0.112	0.114	0.121	0.116	0.113	0.116	0.124	0.118	0.526	0.119	0.124
00:10:40	0.12	0.111	0.114	0.121	0.116	0.112	0.116	0.124	0.118	0.53	0.119	0.124
00:11:00	0.121	0.112	0.114	0.121	0.116	0.113	0.116	0.124	0.118	0.533	0.119	0.124
00:11:20	0.121	0.112	0.114	0.122	0.116	0.113	0.117	0.125	0.118	0.534	0.12	0.127
00:11:40	0.121	0.112	0.114	0.122	0.117	0.113	0.117	0.125	0.119	0.535	0.12	0.124
00:12:00	0.121	0.112	0.115	0.122	0.117	0.114	0.117	0.125	0.119	0.535	0.121	0.125
00:12:20	0.121	0.112	0.114	0.122	0.117	0.113	0.117	0.125	0.119	0.535	0.12	0.125
00:12:40	0.121	0.112	0.114	0.122	0.117	0.113	0.117	0.125	0.119	0.534	0.121	0.125
00:13:00	0.121	0.112	0.114	0.122	0.117	0.113	0.117	0.126	0.12	0.535	0.121	0.125
00:13:20	0.121	0.112	0.114	0.122	0.117	0.113	0.117	0.126	0.12	0.534	0.121	0.125
00:13:40	0.122	0.113	0.115	0.123	0.118	0.114	0.118	0.126	0.121	0.535	0.122	0.127
00:14:00	0.121	0.112	0.114	0.122	0.117	0.113	0.117	0.126	0.12	0.534	0.122	0.126
00:14:20	0.121	0.113	0.114	0.122	0.117	0.114	0.118	0.126	0.12	0.534	0.122	0.127
00:14:40	0.122	0.113	0.115	0.123	0.117	0.114	0.118	0.127	0.121	0.534	0.122	0.126
00:15:00	0.122	0.113	0.114	0.123	0.117	0.114	0.118	0.126	0.121	0.534	0.122	0.126
00:15:20	0.122	0.113	0.114	0.123	0.118	0.114	0.118	0.127	0.121	0.534	0.123	0.127
00:15:40	0.122	0.113	0.115	0.123	0.117	0.114	0.118	0.127	0.121	0.533	0.123	0.127
00:16:00	0.122	0.113	0.115	0.124	0.118	0.114	0.119	0.127	0.122	0.534	0.123	0.128
00:16:20	0.123	0.114	0.115	0.124	0.118	0.115	0.119	0.128	0.122	0.534	0.124	0.128
00:16:40	0.122	0.113	0.114	0.124	0.118	0.114	0.118	0.127	0.122	0.533	0.124	0.127
00:17:00	0.123	0.114	0.116	0.124	0.119	0.115	0.119	0.128	0.123	0.533	0.124	0.129
00:17:20	0.122	0.113	0.115	0.124	0.118	0.114	0.119	0.127	0.122	0.532	0.124	0.128
00:17:40	0.123	0.113	0.115	0.124	0.118	0.115	0.119	0.128	0.122	0.533	0.124	0.128
00:18:00	0.122	0.113	0.115	0.124	0.118	0.115	0.119	0.128	0.122	0.532	0.124	0.128
00:18:20	0.123	0.114	0.115	0.124	0.118	0.114	0.119	0.128	0.123	0.532	0.125	0.129
00:18:40	0.123	0.114	0.115	0.124	0.119	0.115	0.12	0.129	0.123	0.532	0.125	0.131
00:19:00	0.123	0.114	0.115	0.124	0.118	0.115	0.119	0.129	0.123	0.532	0.125	0.129
00:19:20	0.123	0.114	0.114	0.124	0.118	0.115	0.119	0.129	0.123	0.532	0.125	0.129
00:19:40	0.123	0.114	0.115	0.125	0.119	0.115	0.12	0.129	0.123	0.532	0.125	0.129
00:20:00	0.123	0.114	0.115	0.125	0.119	0.115	0.12	0.129	0.124	0.532	0.126	0.129
00:20:20	0.123	0.114	0.115	0.125	0.119	0.115	0.12	0.13	0.124	0.532	0.126	0.13
00:20:40	0.124	0.115	0.116	0.126	0.119	0.116	0.121	0.13	0.125	0.532	0.127	0.131
00:21:00	0.123	0.114	0.116	0.125	0.119	0.115	0.12	0.13	0.124	0.531	0.127	0.131
00:21:20	0.124	0.115	0.116	0.126	0.12	0.116	0.121	0.131	0.125	0.532	0.128	0.131
00:21:40	0.124	0.115	0.115	0.126	0.119	0.116	0.121	0.13	0.125	0.531	0.127	0.131
00:22:00	0.124	0.115	0.115	0.126	0.119	0.116	0.121	0.13	0.125	0.531	0.128	0.131
00:22:20	0.124	0.115	0.115	0.126	0.119	0.116	0.121	0.13	0.125	0.531	0.127	0.132
00:22:40	0.124	0.115	0.115	0.126	0.12	0.116	0.121	0.131	0.125	0.531	0.128	0.131
00:23:00	0.124	0.115	0.116	0.126	0.12	0.116	0.121	0.131	0.126	0.531	0.128	0.131
00:23:20	0.124	0.115	0.115	0.126	0.119	0.116	0.121	0.131	0.126	0.531	0.128	0.132
00:23:40	0.124	0.115	0.116	0.126	0.12	0.116	0.121	0.131	0.126	0.531	0.128	0.132
00:24:00	0.124	0.115	0.115	0.126	0.12	0.116	0.121	0.131	0.126	0.53	0.129	0.132
00:24:20	0.124	0.115	0.116	0.127	0.12	0.116	0.121	0.132	0.126	0.53	0.129	0.132
00:24:40	0.125	0.115	0.116	0.127	0.12	0.116	0.122	0.132	0.127	0.53	0.129	0.132
00:25:00	0.125	0.116	0.116	0.127	0.12	0.116	0.122	0.132	0.127	0.53	0.129	0.132
00:25:20	0.125	0.116	0.116	0.127	0.12	0.117	0.122	0.132	0.127	0.53	0.13	0.133
00:25:40	0.125	0.116	0.116	0.127	0.12	0.117	0.122	0.132	0.127	0.53	0.13	0.133
00:26:00	0.125	0.116	0.116	0.127	0.121	0.117	0.123	0.133	0.128	0.53	0.131	0.133
00:26:20	0.125	0.116	0.116	0.127	0.121	0.117	0.122	0.133	0.128	0.53	0.13	0.133
00:26:40	0.125	0.116	0.116	0.128	0.121	0.117	0.123	0.133	0.128	0.53	0.131	0.134
00:27:00	0.125	0.116	0.116	0.128	0.121	0.117	0.122	0.133	0.128	0.529	0.131	0.134
00:27:20	0.125	0.116	0.116	0.128	0.12	0.117	0.123	0.133	0.128	0.529	0.131	0.134
00:27:40	0.125	0.116	0.116	0.128	0.121	0.117	0.123	0.133	0.129	0.53	0.131	0.134
00:28:00	0.126	0.116	0.116	0.128	0.121	0.118	0.123	0.134	0.129	0.529	0.132	0.134
00:28:20	0.126	0.117	0.116	0.128	0.121	0.118	0.123	0.134	0.129	0.529	0.132	0.135
00:28:40	0.126	0.117	0.116	0.128	0.121	0.118	0.123	0.134	0.129	0.529	0.132	0.135
00:29:00	0.126	0.117	0.116	0.128	0.121	0.118	0.123	0.134	0.129	0.529	0.132	0.135
00:29:20	0.126	0.117	0.117	0.129	0.121	0.118	0.124	0.134	0.13	0.529	0.133	0.135
00:29:40	0.126	0.117	0.117	0.129	0.122	0.118	0.124	0.135	0.13	0.529	0.133	0.135
00:30:00	0.127	0.117	0.117	0.129	0.122	0.119	0.124	0.135	0.131	0.529	0.134	0.136
[Table:TABLE M 490 ]
Time	C1	C2	C3	C4	C5	C6	C7	C8	C9	C10	C11	C12
00:00:00	0.135	0.126	0.135	0.101	0.142	0.158	0.117	0.122	0.112	0.124	0.122	0.113
00:00:20	0.143	0.135	0.147	0.103	0.158	0.171	0.121	0.129	0.115	0.129	0.12	0.119
00:00:40	0.152	0.143	0.157	0.103	0.17	0.185	0.125	0.134	0.119	0.135	0.125	0.122
00:01:00	0.161	0.151	0.167	0.103	0.183	0.199	0.129	0.14	0.122	0.141	0.129	0.127
00:01:20	0.171	0.159	0.178	0.103	0.195	0.213	0.134	0.146	0.125	0.147	0.134	0.132
00:01:40	0.18	0.167	0.188	0.103	0.208	0.227	0.138	0.152	0.128	0.152	0.138	0.136
00:02:00	0.19	0.174	0.198	0.103	0.221	0.241	0.142	0.158	0.131	0.157	0.144	0.14
00:02:20	0.198	0.182	0.209	0.103	0.233	0.255	0.145	0.163	0.134	0.163	0.148	0.145
00:02:40	0.208	0.19	0.218	0.103	0.245	0.268	0.149	0.169	0.137	0.169	0.153	0.15
00:03:00	0.217	0.198	0.228	0.103	0.257	0.283	0.153	0.175	0.141	0.175	0.158	0.154
00:03:20	0.226	0.206	0.238	0.103	0.269	0.296	0.157	0.181	0.144	0.18	0.162	0.16
00:03:40	0.235	0.213	0.248	0.103	0.282	0.31	0.161	0.187	0.148	0.186	0.167	0.164
00:04:00	0.245	0.221	0.258	0.103	0.294	0.324	0.165	0.192	0.151	0.191	0.172	0.169
00:04:20	0.254	0.229	0.268	0.103	0.306	0.337	0.17	0.198	0.154	0.197	0.176	0.174
00:04:40	0.263	0.236	0.278	0.103	0.318	0.351	0.174	0.204	0.157	0.203	0.181	0.178
00:05:00	0.272	0.244	0.288	0.103	0.329	0.364	0.178	0.209	0.161	0.209	0.186	0.183
00:05:20	0.282	0.252	0.297	0.103	0.341	0.378	0.182	0.215	0.164	0.215	0.191	0.188
00:05:40	0.291	0.26	0.307	0.103	0.353	0.391	0.186	0.221	0.167	0.22	0.196	0.193
00:06:00	0.301	0.268	0.317	0.103	0.365	0.404	0.191	0.227	0.171	0.226	0.201	0.198
00:06:20	0.312	0.275	0.327	0.103	0.377	0.417	0.194	0.232	0.174	0.232	0.206	0.203
00:06:40	0.321	0.283	0.337	0.103	0.389	0.43	0.199	0.239	0.178	0.238	0.211	0.208
00:07:00	0.331	0.291	0.347	0.103	0.401	0.442	0.203	0.244	0.181	0.244	0.216	0.213
00:07:20	0.341	0.299	0.357	0.103	0.413	0.454	0.207	0.251	0.185	0.25	0.221	0.218
00:07:40	0.35	0.308	0.367	0.103	0.424	0.466	0.212	0.257	0.188	0.256	0.226	0.223
00:08:00	0.362	0.316	0.378	0.103	0.436	0.477	0.216	0.263	0.192	0.262	0.231	0.228
00:08:20	0.371	0.324	0.388	0.103	0.448	0.487	0.22	0.269	0.195	0.269	0.236	0.233
00:08:40	0.381	0.333	0.397	0.103	0.458	0.496	0.224	0.275	0.199	0.275	0.242	0.239
00:09:00	0.391	0.341	0.408	0.103	0.469	0.504	0.229	0.281	0.202	0.281	0.247	0.244
00:09:20	0.401	0.349	0.417	0.103	0.479	0.511	0.233	0.287	0.206	0.287	0.252	0.249
00:09:40	0.411	0.358	0.428	0.103	0.488	0.515	0.238	0.293	0.209	0.294	0.258	0.255
00:10:00	0.423	0.366	0.437	0.104	0.497	0.518	0.242	0.3	0.213	0.3	0.263	0.26
00:10:20	0.431	0.375	0.447	0.104	0.505	0.52	0.247	0.306	0.217	0.307	0.269	0.266
00:10:40	0.44	0.383	0.457	0.103	0.511	0.52	0.251	0.312	0.22	0.313	0.274	0.271
00:11:00	0.449	0.391	0.466	0.103	0.514	0.521	0.256	0.318	0.224	0.319	0.28	0.277
00:11:20	0.459	0.4	0.475	0.104	0.517	0.521	0.26	0.325	0.228	0.326	0.285	0.282
00:11:40	0.468	0.409	0.484	0.104	0.519	0.521	0.265	0.331	0.232	0.333	0.291	0.288
00:12:00	0.476	0.417	0.491	0.104	0.519	0.521	0.27	0.337	0.236	0.339	0.297	0.294
00:12:20	0.485	0.425	0.498	0.104	0.519	0.52	0.274	0.344	0.24	0.345	0.302	0.299
00:12:40	0.492	0.434	0.504	0.104	0.519	0.52	0.279	0.35	0.244	0.352	0.308	0.305
00:13:00	0.499	0.442	0.509	0.104	0.518	0.52	0.283	0.357	0.247	0.359	0.313	0.31
00:13:20	0.504	0.45	0.513	0.104	0.518	0.52	0.288	0.363	0.251	0.365	0.319	0.316
00:13:40	0.509	0.457	0.515	0.105	0.518	0.52	0.293	0.369	0.255	0.372	0.325	0.322
00:14:00	0.513	0.465	0.516	0.105	0.518	0.52	0.297	0.376	0.259	0.378	0.33	0.327
00:14:20	0.515	0.472	0.517	0.105	0.517	0.519	0.302	0.382	0.263	0.385	0.336	0.333
00:14:40	0.517	0.479	0.517	0.105	0.517	0.519	0.307	0.389	0.267	0.391	0.342	0.339
00:15:00	0.518	0.486	0.517	0.105	0.517	0.519	0.312	0.394	0.271	0.398	0.348	0.345
00:15:20	0.518	0.492	0.517	0.105	0.517	0.519	0.317	0.402	0.275	0.404	0.353	0.351
00:15:40	0.518	0.497	0.516	0.105	0.517	0.519	0.321	0.407	0.279	0.411	0.359	0.356
00:16:00	0.518	0.502	0.516	0.106	0.516	0.519	0.326	0.414	0.283	0.417	0.365	0.362
00:16:20	0.518	0.505	0.516	0.106	0.516	0.519	0.331	0.42	0.287	0.424	0.37	0.367
00:16:40	0.518	0.508	0.516	0.106	0.516	0.518	0.336	0.426	0.291	0.43	0.376	0.373
00:17:00	0.517	0.51	0.516	0.106	0.515	0.518	0.341	0.432	0.296	0.436	0.382	0.379
00:17:20	0.517	0.511	0.515	0.106	0.515	0.518	0.346	0.438	0.3	0.442	0.388	0.385
00:17:40	0.517	0.512	0.515	0.106	0.515	0.518	0.35	0.444	0.304	0.448	0.394	0.39
00:18:00	0.517	0.513	0.515	0.106	0.515	0.518	0.355	0.45	0.308	0.454	0.399	0.396
00:18:20	0.517	0.512	0.515	0.106	0.515	0.518	0.36	0.455	0.312	0.46	0.405	0.401
00:18:40	0.516	0.512	0.515	0.106	0.515	0.517	0.365	0.461	0.317	0.465	0.41	0.407
00:19:00	0.516	0.512	0.514	0.107	0.514	0.517	0.37	0.467	0.321	0.471	0.417	0.413
00:19:20	0.515	0.512	0.514	0.107	0.514	0.517	0.375	0.472	0.325	0.476	0.422	0.418
00:19:40	0.515	0.512	0.514	0.107	0.514	0.517	0.38	0.477	0.329	0.481	0.427	0.424
00:20:00	0.515	0.512	0.514	0.108	0.514	0.517	0.385	0.482	0.334	0.486	0.433	0.429
00:20:20	0.515	0.511	0.513	0.108	0.513	0.517	0.39	0.486	0.338	0.49	0.438	0.434
00:20:40	0.515	0.511	0.513	0.108	0.513	0.517	0.394	0.49	0.342	0.494	0.444	0.44
00:21:00	0.514	0.511	0.513	0.108	0.513	0.517	0.4	0.495	0.346	0.498	0.449	0.445
00:21:20	0.514	0.511	0.513	0.108	0.513	0.517	0.404	0.498	0.351	0.501	0.454	0.45
00:21:40	0.514	0.511	0.513	0.108	0.512	0.516	0.409	0.5	0.354	0.503	0.459	0.455
00:22:00	0.514	0.51	0.513	0.109	0.513	0.516	0.414	0.504	0.359	0.506	0.464	0.46
00:22:20	0.515	0.51	0.512	0.109	0.512	0.516	0.419	0.505	0.363	0.508	0.469	0.464
00:22:40	0.513	0.51	0.512	0.109	0.512	0.516	0.423	0.507	0.368	0.509	0.473	0.469
00:23:00	0.513	0.51	0.512	0.109	0.512	0.516	0.428	0.509	0.372	0.51	0.478	0.473
00:23:20	0.513	0.509	0.512	0.109	0.512	0.516	0.433	0.509	0.376	0.51	0.482	0.477
00:23:40	0.513	0.509	0.511	0.11	0.512	0.516	0.437	0.51	0.38	0.511	0.486	0.481
00:24:00	0.513	0.509	0.511	0.11	0.511	0.516	0.442	0.51	0.384	0.511	0.49	0.485
00:24:20	0.513	0.509	0.511	0.11	0.511	0.515	0.446	0.51	0.389	0.511	0.493	0.488
00:24:40	0.513	0.509	0.511	0.11	0.511	0.515	0.451	0.511	0.393	0.511	0.496	0.491
00:25:00	0.513	0.508	0.511	0.11	0.511	0.515	0.454	0.51	0.397	0.511	0.498	0.494
00:25:20	0.512	0.509	0.51	0.111	0.511	0.515	0.459	0.511	0.401	0.511	0.501	0.497
00:25:40	0.512	0.508	0.51	0.111	0.51	0.515	0.463	0.51	0.405	0.511	0.503	0.499
00:26:00	0.511	0.508	0.51	0.111	0.51	0.515	0.466	0.51	0.409	0.511	0.505	0.501
00:26:20	0.512	0.508	0.51	0.111	0.51	0.515	0.47	0.511	0.413	0.511	0.506	0.502
00:26:40	0.511	0.508	0.51	0.112	0.51	0.515	0.474	0.51	0.418	0.511	0.507	0.504
00:27:00	0.511	0.507	0.509	0.111	0.51	0.514	0.477	0.51	0.422	0.511	0.508	0.505
00:27:20	0.512	0.507	0.509	0.112	0.509	0.514	0.48	0.51	0.425	0.51	0.509	0.505
00:27:40	0.511	0.507	0.509	0.112	0.509	0.514	0.483	0.51	0.429	0.51	0.509	0.506
00:28:00	0.51	0.507	0.509	0.112	0.509	0.514	0.486	0.51	0.433	0.51	0.509	0.506
00:28:20	0.511	0.507	0.509	0.113	0.509	0.514	0.489	0.51	0.437	0.51	0.51	0.506
00:28:40	0.51	0.507	0.509	0.113	0.509	0.514	0.492	0.51	0.441	0.51	0.51	0.506
00:29:00	0.51	0.506	0.508	0.113	0.508	0.514	0.493	0.509	0.444	0.51	0.509	0.506
00:29:20	0.511	0.506	0.508	0.113	0.508	0.514	0.495	0.509	0.448	0.51	0.509	0.506
00:29:40	0.51	0.506	0.508	0.113	0.509	0.513	0.497	0.509	0.452	0.509	0.509	0.506
00:30:00	0.51	0.506	0.508	0.114	0.508	0.514	0.498	0.509	0.456	0.51	0.509	0.506
[Table:TABLE M 490 ]
Time	D1	D2	D3	D4	D5	D6	D7	D8	D9	D10	D11	D12
00:00:00	0.119	0.111	0.111	0.115	0.149	0.16	0.112	0.109	0.152	0.112	0.147	0.105
00:00:20	0.12	0.113	0.113	0.116	0.162	0.175	0.113	0.109	0.154	0.113	0.147	0.105
00:00:40	0.121	0.113	0.113	0.116	0.175	0.19	0.113	0.109	0.153	0.113	0.148	0.105
00:01:00	0.12	0.113	0.114	0.116	0.188	0.206	0.113	0.11	0.153	0.113	0.148	0.105
00:01:20	0.121	0.113	0.114	0.116	0.201	0.221	0.113	0.11	0.153	0.114	0.148	0.106
00:01:40	0.121	0.114	0.114	0.116	0.214	0.235	0.113	0.11	0.154	0.114	0.149	0.106
00:02:00	0.121	0.114	0.114	0.116	0.227	0.249	0.113	0.11	0.154	0.115	0.149	0.106
00:02:20	0.121	0.114	0.114	0.116	0.24	0.263	0.113	0.11	0.154	0.114	0.149	0.106
00:02:40	0.121	0.114	0.114	0.116	0.252	0.277	0.113	0.11	0.154	0.115	0.149	0.106
00:03:00	0.122	0.114	0.114	0.116	0.265	0.29	0.113	0.11	0.155	0.115	0.15	0.107
00:03:20	0.121	0.114	0.114	0.116	0.278	0.303	0.113	0.111	0.155	0.115	0.15	0.107
00:03:40	0.121	0.113	0.114	0.116	0.291	0.317	0.112	0.111	0.155	0.115	0.15	0.107
00:04:00	0.121	0.114	0.115	0.116	0.303	0.33	0.113	0.111	0.155	0.116	0.151	0.107
00:04:20	0.121	0.114	0.115	0.116	0.316	0.344	0.113	0.111	0.155	0.116	0.151	0.107
00:04:40	0.121	0.114	0.115	0.116	0.329	0.358	0.113	0.111	0.156	0.116	0.151	0.107
00:05:00	0.121	0.114	0.115	0.116	0.342	0.372	0.113	0.111	0.156	0.116	0.152	0.107
00:05:20	0.121	0.114	0.115	0.116	0.355	0.386	0.113	0.111	0.156	0.116	0.152	0.107
00:05:40	0.121	0.114	0.115	0.116	0.369	0.4	0.113	0.111	0.156	0.117	0.152	0.107
00:06:00	0.121	0.114	0.115	0.116	0.382	0.413	0.113	0.111	0.157	0.117	0.152	0.108
00:06:20	0.121	0.114	0.115	0.116	0.395	0.427	0.113	0.112	0.157	0.117	0.153	0.108
00:06:40	0.121	0.114	0.115	0.116	0.408	0.441	0.114	0.112	0.157	0.117	0.153	0.108
00:07:00	0.121	0.115	0.116	0.116	0.421	0.453	0.114	0.112	0.157	0.118	0.154	0.108
00:07:20	0.121	0.115	0.116	0.116	0.434	0.466	0.114	0.112	0.158	0.118	0.154	0.108
00:07:40	0.122	0.115	0.116	0.116	0.447	0.478	0.114	0.112	0.158	0.118	0.154	0.108
00:08:00	0.121	0.115	0.116	0.116	0.459	0.489	0.114	0.113	0.158	0.118	0.155	0.109
00:08:20	0.122	0.116	0.116	0.116	0.472	0.499	0.115	0.113	0.159	0.118	0.155	0.109
00:08:40	0.122	0.116	0.117	0.116	0.484	0.507	0.115	0.113	0.159	0.119	0.155	0.109
00:09:00	0.122	0.116	0.116	0.116	0.494	0.513	0.115	0.113	0.159	0.119	0.156	0.109
00:09:20	0.122	0.116	0.117	0.117	0.505	0.516	0.115	0.113	0.159	0.119	0.155	0.109
00:09:40	0.122	0.116	0.117	0.117	0.513	0.518	0.115	0.113	0.159	0.12	0.156	0.109
00:10:00	0.122	0.117	0.118	0.117	0.52	0.519	0.115	0.114	0.16	0.12	0.157	0.109
00:10:20	0.123	0.117	0.118	0.117	0.524	0.519	0.115	0.114	0.16	0.12	0.157	0.109
00:10:40	0.123	0.117	0.118	0.117	0.526	0.518	0.116	0.114	0.16	0.12	0.157	0.109
00:11:00	0.123	0.117	0.118	0.117	0.528	0.518	0.116	0.114	0.16	0.121	0.158	0.11
00:11:20	0.123	0.118	0.118	0.117	0.528	0.518	0.116	0.114	0.161	0.121	0.158	0.11
00:11:40	0.123	0.118	0.119	0.117	0.528	0.518	0.116	0.115	0.161	0.122	0.159	0.11
00:12:00	0.124	0.118	0.119	0.117	0.528	0.518	0.117	0.115	0.162	0.122	0.159	0.111
00:12:20	0.124	0.119	0.119	0.117	0.528	0.518	0.117	0.115	0.161	0.122	0.159	0.111
00:12:40	0.124	0.119	0.119	0.118	0.528	0.518	0.117	0.115	0.162	0.122	0.16	0.111
00:13:00	0.124	0.119	0.119	0.118	0.527	0.517	0.117	0.116	0.162	0.122	0.16	0.111
00:13:20	0.124	0.119	0.12	0.118	0.527	0.517	0.117	0.116	0.162	0.123	0.16	0.111
00:13:40	0.125	0.12	0.12	0.118	0.527	0.517	0.117	0.116	0.163	0.123	0.161	0.112
00:14:00	0.125	0.12	0.12	0.118	0.527	0.517	0.118	0.116	0.163	0.124	0.161	0.112
00:14:20	0.125	0.12	0.12	0.118	0.527	0.517	0.118	0.116	0.163	0.124	0.162	0.112
00:14:40	0.125	0.12	0.121	0.118	0.527	0.517	0.118	0.116	0.164	0.124	0.162	0.112
00:15:00	0.125	0.121	0.121	0.118	0.527	0.516	0.118	0.116	0.164	0.124	0.162	0.112
00:15:20	0.126	0.121	0.121	0.118	0.526	0.516	0.119	0.117	0.165	0.125	0.163	0.112
00:15:40	0.126	0.121	0.122	0.119	0.526	0.516	0.119	0.117	0.164	0.125	0.163	0.113
00:16:00	0.126	0.122	0.122	0.119	0.526	0.516	0.119	0.117	0.165	0.125	0.164	0.113
00:16:20	0.127	0.122	0.122	0.119	0.526	0.516	0.119	0.117	0.165	0.126	0.164	0.113
00:16:40	0.126	0.122	0.122	0.119	0.526	0.516	0.119	0.117	0.165	0.126	0.165	0.113
00:17:00	0.127	0.122	0.123	0.119	0.526	0.516	0.12	0.118	0.166	0.126	0.165	0.114
00:17:20	0.127	0.123	0.123	0.119	0.526	0.516	0.12	0.118	0.166	0.126	0.165	0.113
00:17:40	0.127	0.123	0.124	0.119	0.526	0.516	0.12	0.118	0.167	0.127	0.166	0.114
00:18:00	0.127	0.123	0.124	0.12	0.525	0.515	0.12	0.118	0.167	0.127	0.166	0.114
00:18:20	0.128	0.123	0.124	0.12	0.525	0.515	0.12	0.119	0.167	0.127	0.167	0.114
00:18:40	0.128	0.124	0.124	0.12	0.525	0.515	0.12	0.119	0.167	0.128	0.167	0.114
00:19:00	0.128	0.124	0.125	0.12	0.525	0.515	0.121	0.119	0.168	0.128	0.168	0.115
00:19:20	0.128	0.124	0.125	0.12	0.525	0.515	0.121	0.119	0.168	0.128	0.168	0.115
00:19:40	0.129	0.125	0.125	0.12	0.525	0.515	0.121	0.119	0.168	0.129	0.168	0.115
00:20:00	0.129	0.125	0.126	0.12	0.525	0.515	0.121	0.12	0.169	0.129	0.169	0.115
00:20:20	0.129	0.125	0.126	0.121	0.525	0.515	0.122	0.12	0.169	0.129	0.169	0.115
00:20:40	0.129	0.126	0.126	0.121	0.525	0.514	0.122	0.12	0.169	0.13	0.17	0.115
00:21:00	0.13	0.126	0.127	0.121	0.525	0.514	0.122	0.121	0.17	0.13	0.17	0.116
00:21:20	0.13	0.126	0.127	0.121	0.524	0.514	0.122	0.121	0.17	0.13	0.17	0.116
00:21:40	0.13	0.127	0.127	0.121	0.524	0.514	0.122	0.121	0.17	0.131	0.171	0.116
00:22:00	0.13	0.127	0.128	0.122	0.524	0.514	0.123	0.121	0.171	0.131	0.172	0.116
00:22:20	0.13	0.127	0.128	0.121	0.524	0.514	0.123	0.121	0.171	0.131	0.172	0.116
00:22:40	0.131	0.128	0.128	0.122	0.524	0.514	0.123	0.122	0.171	0.132	0.172	0.117
00:23:00	0.131	0.128	0.128	0.122	0.524	0.513	0.123	0.122	0.171	0.132	0.172	0.117
00:23:20	0.131	0.128	0.128	0.122	0.524	0.513	0.123	0.122	0.171	0.133	0.173	0.117
00:23:40	0.132	0.128	0.129	0.122	0.524	0.514	0.124	0.122	0.172	0.133	0.174	0.117
00:24:00	0.132	0.128	0.129	0.122	0.524	0.513	0.124	0.122	0.172	0.133	0.174	0.117
00:24:20	0.132	0.129	0.129	0.122	0.524	0.513	0.124	0.122	0.173	0.133	0.174	0.118
00:24:40	0.132	0.129	0.13	0.122	0.523	0.513	0.124	0.123	0.173	0.134	0.174	0.118
00:25:00	0.132	0.13	0.13	0.123	0.523	0.513	0.124	0.123	0.173	0.134	0.175	0.118
00:25:20	0.133	0.13	0.13	0.123	0.523	0.513	0.125	0.123	0.174	0.134	0.176	0.118
00:25:40	0.133	0.13	0.131	0.123	0.523	0.513	0.125	0.123	0.174	0.135	0.176	0.118
00:26:00	0.133	0.13	0.131	0.123	0.523	0.513	0.125	0.124	0.174	0.135	0.176	0.119
00:26:20	0.133	0.131	0.131	0.123	0.523	0.513	0.126	0.124	0.174	0.135	0.177	0.119
00:26:40	0.133	0.131	0.131	0.123	0.523	0.513	0.126	0.124	0.175	0.136	0.177	0.119
00:27:00	0.134	0.131	0.132	0.123	0.523	0.513	0.126	0.124	0.175	0.136	0.178	0.119
00:27:20	0.134	0.132	0.132	0.123	0.522	0.512	0.126	0.124	0.175	0.136	0.178	0.119
00:27:40	0.134	0.132	0.132	0.124	0.523	0.512	0.126	0.124	0.175	0.136	0.179	0.12
00:28:00	0.134	0.132	0.132	0.124	0.522	0.512	0.126	0.125	0.176	0.137	0.179	0.12
00:28:20	0.134	0.133	0.133	0.124	0.522	0.512	0.127	0.125	0.176	0.137	0.179	0.12
00:28:40	0.135	0.133	0.133	0.124	0.522	0.512	0.126	0.125	0.177	0.137	0.18	0.12
00:29:00	0.135	0.133	0.133	0.124	0.522	0.512	0.127	0.125	0.177	0.138	0.18	0.12
00:29:20	0.135	0.133	0.134	0.124	0.522	0.512	0.127	0.126	0.177	0.138	0.181	0.121
00:29:40	0.135	0.134	0.134	0.124	0.522	0.512	0.127	0.126	0.177	0.139	0.181	0.121
00:30:00	0.136	0.134	0.134	0.124	0.522	0.512	0.127	0.126	0.178	0.139	0.182	0.121
[Table:TABLE M 490 ]
Time	E1	E2	E3	E4	E5	E6	E7	E8	E9	E10	E11	E12
00:00:00	0.101	0.104	0.102	0.106	0.099	0.101	0.105	0.104	0.108	0.123	0.115	0.114
00:00:20	0.102	0.103	0.102	0.106	0.099	0.102	0.107	0.106	0.114	0.134	0.123	0.12
00:00:40	0.104	0.104	0.102	0.107	0.099	0.101	0.108	0.107	0.118	0.146	0.131	0.125
00:01:00	0.104	0.103	0.102	0.107	0.099	0.101	0.109	0.108	0.123	0.158	0.138	0.132
00:01:20	0.105	0.103	0.103	0.107	0.099	0.102	0.11	0.109	0.127	0.169	0.146	0.138
00:01:40	0.106	0.104	0.102	0.107	0.1	0.102	0.111	0.11	0.132	0.18	0.153	0.143
00:02:00	0.107	0.104	0.103	0.107	0.1	0.102	0.112	0.11	0.136	0.192	0.16	0.149
00:02:20	0.108	0.104	0.103	0.108	0.1	0.102	0.113	0.111	0.14	0.203	0.166	0.155
00:02:40	0.108	0.104	0.102	0.107	0.1	0.102	0.114	0.112	0.144	0.213	0.173	0.161
00:03:00	0.109	0.104	0.103	0.108	0.1	0.102	0.114	0.113	0.149	0.224	0.18	0.166
00:03:20	0.11	0.104	0.102	0.108	0.1	0.102	0.115	0.115	0.153	0.235	0.187	0.172
00:03:40	0.111	0.104	0.102	0.108	0.1	0.102	0.116	0.115	0.158	0.245	0.194	0.178
00:04:00	0.111	0.104	0.103	0.108	0.1	0.102	0.117	0.116	0.162	0.256	0.201	0.184
00:04:20	0.112	0.105	0.103	0.108	0.1	0.102	0.118	0.117	0.166	0.268	0.207	0.19
00:04:40	0.113	0.105	0.103	0.109	0.1	0.102	0.119	0.118	0.17	0.278	0.214	0.195
00:05:00	0.114	0.105	0.103	0.108	0.1	0.102	0.12	0.119	0.175	0.289	0.222	0.201
00:05:20	0.115	0.104	0.103	0.108	0.1	0.102	0.121	0.12	0.179	0.3	0.229	0.207
00:05:40	0.115	0.104	0.102	0.108	0.1	0.102	0.122	0.121	0.183	0.311	0.236	0.212
00:06:00	0.116	0.105	0.103	0.109	0.101	0.102	0.124	0.121	0.188	0.322	0.242	0.218
00:06:20	0.117	0.104	0.103	0.109	0.1	0.102	0.124	0.122	0.193	0.333	0.25	0.224
00:06:40	0.118	0.105	0.103	0.109	0.101	0.102	0.125	0.123	0.197	0.344	0.257	0.23
00:07:00	0.118	0.105	0.103	0.109	0.101	0.102	0.126	0.124	0.201	0.355	0.264	0.237
00:07:20	0.119	0.105	0.102	0.109	0.101	0.102	0.127	0.126	0.206	0.367	0.272	0.243
00:07:40	0.12	0.105	0.103	0.109	0.101	0.102	0.128	0.126	0.21	0.377	0.279	0.249
00:08:00	0.121	0.105	0.103	0.109	0.101	0.102	0.129	0.127	0.215	0.389	0.286	0.255
00:08:20	0.121	0.105	0.103	0.109	0.101	0.102	0.13	0.128	0.22	0.4	0.294	0.261
00:08:40	0.122	0.105	0.103	0.109	0.101	0.102	0.131	0.129	0.224	0.411	0.302	0.268
00:09:00	0.123	0.105	0.103	0.11	0.101	0.102	0.132	0.13	0.229	0.422	0.309	0.274
00:09:20	0.124	0.105	0.102	0.11	0.101	0.102	0.133	0.131	0.234	0.433	0.317	0.279
00:09:40	0.124	0.105	0.103	0.11	0.101	0.102	0.134	0.132	0.239	0.443	0.325	0.286
00:10:00	0.125	0.105	0.103	0.11	0.102	0.102	0.136	0.133	0.244	0.454	0.333	0.293
00:10:20	0.126	0.105	0.103	0.11	0.101	0.102	0.137	0.134	0.248	0.463	0.34	0.299
00:10:40	0.127	0.106	0.103	0.11	0.101	0.102	0.137	0.135	0.253	0.473	0.347	0.306
00:11:00	0.128	0.106	0.103	0.11	0.101	0.102	0.139	0.136	0.258	0.482	0.356	0.312
00:11:20	0.129	0.106	0.103	0.111	0.102	0.102	0.14	0.137	0.263	0.49	0.363	0.319
00:11:40	0.129	0.106	0.103	0.111	0.102	0.102	0.142	0.139	0.268	0.497	0.372	0.326
00:12:00	0.131	0.106	0.103	0.111	0.102	0.102	0.142	0.14	0.273	0.503	0.379	0.333
00:12:20	0.131	0.106	0.103	0.111	0.102	0.102	0.143	0.141	0.278	0.507	0.387	0.339
00:12:40	0.132	0.106	0.103	0.111	0.102	0.102	0.144	0.142	0.283	0.51	0.394	0.346
00:13:00	0.133	0.106	0.103	0.111	0.102	0.102	0.146	0.143	0.288	0.512	0.402	0.352
00:13:20	0.134	0.106	0.103	0.111	0.102	0.102	0.147	0.144	0.293	0.513	0.41	0.359
00:13:40	0.135	0.106	0.103	0.112	0.102	0.102	0.148	0.145	0.298	0.513	0.418	0.367
00:14:00	0.135	0.107	0.103	0.112	0.102	0.102	0.149	0.146	0.303	0.513	0.426	0.372
00:14:20	0.136	0.107	0.103	0.111	0.102	0.102	0.151	0.147	0.308	0.513	0.433	0.379
00:14:40	0.137	0.107	0.103	0.112	0.102	0.102	0.151	0.148	0.314	0.513	0.44	0.386
00:15:00	0.138	0.107	0.103	0.112	0.102	0.102	0.153	0.149	0.319	0.513	0.447	0.392
00:15:20	0.139	0.107	0.103	0.112	0.103	0.102	0.154	0.151	0.324	0.513	0.454	0.399
00:15:40	0.14	0.107	0.103	0.112	0.103	0.102	0.155	0.152	0.329	0.513	0.461	0.406
00:16:00	0.141	0.107	0.103	0.113	0.103	0.102	0.157	0.153	0.334	0.513	0.467	0.412
00:16:20	0.141	0.107	0.103	0.113	0.103	0.102	0.157	0.154	0.339	0.512	0.473	0.418
00:16:40	0.143	0.107	0.103	0.113	0.103	0.103	0.158	0.155	0.345	0.512	0.479	0.425
00:17:00	0.143	0.107	0.104	0.113	0.103	0.102	0.16	0.156	0.35	0.512	0.484	0.431
00:17:20	0.144	0.107	0.103	0.113	0.103	0.102	0.161	0.157	0.355	0.512	0.489	0.437
00:17:40	0.145	0.108	0.103	0.113	0.103	0.102	0.162	0.159	0.36	0.512	0.493	0.444
00:18:00	0.146	0.108	0.104	0.114	0.103	0.103	0.164	0.16	0.366	0.512	0.496	0.45
00:18:20	0.147	0.108	0.104	0.114	0.103	0.103	0.165	0.161	0.371	0.511	0.499	0.455
00:18:40	0.148	0.108	0.104	0.114	0.103	0.103	0.166	0.162	0.376	0.511	0.5	0.461
00:19:00	0.149	0.108	0.104	0.114	0.103	0.103	0.167	0.163	0.381	0.511	0.503	0.468
00:19:20	0.149	0.108	0.104	0.114	0.104	0.102	0.168	0.164	0.386	0.511	0.503	0.472
00:19:40	0.151	0.108	0.104	0.114	0.104	0.103	0.17	0.166	0.391	0.511	0.503	0.478
00:20:00	0.151	0.108	0.104	0.115	0.104	0.103	0.171	0.167	0.396	0.511	0.504	0.482
00:20:20	0.152	0.108	0.104	0.115	0.104	0.103	0.172	0.168	0.401	0.51	0.504	0.487
00:20:40	0.153	0.108	0.104	0.115	0.104	0.103	0.173	0.169	0.407	0.51	0.504	0.491
00:21:00	0.154	0.109	0.104	0.115	0.104	0.103	0.175	0.17	0.412	0.51	0.504	0.495
00:21:20	0.155	0.109	0.104	0.115	0.104	0.103	0.176	0.171	0.417	0.51	0.504	0.499
00:21:40	0.156	0.109	0.104	0.115	0.104	0.103	0.177	0.173	0.421	0.51	0.504	0.501
00:22:00	0.157	0.109	0.104	0.115	0.105	0.103	0.179	0.174	0.427	0.51	0.504	0.504
00:22:20	0.158	0.109	0.104	0.116	0.104	0.103	0.18	0.175	0.431	0.51	0.504	0.506
00:22:40	0.159	0.109	0.104	0.116	0.105	0.103	0.181	0.176	0.436	0.509	0.503	0.507
00:23:00	0.159	0.109	0.104	0.116	0.105	0.103	0.182	0.177	0.441	0.51	0.503	0.508
00:23:20	0.16	0.109	0.104	0.116	0.104	0.103	0.184	0.178	0.445	0.509	0.503	0.509
00:23:40	0.161	0.109	0.104	0.116	0.105	0.103	0.185	0.18	0.45	0.509	0.503	0.51
00:24:00	0.162	0.109	0.104	0.116	0.105	0.103	0.186	0.181	0.454	0.509	0.503	0.51
00:24:20	0.163	0.109	0.104	0.116	0.105	0.103	0.187	0.182	0.459	0.509	0.502	0.51
00:24:40	0.164	0.11	0.104	0.117	0.105	0.104	0.189	0.183	0.463	0.508	0.502	0.51
00:25:00	0.165	0.11	0.104	0.117	0.105	0.103	0.189	0.184	0.467	0.508	0.502	0.51
00:25:20	0.166	0.11	0.105	0.117	0.105	0.103	0.191	0.186	0.471	0.508	0.502	0.51
00:25:40	0.167	0.11	0.104	0.117	0.105	0.104	0.192	0.187	0.475	0.508	0.502	0.51
00:26:00	0.167	0.11	0.104	0.117	0.105	0.103	0.194	0.188	0.479	0.508	0.502	0.51
00:26:20	0.168	0.11	0.104	0.117	0.105	0.104	0.195	0.189	0.483	0.508	0.502	0.509
00:26:40	0.17	0.11	0.105	0.118	0.106	0.104	0.196	0.191	0.487	0.508	0.502	0.51
00:27:00	0.17	0.11	0.105	0.118	0.106	0.104	0.198	0.192	0.49	0.508	0.501	0.509
00:27:20	0.171	0.11	0.105	0.118	0.106	0.103	0.199	0.193	0.492	0.507	0.501	0.509
00:27:40	0.172	0.11	0.105	0.118	0.106	0.104	0.2	0.194	0.495	0.507	0.501	0.509
00:28:00	0.173	0.111	0.105	0.118	0.106	0.104	0.201	0.195	0.497	0.507	0.501	0.509
00:28:20	0.174	0.111	0.105	0.119	0.106	0.104	0.203	0.197	0.499	0.507	0.501	0.509
00:28:40	0.175	0.111	0.105	0.119	0.106	0.104	0.204	0.198	0.501	0.507	0.501	0.509
00:29:00	0.175	0.111	0.105	0.119	0.106	0.104	0.205	0.199	0.503	0.507	0.501	0.508
00:29:20	0.176	0.111	0.105	0.119	0.106	0.104	0.206	0.2	0.504	0.507	0.501	0.509
00:29:40	0.177	0.111	0.105	0.119	0.107	0.104	0.208	0.201	0.505	0.506	0.501	0.508
00:30:00	0.178	0.111	0.105	0.119	0.106	0.104	0.209	0.202	0.506	0.506	0.5	0.508
[Table:TABLE M 490 ]
Time	F1	F2	F3	F4	F5	F6	F7	F8	F9	F10	F11	F12
00:00:00	0.108	0.111	0.108	0.108	0.116	0.11	0.118	0.116	0.116	0.14	0.108	0.113
00:00:20	0.108	0.112	0.109	0.108	0.116	0.111	0.112	0.116	0.116	0.155	0.109	0.111
00:00:40	0.109	0.112	0.109	0.109	0.117	0.112	0.112	0.116	0.116	0.169	0.109	0.111
00:01:00	0.109	0.112	0.109	0.109	0.118	0.111	0.113	0.116	0.117	0.184	0.109	0.11
00:01:20	0.109	0.112	0.109	0.109	0.117	0.112	0.113	0.116	0.117	0.198	0.109	0.11
00:01:40	0.109	0.113	0.11	0.109	0.118	0.112	0.113	0.116	0.117	0.213	0.11	0.11
00:02:00	0.109	0.112	0.11	0.109	0.118	0.111	0.113	0.116	0.117	0.227	0.109	0.11
00:02:20	0.11	0.112	0.109	0.109	0.117	0.112	0.113	0.116	0.117	0.241	0.11	0.109
00:02:40	0.11	0.112	0.109	0.109	0.117	0.111	0.113	0.116	0.116	0.255	0.109	0.11
00:03:00	0.109	0.112	0.109	0.109	0.118	0.111	0.113	0.116	0.117	0.27	0.109	0.111
00:03:20	0.109	0.112	0.109	0.109	0.118	0.111	0.113	0.117	0.117	0.284	0.11	0.11
00:03:40	0.109	0.112	0.109	0.109	0.117	0.111	0.113	0.116	0.117	0.297	0.11	0.111
00:04:00	0.109	0.112	0.109	0.109	0.117	0.111	0.113	0.116	0.117	0.311	0.11	0.11
00:04:20	0.109	0.112	0.109	0.109	0.117	0.111	0.113	0.116	0.117	0.326	0.109	0.11
00:04:40	0.109	0.112	0.109	0.109	0.117	0.111	0.113	0.116	0.117	0.339	0.11	0.11
00:05:00	0.109	0.112	0.109	0.109	0.117	0.111	0.113	0.116	0.118	0.354	0.11	0.111
00:05:20	0.109	0.112	0.109	0.109	0.117	0.111	0.113	0.116	0.118	0.368	0.109	0.11
00:05:40	0.108	0.112	0.108	0.109	0.117	0.111	0.113	0.116	0.118	0.382	0.11	0.11
00:06:00	0.109	0.112	0.109	0.109	0.117	0.111	0.113	0.116	0.118	0.396	0.11	0.11
00:06:20	0.109	0.112	0.109	0.109	0.117	0.11	0.113	0.117	0.118	0.41	0.11	0.11
00:06:40	0.109	0.112	0.108	0.109	0.117	0.111	0.113	0.117	0.118	0.424	0.11	0.111
00:07:00	0.108	0.112	0.108	0.11	0.117	0.111	0.113	0.117	0.118	0.437	0.11	0.111
00:07:20	0.109	0.111	0.108	0.109	0.117	0.11	0.113	0.117	0.118	0.451	0.11	0.111
00:07:40	0.109	0.112	0.108	0.11	0.118	0.111	0.113	0.117	0.118	0.464	0.111	0.111
00:08:00	0.109	0.112	0.109	0.11	0.117	0.11	0.113	0.117	0.118	0.477	0.11	0.111
00:08:20	0.108	0.112	0.108	0.11	0.117	0.111	0.113	0.117	0.118	0.489	0.111	0.111
00:08:40	0.109	0.112	0.108	0.11	0.117	0.111	0.113	0.117	0.119	0.501	0.11	0.111
00:09:00	0.108	0.112	0.108	0.11	0.117	0.11	0.113	0.117	0.119	0.511	0.111	0.112
00:09:20	0.108	0.111	0.108	0.11	0.117	0.11	0.113	0.117	0.118	0.52	0.111	0.111
00:09:40	0.109	0.112	0.108	0.11	0.117	0.11	0.113	0.117	0.119	0.527	0.111	0.112
00:10:00	0.108	0.112	0.108	0.111	0.118	0.111	0.114	0.117	0.119	0.532	0.111	0.112
00:10:20	0.109	0.112	0.108	0.11	0.117	0.111	0.113	0.117	0.119	0.534	0.112	0.112
00:10:40	0.108	0.112	0.108	0.11	0.117	0.11	0.113	0.117	0.119	0.535	0.112	0.111
00:11:00	0.109	0.112	0.108	0.11	0.117	0.11	0.113	0.117	0.119	0.535	0.111	0.112
00:11:20	0.109	0.112	0.108	0.111	0.118	0.11	0.113	0.118	0.12	0.535	0.111	0.112
00:11:40	0.109	0.113	0.109	0.111	0.118	0.111	0.114	0.118	0.12	0.535	0.112	0.112
00:12:00	0.109	0.112	0.108	0.111	0.118	0.111	0.114	0.118	0.12	0.535	0.112	0.112
00:12:20	0.109	0.112	0.108	0.111	0.118	0.11	0.113	0.118	0.12	0.534	0.112	0.112
00:12:40	0.109	0.112	0.108	0.111	0.118	0.11	0.114	0.118	0.12	0.534	0.112	0.112
00:13:00	0.109	0.112	0.108	0.111	0.118	0.111	0.114	0.118	0.12	0.534	0.112	0.113
00:13:20	0.109	0.113	0.108	0.111	0.118	0.11	0.114	0.118	0.121	0.534	0.112	0.112
00:13:40	0.109	0.112	0.108	0.111	0.118	0.11	0.114	0.118	0.121	0.534	0.113	0.113
00:14:00	0.109	0.113	0.108	0.112	0.118	0.11	0.114	0.118	0.121	0.533	0.113	0.113
00:14:20	0.109	0.113	0.108	0.111	0.118	0.111	0.114	0.119	0.121	0.533	0.113	0.113
00:14:40	0.109	0.113	0.109	0.112	0.118	0.111	0.114	0.119	0.121	0.533	0.114	0.113
00:15:00	0.109	0.113	0.108	0.112	0.118	0.11	0.114	0.119	0.121	0.533	0.113	0.113
00:15:20	0.109	0.113	0.108	0.112	0.119	0.111	0.114	0.119	0.121	0.532	0.113	0.114
00:15:40	0.11	0.113	0.108	0.112	0.118	0.11	0.114	0.119	0.121	0.532	0.114	0.114
00:16:00	0.109	0.113	0.109	0.112	0.119	0.11	0.114	0.119	0.122	0.532	0.114	0.114
00:16:20	0.11	0.113	0.108	0.112	0.118	0.111	0.114	0.119	0.122	0.532	0.114	0.114
00:16:40	0.109	0.113	0.108	0.112	0.119	0.11	0.114	0.119	0.122	0.531	0.114	0.114
00:17:00	0.109	0.113	0.108	0.113	0.119	0.111	0.115	0.119	0.122	0.531	0.114	0.114
00:17:20	0.109	0.113	0.108	0.113	0.119	0.11	0.114	0.12	0.122	0.531	0.114	0.114
00:17:40	0.11	0.113	0.108	0.113	0.119	0.111	0.115	0.12	0.122	0.531	0.115	0.115
00:18:00	0.11	0.114	0.108	0.113	0.119	0.11	0.115	0.12	0.122	0.531	0.115	0.114
00:18:20	0.11	0.114	0.108	0.113	0.119	0.11	0.115	0.12	0.123	0.53	0.115	0.115
00:18:40	0.11	0.114	0.108	0.113	0.119	0.111	0.115	0.12	0.123	0.53	0.116	0.115
00:19:00	0.11	0.114	0.109	0.113	0.119	0.11	0.115	0.121	0.123	0.53	0.116	0.115
00:19:20	0.11	0.114	0.108	0.114	0.119	0.111	0.115	0.12	0.123	0.53	0.116	0.116
00:19:40	0.11	0.114	0.109	0.114	0.119	0.111	0.115	0.12	0.124	0.53	0.116	0.115
00:20:00	0.11	0.114	0.109	0.114	0.12	0.111	0.115	0.121	0.123	0.53	0.116	0.115
00:20:20	0.11	0.114	0.108	0.114	0.12	0.111	0.115	0.121	0.124	0.529	0.116	0.116
00:20:40	0.11	0.114	0.109	0.114	0.12	0.111	0.115	0.121	0.124	0.529	0.117	0.116
00:21:00	0.11	0.114	0.109	0.114	0.12	0.111	0.116	0.121	0.124	0.529	0.117	0.117
00:21:20	0.11	0.114	0.109	0.114	0.12	0.111	0.116	0.121	0.124	0.529	0.117	0.116
00:21:40	0.11	0.114	0.109	0.114	0.12	0.111	0.115	0.121	0.124	0.529	0.117	0.116
00:22:00	0.11	0.115	0.109	0.115	0.12	0.111	0.116	0.122	0.125	0.529	0.118	0.117
00:22:20	0.11	0.114	0.109	0.115	0.12	0.111	0.116	0.122	0.124	0.528	0.117	0.116
00:22:40	0.111	0.114	0.109	0.115	0.12	0.111	0.116	0.122	0.124	0.528	0.117	0.116
00:23:00	0.111	0.115	0.109	0.115	0.12	0.111	0.116	0.122	0.125	0.528	0.118	0.117
00:23:20	0.11	0.115	0.109	0.115	0.121	0.111	0.115	0.122	0.125	0.528	0.118	0.117
00:23:40	0.111	0.115	0.109	0.115	0.121	0.111	0.116	0.122	0.125	0.528	0.118	0.117
00:24:00	0.111	0.115	0.109	0.115	0.121	0.111	0.116	0.122	0.125	0.527	0.119	0.117
00:24:20	0.111	0.115	0.109	0.116	0.121	0.111	0.116	0.122	0.126	0.528	0.118	0.117
00:24:40	0.111	0.115	0.109	0.116	0.121	0.112	0.116	0.123	0.126	0.527	0.119	0.117
00:25:00	0.111	0.115	0.109	0.116	0.121	0.111	0.116	0.123	0.126	0.527	0.119	0.117
00:25:20	0.111	0.115	0.109	0.116	0.121	0.111	0.116	0.123	0.126	0.527	0.12	0.118
00:25:40	0.111	0.115	0.109	0.116	0.121	0.111	0.117	0.123	0.126	0.527	0.119	0.118
00:26:00	0.111	0.115	0.109	0.116	0.121	0.111	0.116	0.124	0.126	0.526	0.119	0.118
00:26:20	0.111	0.116	0.109	0.117	0.121	0.112	0.116	0.123	0.127	0.526	0.119	0.118
00:26:40	0.112	0.116	0.109	0.117	0.122	0.112	0.117	0.124	0.127	0.526	0.12	0.119
00:27:00	0.112	0.116	0.109	0.117	0.122	0.112	0.117	0.124	0.127	0.526	0.12	0.119
00:27:20	0.111	0.116	0.109	0.117	0.121	0.112	0.117	0.124	0.127	0.526	0.12	0.119
00:27:40	0.112	0.116	0.109	0.117	0.122	0.112	0.117	0.123	0.127	0.526	0.121	0.119
00:28:00	0.112	0.116	0.109	0.117	0.122	0.112	0.117	0.124	0.128	0.525	0.121	0.12
00:28:20	0.112	0.116	0.11	0.117	0.122	0.112	0.117	0.124	0.128	0.526	0.121	0.12
00:28:40	0.112	0.117	0.109	0.117	0.122	0.112	0.117	0.124	0.128	0.526	0.121	0.12
00:29:00	0.112	0.116	0.109	0.117	0.122	0.112	0.117	0.124	0.128	0.526	0.121	0.12
00:29:20	0.112	0.116	0.11	0.118	0.122	0.112	0.117	0.125	0.129	0.525	0.121	0.119
00:29:40	0.112	0.116	0.11	0.118	0.122	0.112	0.117	0.125	0.128	0.525	0.122	0.119
00:30:00	0.112	0.117	0.11	0.118	0.123	0.113	0.117	0.125	0.129	0.525	0.122	0.12
[Table:TABLE M 490 ]
Time	G1	G2	G3	G4	G5	G6	G7	G8	G9	G10	G11	G12
00:00:00	0.113	0.107	0.107	0.093	0.113	0.121	0.122	0.146	0.123	0.137	0.154	0.154
00:00:20	0.127	0.112	0.114	0.094	0.126	0.134	0.12	0.137	0.123	0.149	0.137	0.126
00:00:40	0.14	0.117	0.121	0.094	0.139	0.147	0.125	0.145	0.128	0.149	0.134	0.131
00:01:00	0.152	0.122	0.127	0.094	0.152	0.16	0.129	0.153	0.133	0.159	0.141	0.139
00:01:20	0.166	0.126	0.134	0.094	0.165	0.173	0.134	0.163	0.138	0.167	0.148	0.146
00:01:40	0.178	0.132	0.14	0.094	0.177	0.187	0.14	0.171	0.143	0.176	0.156	0.153
00:02:00	0.19	0.136	0.146	0.094	0.189	0.2	0.143	0.179	0.149	0.186	0.164	0.16
00:02:20	0.202	0.141	0.152	0.094	0.201	0.212	0.148	0.188	0.154	0.194	0.171	0.168
00:02:40	0.213	0.145	0.158	0.094	0.213	0.226	0.152	0.198	0.159	0.204	0.177	0.175
00:03:00	0.225	0.15	0.165	0.094	0.225	0.238	0.157	0.206	0.165	0.213	0.185	0.182
00:03:20	0.237	0.155	0.171	0.094	0.237	0.251	0.162	0.214	0.17	0.221	0.192	0.19
00:03:40	0.249	0.159	0.177	0.094	0.249	0.264	0.167	0.223	0.175	0.231	0.2	0.197
00:04:00	0.26	0.164	0.183	0.094	0.261	0.277	0.171	0.231	0.181	0.239	0.206	0.204
00:04:20	0.272	0.168	0.189	0.094	0.273	0.289	0.176	0.24	0.185	0.248	0.214	0.212
00:04:40	0.283	0.173	0.195	0.094	0.284	0.302	0.18	0.249	0.191	0.257	0.222	0.219
00:05:00	0.295	0.177	0.202	0.093	0.296	0.315	0.184	0.256	0.196	0.266	0.228	0.226
00:05:20	0.308	0.182	0.208	0.094	0.308	0.328	0.189	0.266	0.2	0.275	0.235	0.234
00:05:40	0.318	0.186	0.214	0.093	0.32	0.341	0.193	0.274	0.206	0.285	0.243	0.241
00:06:00	0.33	0.191	0.22	0.094	0.331	0.354	0.198	0.283	0.211	0.293	0.249	0.248
00:06:20	0.343	0.196	0.227	0.094	0.343	0.365	0.203	0.29	0.216	0.302	0.257	0.255
00:06:40	0.354	0.201	0.233	0.094	0.355	0.378	0.208	0.3	0.221	0.311	0.265	0.263
00:07:00	0.365	0.205	0.239	0.094	0.367	0.391	0.213	0.308	0.227	0.32	0.272	0.27
00:07:20	0.377	0.21	0.246	0.094	0.378	0.403	0.217	0.316	0.232	0.328	0.28	0.277
00:07:40	0.389	0.215	0.252	0.094	0.39	0.416	0.221	0.325	0.236	0.338	0.287	0.286
00:08:00	0.4	0.22	0.259	0.094	0.402	0.428	0.226	0.334	0.242	0.347	0.294	0.293
00:08:20	0.412	0.225	0.266	0.094	0.414	0.439	0.231	0.342	0.247	0.356	0.302	0.3
00:08:40	0.424	0.23	0.272	0.094	0.425	0.451	0.236	0.351	0.253	0.366	0.31	0.308
00:09:00	0.435	0.235	0.278	0.094	0.436	0.462	0.24	0.359	0.258	0.374	0.317	0.315
00:09:20	0.446	0.24	0.285	0.094	0.448	0.472	0.245	0.368	0.263	0.383	0.324	0.322
00:09:40	0.457	0.245	0.291	0.094	0.459	0.483	0.25	0.377	0.268	0.392	0.331	0.33
00:10:00	0.467	0.251	0.299	0.095	0.469	0.491	0.254	0.385	0.274	0.401	0.339	0.338
00:10:20	0.478	0.256	0.305	0.095	0.479	0.499	0.259	0.393	0.279	0.41	0.346	0.345
00:10:40	0.487	0.261	0.312	0.095	0.487	0.504	0.264	0.403	0.284	0.419	0.353	0.353
00:11:00	0.495	0.266	0.319	0.094	0.495	0.509	0.269	0.41	0.289	0.428	0.361	0.361
00:11:20	0.503	0.271	0.326	0.095	0.501	0.511	0.273	0.419	0.295	0.437	0.368	0.368
00:11:40	0.509	0.277	0.333	0.095	0.505	0.513	0.279	0.428	0.301	0.447	0.377	0.376
00:12:00	0.512	0.282	0.34	0.095	0.507	0.514	0.284	0.436	0.306	0.456	0.384	0.384
00:12:20	0.515	0.287	0.347	0.095	0.508	0.514	0.289	0.444	0.311	0.463	0.391	0.391
00:12:40	0.517	0.293	0.353	0.095	0.509	0.513	0.293	0.451	0.317	0.472	0.398	0.399
00:13:00	0.517	0.298	0.36	0.095	0.509	0.514	0.298	0.459	0.322	0.48	0.405	0.406
00:13:20	0.517	0.303	0.367	0.095	0.509	0.514	0.304	0.466	0.328	0.488	0.412	0.413
00:13:40	0.517	0.309	0.375	0.096	0.509	0.514	0.308	0.473	0.334	0.496	0.42	0.421
00:14:00	0.517	0.314	0.381	0.096	0.509	0.513	0.313	0.48	0.339	0.502	0.427	0.429
00:14:20	0.517	0.32	0.389	0.096	0.508	0.513	0.319	0.487	0.344	0.507	0.434	0.435
00:14:40	0.517	0.325	0.395	0.096	0.508	0.513	0.323	0.494	0.35	0.513	0.441	0.443
00:15:00	0.517	0.33	0.402	0.096	0.508	0.513	0.328	0.498	0.355	0.518	0.448	0.45
00:15:20	0.517	0.336	0.409	0.096	0.507	0.512	0.333	0.504	0.361	0.521	0.455	0.457
00:15:40	0.516	0.342	0.415	0.097	0.507	0.512	0.339	0.508	0.367	0.524	0.462	0.463
00:16:00	0.516	0.347	0.422	0.097	0.507	0.512	0.344	0.512	0.372	0.527	0.467	0.47
00:16:20	0.515	0.352	0.429	0.097	0.507	0.512	0.348	0.516	0.377	0.528	0.474	0.476
00:16:40	0.516	0.358	0.435	0.097	0.506	0.511	0.353	0.517	0.383	0.528	0.48	0.481
00:17:00	0.515	0.363	0.442	0.097	0.506	0.512	0.359	0.519	0.389	0.529	0.486	0.487
00:17:20	0.515	0.369	0.448	0.097	0.506	0.512	0.364	0.52	0.394	0.53	0.49	0.493
00:17:40	0.515	0.374	0.454	0.097	0.506	0.511	0.369	0.521	0.4	0.529	0.495	0.497
00:18:00	0.514	0.38	0.46	0.097	0.506	0.511	0.373	0.521	0.406	0.529	0.501	0.502
00:18:20	0.514	0.385	0.465	0.097	0.505	0.511	0.378	0.521	0.411	0.529	0.504	0.506
00:18:40	0.514	0.391	0.471	0.098	0.505	0.511	0.384	0.521	0.417	0.529	0.507	0.51
00:19:00	0.514	0.396	0.477	0.098	0.505	0.51	0.389	0.521	0.422	0.529	0.51	0.512
00:19:20	0.514	0.401	0.482	0.098	0.505	0.51	0.394	0.521	0.427	0.528	0.512	0.514
00:19:40	0.514	0.407	0.486	0.098	0.505	0.51	0.399	0.521	0.433	0.528	0.514	0.516
00:20:00	0.514	0.412	0.49	0.098	0.504	0.51	0.403	0.521	0.438	0.528	0.515	0.517
00:20:20	0.513	0.417	0.493	0.099	0.504	0.51	0.408	0.521	0.443	0.528	0.515	0.517
00:20:40	0.513	0.422	0.497	0.099	0.504	0.51	0.413	0.52	0.448	0.528	0.516	0.518
00:21:00	0.513	0.428	0.5	0.099	0.504	0.51	0.418	0.521	0.453	0.527	0.516	0.518
00:21:20	0.513	0.433	0.502	0.099	0.504	0.509	0.423	0.521	0.458	0.527	0.516	0.518
00:21:40	0.512	0.438	0.503	0.099	0.503	0.509	0.428	0.519	0.463	0.527	0.517	0.518
00:22:00	0.513	0.443	0.504	0.099	0.504	0.509	0.432	0.52	0.468	0.528	0.516	0.519
00:22:20	0.512	0.448	0.505	0.099	0.503	0.509	0.437	0.52	0.472	0.527	0.516	0.518
00:22:40	0.512	0.452	0.505	0.1	0.503	0.508	0.441	0.52	0.477	0.527	0.516	0.518
00:23:00	0.512	0.457	0.505	0.1	0.503	0.508	0.446	0.519	0.481	0.526	0.516	0.518
00:23:20	0.512	0.462	0.505	0.1	0.503	0.508	0.45	0.519	0.485	0.526	0.516	0.517
00:23:40	0.511	0.466	0.505	0.1	0.503	0.508	0.455	0.519	0.489	0.527	0.516	0.518
00:24:00	0.511	0.471	0.505	0.101	0.502	0.508	0.459	0.519	0.493	0.526	0.515	0.518
00:24:20	0.511	0.475	0.506	0.1	0.502	0.508	0.463	0.521	0.496	0.526	0.515	0.518
00:24:40	0.511	0.479	0.505	0.101	0.502	0.508	0.467	0.519	0.499	0.526	0.515	0.517
00:25:00	0.511	0.483	0.505	0.101	0.502	0.507	0.471	0.519	0.502	0.526	0.515	0.517
00:25:20	0.511	0.487	0.505	0.101	0.502	0.507	0.475	0.518	0.504	0.526	0.515	0.517
00:25:40	0.51	0.49	0.504	0.101	0.501	0.507	0.479	0.517	0.507	0.525	0.515	0.517
00:26:00	0.511	0.494	0.504	0.101	0.501	0.507	0.482	0.519	0.509	0.525	0.514	0.516
00:26:20	0.51	0.497	0.504	0.101	0.501	0.507	0.485	0.518	0.511	0.525	0.514	0.516
00:26:40	0.51	0.5	0.504	0.102	0.501	0.507	0.489	0.518	0.513	0.525	0.514	0.516
00:27:00	0.51	0.502	0.504	0.102	0.501	0.507	0.492	0.517	0.513	0.525	0.514	0.516
00:27:20	0.51	0.505	0.504	0.102	0.501	0.506	0.494	0.517	0.513	0.524	0.514	0.516
00:27:40	0.51	0.507	0.503	0.102	0.501	0.507	0.496	0.518	0.514	0.524	0.514	0.516
00:28:00	0.51	0.508	0.504	0.102	0.501	0.506	0.499	0.517	0.515	0.526	0.513	0.515
00:28:20	0.51	0.51	0.503	0.102	0.5	0.506	0.501	0.517	0.515	0.524	0.514	0.516
00:28:40	0.509	0.511	0.503	0.102	0.5	0.506	0.503	0.516	0.516	0.525	0.513	0.516
00:29:00	0.509	0.511	0.503	0.102	0.5	0.505	0.504	0.517	0.515	0.525	0.513	0.515
00:29:20	0.509	0.512	0.502	0.103	0.5	0.506	0.505	0.516	0.516	0.524	0.513	0.515
00:29:40	0.509	0.512	0.503	0.103	0.5	0.505	0.506	0.517	0.516	0.523	0.513	0.515
00:30:00	0.509	0.513	0.503	0.103	0.499	0.505	0.508	0.517	0.516	0.524	0.513	0.515
[Table:TABLE M 490 ]
Time	H1	H2	H3	H4	H5	H6	H7	H8	H9	H10	H11	H12
00:00:00	0.104	0.102	0.103	0.105	0.123	0.121	0.113	0.11	0.115	0.113	0.12	0.121
00:00:20	0.104	0.103	0.104	0.105	0.139	0.136	0.111	0.108	0.111	0.114	0.114	0.113
00:00:40	0.104	0.103	0.104	0.106	0.155	0.151	0.11	0.107	0.111	0.113	0.114	0.109
00:01:00	0.104	0.103	0.103	0.106	0.171	0.167	0.11	0.108	0.11	0.115	0.114	0.11
00:01:20	0.104	0.104	0.106	0.106	0.187	0.183	0.11	0.108	0.11	0.114	0.115	0.109
00:01:40	0.104	0.104	0.105	0.106	0.203	0.197	0.11	0.109	0.111	0.115	0.114	0.109
00:02:00	0.105	0.104	0.105	0.106	0.219	0.212	0.11	0.109	0.11	0.114	0.115	0.109
00:02:20	0.105	0.104	0.105	0.106	0.235	0.227	0.11	0.109	0.11	0.115	0.115	0.11
00:02:40	0.105	0.104	0.105	0.106	0.25	0.242	0.111	0.109	0.111	0.115	0.115	0.111
00:03:00	0.105	0.105	0.105	0.106	0.266	0.257	0.111	0.109	0.111	0.115	0.115	0.111
00:03:20	0.104	0.105	0.105	0.106	0.281	0.273	0.111	0.109	0.111	0.115	0.115	0.11
00:03:40	0.104	0.104	0.105	0.106	0.298	0.287	0.111	0.109	0.111	0.115	0.115	0.111
00:04:00	0.105	0.105	0.105	0.106	0.313	0.303	0.111	0.109	0.111	0.115	0.116	0.111
00:04:20	0.105	0.106	0.106	0.106	0.328	0.318	0.112	0.109	0.111	0.116	0.116	0.111
00:04:40	0.105	0.106	0.106	0.105	0.344	0.332	0.111	0.11	0.111	0.116	0.115	0.111
00:05:00	0.105	0.105	0.105	0.105	0.36	0.347	0.111	0.11	0.111	0.116	0.116	0.111
00:05:20	0.105	0.105	0.105	0.106	0.375	0.362	0.111	0.11	0.111	0.115	0.116	0.111
00:05:40	0.105	0.106	0.106	0.106	0.39	0.377	0.11	0.11	0.111	0.116	0.116	0.112
00:06:00	0.105	0.106	0.106	0.106	0.406	0.392	0.111	0.109	0.111	0.116	0.116	0.112
00:06:20	0.105	0.106	0.106	0.105	0.421	0.407	0.111	0.11	0.111	0.116	0.117	0.111
00:06:40	0.105	0.106	0.106	0.106	0.436	0.421	0.112	0.11	0.111	0.117	0.117	0.111
00:07:00	0.106	0.106	0.107	0.106	0.451	0.436	0.112	0.111	0.112	0.117	0.117	0.112
00:07:20	0.105	0.106	0.106	0.106	0.465	0.45	0.112	0.111	0.111	0.117	0.117	0.112
00:07:40	0.107	0.107	0.107	0.105	0.478	0.464	0.111	0.111	0.112	0.117	0.117	0.112
00:08:00	0.106	0.107	0.107	0.106	0.492	0.476	0.112	0.111	0.112	0.118	0.117	0.113
00:08:20	0.106	0.107	0.107	0.106	0.503	0.488	0.112	0.111	0.111	0.117	0.117	0.112
00:08:40	0.107	0.107	0.107	0.106	0.513	0.499	0.112	0.112	0.112	0.119	0.118	0.112
00:09:00	0.107	0.108	0.108	0.106	0.521	0.508	0.112	0.111	0.112	0.119	0.118	0.113
00:09:20	0.106	0.107	0.107	0.105	0.527	0.514	0.112	0.111	0.112	0.118	0.117	0.112
00:09:40	0.106	0.107	0.107	0.105	0.529	0.518	0.113	0.111	0.112	0.118	0.118	0.113
00:10:00	0.107	0.108	0.108	0.106	0.53	0.521	0.112	0.113	0.112	0.119	0.118	0.113
00:10:20	0.107	0.108	0.108	0.106	0.53	0.521	0.112	0.111	0.112	0.119	0.119	0.112
00:10:40	0.107	0.108	0.108	0.105	0.53	0.521	0.112	0.111	0.112	0.118	0.118	0.113
00:11:00	0.107	0.108	0.109	0.105	0.53	0.521	0.112	0.112	0.112	0.119	0.119	0.114
00:11:20	0.107	0.109	0.109	0.105	0.53	0.521	0.112	0.112	0.112	0.119	0.119	0.113
00:11:40	0.107	0.109	0.109	0.106	0.53	0.521	0.113	0.113	0.113	0.12	0.12	0.114
00:12:00	0.108	0.11	0.109	0.106	0.53	0.521	0.113	0.113	0.113	0.12	0.12	0.114
00:12:20	0.108	0.109	0.109	0.105	0.529	0.52	0.113	0.113	0.112	0.12	0.12	0.115
00:12:40	0.108	0.11	0.109	0.106	0.529	0.519	0.113	0.112	0.112	0.12	0.12	0.114
00:13:00	0.108	0.11	0.11	0.106	0.529	0.519	0.113	0.113	0.113	0.12	0.12	0.114
00:13:20	0.108	0.11	0.109	0.106	0.528	0.52	0.113	0.113	0.113	0.121	0.12	0.114
00:13:40	0.108	0.11	0.11	0.106	0.528	0.519	0.114	0.113	0.113	0.122	0.121	0.115
00:14:00	0.108	0.111	0.11	0.106	0.528	0.519	0.114	0.114	0.113	0.121	0.121	0.114
00:14:20	0.109	0.111	0.11	0.106	0.527	0.519	0.114	0.114	0.113	0.122	0.12	0.115
00:14:40	0.108	0.111	0.111	0.106	0.527	0.518	0.114	0.114	0.114	0.121	0.121	0.115
00:15:00	0.108	0.111	0.111	0.106	0.527	0.518	0.114	0.113	0.114	0.122	0.121	0.115
00:15:20	0.109	0.111	0.111	0.106	0.527	0.518	0.114	0.114	0.113	0.122	0.122	0.115
00:15:40	0.109	0.111	0.112	0.106	0.527	0.518	0.114	0.115	0.114	0.122	0.122	0.115
00:16:00	0.109	0.112	0.111	0.106	0.527	0.517	0.115	0.114	0.114	0.123	0.122	0.115
00:16:20	0.109	0.112	0.112	0.106	0.526	0.517	0.115	0.115	0.114	0.123	0.122	0.116
00:16:40	0.109	0.112	0.111	0.106	0.526	0.517	0.115	0.115	0.114	0.123	0.123	0.115
00:17:00	0.11	0.113	0.112	0.106	0.526	0.517	0.115	0.114	0.114	0.124	0.122	0.117
00:17:20	0.11	0.113	0.112	0.106	0.525	0.517	0.115	0.115	0.115	0.123	0.123	0.116
00:17:40	0.11	0.113	0.113	0.106	0.525	0.516	0.115	0.116	0.115	0.124	0.123	0.116
00:18:00	0.11	0.113	0.112	0.107	0.525	0.516	0.115	0.115	0.114	0.124	0.124	0.116
00:18:20	0.11	0.113	0.113	0.106	0.524	0.516	0.115	0.116	0.115	0.125	0.123	0.117
00:18:40	0.11	0.114	0.113	0.106	0.525	0.516	0.115	0.116	0.115	0.125	0.123	0.117
00:19:00	0.11	0.115	0.114	0.106	0.524	0.516	0.116	0.116	0.115	0.126	0.125	0.117
00:19:20	0.111	0.114	0.113	0.107	0.524	0.515	0.116	0.116	0.115	0.125	0.124	0.116
00:19:40	0.111	0.114	0.113	0.106	0.524	0.515	0.116	0.117	0.115	0.126	0.125	0.118
00:20:00	0.111	0.115	0.114	0.106	0.524	0.515	0.116	0.117	0.116	0.126	0.125	0.117
00:20:20	0.111	0.115	0.114	0.106	0.524	0.515	0.117	0.117	0.115	0.127	0.126	0.117
00:20:40	0.111	0.115	0.114	0.107	0.523	0.514	0.117	0.117	0.116	0.127	0.125	0.117
00:21:00	0.112	0.116	0.115	0.107	0.524	0.515	0.117	0.117	0.115	0.126	0.126	0.118
00:21:20	0.112	0.115	0.115	0.107	0.523	0.514	0.117	0.118	0.116	0.127	0.126	0.118
00:21:40	0.112	0.116	0.115	0.107	0.522	0.514	0.117	0.117	0.116	0.128	0.126	0.118
00:22:00	0.112	0.116	0.116	0.107	0.523	0.514	0.117	0.118	0.116	0.128	0.127	0.118
00:22:20	0.112	0.117	0.116	0.107	0.522	0.513	0.117	0.118	0.116	0.129	0.127	0.118
00:22:40	0.112	0.117	0.115	0.107	0.522	0.514	0.118	0.118	0.116	0.128	0.127	0.118
00:23:00	0.113	0.117	0.116	0.107	0.522	0.513	0.118	0.119	0.116	0.128	0.127	0.118
00:23:20	0.113	0.117	0.116	0.107	0.522	0.513	0.118	0.119	0.116	0.128	0.127	0.119
00:23:40	0.113	0.117	0.116	0.107	0.521	0.513	0.118	0.118	0.117	0.129	0.128	0.12
00:24:00	0.113	0.118	0.116	0.107	0.521	0.513	0.119	0.12	0.117	0.129	0.128	0.119
00:24:20	0.113	0.118	0.117	0.107	0.521	0.513	0.118	0.119	0.117	0.129	0.128	0.119
00:24:40	0.113	0.118	0.117	0.107	0.521	0.513	0.119	0.119	0.117	0.129	0.129	0.119
00:25:00	0.113	0.118	0.117	0.108	0.521	0.512	0.119	0.12	0.117	0.129	0.128	0.119
00:25:20	0.113	0.119	0.117	0.108	0.521	0.512	0.119	0.119	0.117	0.131	0.129	0.12
00:25:40	0.115	0.119	0.117	0.108	0.521	0.512	0.119	0.12	0.117	0.131	0.129	0.119
00:26:00	0.114	0.12	0.117	0.108	0.52	0.511	0.119	0.12	0.117	0.131	0.129	0.12
00:26:20	0.114	0.119	0.117	0.108	0.52	0.512	0.119	0.12	0.117	0.131	0.13	0.12
00:26:40	0.114	0.12	0.118	0.108	0.52	0.511	0.12	0.121	0.118	0.132	0.13	0.12
00:27:00	0.114	0.12	0.118	0.108	0.519	0.511	0.119	0.12	0.118	0.132	0.13	0.12
00:27:20	0.114	0.12	0.119	0.108	0.52	0.511	0.12	0.121	0.118	0.133	0.13	0.121
00:27:40	0.114	0.12	0.119	0.108	0.519	0.511	0.12	0.121	0.118	0.132	0.131	0.121
00:28:00	0.115	0.12	0.119	0.108	0.519	0.511	0.12	0.12	0.118	0.132	0.131	0.121
00:28:20	0.115	0.121	0.119	0.108	0.519	0.51	0.121	0.122	0.118	0.133	0.131	0.121
00:28:40	0.115	0.121	0.119	0.108	0.519	0.51	0.12	0.122	0.119	0.133	0.131	0.122
00:29:00	0.115	0.121	0.119	0.108	0.519	0.51	0.12	0.121	0.118	0.133	0.131	0.122
00:29:20	0.116	0.122	0.12	0.108	0.518	0.51	0.121	0.122	0.119	0.133	0.132	0.122
00:29:40	0.115	0.122	0.12	0.109	0.518	0.51	0.121	0.122	0.119	0.134	0.132	0.122
00:30:00	0.116	0.122	0.12	0.109	0.518	0.509	0.121	0.122	0.119	0.133	0.133	0.122

## Sheet: Figure 4B
Figure 4B raw data Stl WT, Stl Y112A and Stl YY-AA samples
			Southern blot_240s exposure
												Western Blots (20s exposure)

## Sheet: Figure 4C
Figure 4C Native gel mobility shift assays were used to test the binding capacity of wild -type and mutant Stl proteins to trimeric Dut φ11 and dimeric Dut φDI
		4c Top	Dut phi11									4c Bottom	Dut phiDI

## Sheet: Figure 6A
Figure 6A Native gel mobility shift assays were used to test the binding capacity of wild -type and mutant Stl proteins to trimeric Dut φ11 and dimeric Dut φDI
		TOP	Dut phiDI								Bottom	Dut phi11

## Sheet: Figure 6B
Figure 6B- EMSA-DNA binding capacity of Stl and mutants in presence of dimeric or trimeric Dut
			Dut phi DI									Dut phi 11

## Sheet: Figure 6C
Figure 6C-Mutations StlY234A, HY-DA and GGGs abolish Stl interaction with the dimeric Duts
Dimeric mutations group: Y234A, HY-DA, LoopGGGs
Mean values from three repeats:
Phage	Stl	Induced					Not induced
		1	2	3	Mean	SD	1	2	3	Mean	SD
phi11	WT	37.6854	32.7011	35.2826	35.223	2.49265	0.530407	0.48629	0.253211	0.423303	0.148946
	Y234A	45.4148	33.2842	33.67	37.4563	6.89497	0.400969	0.41938	0.263216	0.361188	0.0853445
	HY-DA	46.6239	34.0816	30.2746	36.9934	8.55476	0.517296	0.506349	0.485618	0.503088	0.016089
	Loop-GGGS	47.1729	33.1467	31.8886	37.4027	8.48455	0.574549	0.652855	0.421525	0.549643	0.117659
80a	WT	3.1569	7.05532	4.17156	4.79459	2.02251	0.125808	0.387845	0.2404	0.251351	0.131362
	Y234A	4.25519	7.71283	8.6972	6.88841	2.33294	0.164926	0.353226	0.379477	0.29921	0.117031
	HY-DA	4.1234	11.4757	13.028	9.54235	4.75669	0.325217	0.485613	0.561336	0.457389	0.120563
	Loop-GGGS	18.6667	22.6004	24.4755	21.9142	2.9646	0.421115	0.566724	0.675783	0.55454	0.12777
phiNM1	WT	12.132	15.5692	16.7745	14.8252	2.40901	0.2168	0.0168991	0.376891	0.20353	0.180362
	Y234A	1.8787	1.25707	1.67517	1.60365	0.316925	0.0537156	0.00435697	0.182645	0.0802391	0.0920557
	HY-DA	1.53103	0.973058	1.50835	1.33748	0.315804	0.0493421	0.0976334	0.250622	0.132533	0.10508
	Loop-GGGS	0.382988	0.344855	0.31012	0.345988	0.0364467	0.405231	0.414532	0.404825	0.408196	0.00549093
Satistical analyses
Two-way ANOVA
Table Analyzed	phi11 Y234A group										Table Analyzed	80a Y234A group										Table Analyzed	NM1 Y234A group
Two-way ANOVA	Ordinary										Two-way ANOVA	Ordinary										Two-way ANOVA	Ordinary
Alpha	0.05										Alpha	0.05										Alpha	0.05
Source of Variation	% of total variation	P value	P value summary	Significant?							Source of Variation	% of total variation	P value	P value summary	Significant?							Source of Variation	% of total variation	P value	P value summary	Significant?
Interaction	0.05815	0.9777	ns	No							Interaction	20.31	< 0.0001	****	Yes							Interaction	38.88	< 0.0001	****	Yes
Row Factor	0.06214	0.9755	ns	No							Stl	21.72	< 0.0001	****	Yes							Row Factor	38.59	< 0.0001	****	Yes
Column Factor	95.1	< 0.0001	****	Yes							Induction	51.45	< 0.0001	****	Yes							Column Factor	20.34	< 0.0001	****	Yes
ANOVA table	SS	DF	MS	F (DFn, DFd)	P value						ANOVA table	SS	DF	MS	F (DFn, DFd)	P value						ANOVA table	SS	DF	MS	F (DFn, DFd)	P value
Interaction	4.837	3	1.612	F (3, 16) = 0.06483	P = 0.9777						Interaction	256	3	85.32	F (3, 16) = 16.63	P < 0.0001						Interaction	214.3	3	71.43	F (3, 16) = 94.34	P < 0.0001
Row Factor	5.169	3	1.723	F (3, 16) = 0.06928	P = 0.9755						Stl	273.7	3	91.22	F (3, 16) = 17.78	P < 0.0001						Row Factor	212.7	3	70.89	F (3, 16) = 93.63	P < 0.0001
Column Factor	7910	1	7910	F (1, 16) = 318.1	P < 0.0001						Induction	648.3	1	648.3	F (1, 16) = 126.4	P < 0.0001						Column Factor	112.1	1	112.1	F (1, 16) = 148.0	P < 0.0001
Residual	397.9	16	24.87								Residual	82.08	16	5.13								Residual	12.11	16	0.7571
Number of missing values	0										Number of missing values	0										Number of missing values	0
Within each column, compare rows (simple effects within columns)											Within each column, compare rows (simple effects within columns)											Within each column, compare rows (simple effects within columns)
Number of families	2										Number of families	2										Number of families	2
Number of comparisons per family	6										Number of comparisons per family	6										Number of comparisons per family	6
Alpha	0.05										Alpha	0.05										Alpha	0.05
Tukey's multiple comparisons test	Mean Diff.	95% CI of diff.	Significant?	Summary	Adjusted P Value						Tukey's multiple comparisons test	Mean Diff.	95% CI of diff.	Significant?	Summary	Adjusted P Value						Tukey's multiple comparisons test	Mean Diff.	95% CI of diff.	Significant?	Summary	Adjusted P Value
Induced											Induced											Induced
WT vs. Y234A	-2.233	-13.88 to 9.417	No	ns	0.9456						WT vs. Y234A	-2.093	-7.384 to 3.198	No	ns	0.6759						WT vs. Y234A	13.22	11.19 to 15.25	Yes	****	< 0.0001
WT vs. HY-DA	-1.77	-13.42 to 9.880	No	ns	0.9716						WT vs. HY-DA	-4.747	-10.04 to 0.5444	No	ns	0.0869						WT vs. HY-DA	13.49	11.46 to 15.52	Yes	****	< 0.0001
WT vs. Loop-GGGS	-2.18	-13.83 to 9.470	No	ns	0.9491						WT vs. Loop-GGGS	-17.12	-22.41 to -11.83	Yes	****	< 0.0001						WT vs. Loop-GGGS	14.48	12.45 to 16.51	Yes	****	< 0.0001
Y234A vs. HY-DA	0.4629	-11.19 to 12.11	No	ns	0.9995						Y234A vs. HY-DA	-2.653	-7.944 to 2.638	No	ns	0.4971						Y234A vs. HY-DA	0.2662	-1.766 to 2.299	No	ns	0.9814
Y234A vs. Loop-GGGS	0.05359	-11.60 to 11.70	No	ns	> 0.9999						Y234A vs. Loop-GGGS	-15.03	-20.32 to -9.736	Yes	****	< 0.0001						Y234A vs. Loop-GGGS	1.258	-0.7750 to 3.290	No	ns	0.3226
HY-DA vs. Loop-GGGS	-0.4094	-12.06 to 11.24	No	ns	0.9996						HY-DA vs. Loop-GGGS	-12.37	-17.66 to -7.082	Yes	****	< 0.0001						HY-DA vs. Loop-GGGS	0.9915	-1.041 to 3.024	No	ns	0.5197
Not induced											Not induced											Not induced
WT vs. Y234A	0.06211	-11.59 to 11.71	No	ns	> 0.9999						WT vs. Y234A	-0.04333	-5.334 to 5.248	No	ns	> 0.9999						WT vs. Y234A	0.1233	-1.909 to 2.156	No	ns	0.9981
WT vs. HY-DA	-0.07976	-11.73 to 11.57	No	ns	> 0.9999						WT vs. HY-DA	-0.2067	-5.498 to 5.084	No	ns	0.9995						WT vs. HY-DA	0.07101	-1.962 to 2.104	No	ns	0.9996
WT vs. Loop-GGGS	-0.1263	-11.78 to 11.52	No	ns	> 0.9999						WT vs. Loop-GGGS	-0.3033	-5.594 to 4.988	No	ns	0.9984						WT vs. Loop-GGGS	-0.2047	-2.237 to 1.828	No	ns	0.9913
Y234A vs. HY-DA	-0.1419	-11.79 to 11.51	No	ns	> 0.9999						Y234A vs. HY-DA	-0.1633	-5.454 to 5.128	No	ns	0.9997						Y234A vs. HY-DA	-0.05227	-2.085 to 1.980	No	ns	0.9999
Y234A vs. Loop-GGGS	-0.1885	-11.84 to 11.46	No	ns	> 0.9999						Y234A vs. Loop-GGGS	-0.26	-5.551 to 5.031	No	ns	0.999						Y234A vs. Loop-GGGS	-0.3279	-2.361 to 1.705	No	ns	0.9663
HY-DA vs. Loop-GGGS	-0.04658	-11.70 to 11.60	No	ns	> 0.9999						HY-DA vs. Loop-GGGS	-0.09667	-5.388 to 5.194	No	ns	> 0.9999						HY-DA vs. Loop-GGGS	-0.2757	-2.308 to 1.757	No	ns	0.9795
Test details	Mean 1	Mean 2	Mean Diff.	SE of diff.	N1	N2	q	DF			Test details	Mean 1	Mean 2	Mean Diff.	SE of diff.	N1	N2	q	DF			Test details	Mean 1	Mean 2	Mean Diff.	SE of diff.	N1	N2	q	DF
Induced											Induced											Induced
WT vs. Y234A	35.22	37.46	-2.233	4.072	3	3	0.7756	16			WT vs. Y234A	4.797	6.89	-2.093	1.849	3	3	1.601	16			WT vs. Y234A	14.83	1.604	13.22	0.7105	3	3	26.32	16
WT vs. HY-DA	35.22	36.99	-1.77	4.072	3	3	0.6149	16			WT vs. HY-DA	4.797	9.543	-4.747	1.849	3	3	3.63	16			WT vs. HY-DA	14.83	1.337	13.49	0.7105	3	3	26.85	16
WT vs. Loop-GGGS	35.22	37.4	-2.18	4.072	3	3	0.757	16			WT vs. Loop-GGGS	4.797	21.92	-17.12	1.849	3	3	13.09	16			WT vs. Loop-GGGS	14.83	0.346	14.48	0.7105	3	3	28.82	16
Y234A vs. HY-DA	37.46	36.99	0.4629	4.072	3	3	0.1608	16			Y234A vs. HY-DA	6.89	9.543	-2.653	1.849	3	3	2.029	16			Y234A vs. HY-DA	1.604	1.337	0.2662	0.7105	3	3	0.5298	16
Y234A vs. Loop-GGGS	37.46	37.4	0.05359	4.072	3	3	0.01861	16			Y234A vs. Loop-GGGS	6.89	21.92	-15.03	1.849	3	3	11.49	16			Y234A vs. Loop-GGGS	1.604	0.346	1.258	0.7105	3	3	2.503	16
HY-DA vs. Loop-GGGS	36.99	37.4	-0.4094	4.072	3	3	0.1422	16			HY-DA vs. Loop-GGGS	9.543	21.92	-12.37	1.849	3	3	9.462	16			HY-DA vs. Loop-GGGS	1.337	0.346	0.9915	0.7105	3	3	1.974	16
Not induced											Not induced											Not induced
WT vs. Y234A	0.4233	0.3612	0.06211	4.072	3	3	0.02157	16			WT vs. Y234A	0.2533	0.2967	-0.04333	1.849	3	3	0.03314	16			WT vs. Y234A	0.2035	0.08025	0.1233	0.7105	3	3	0.2454	16
WT vs. HY-DA	0.4233	0.5031	-0.07976	4.072	3	3	0.0277	16			WT vs. HY-DA	0.2533	0.46	-0.2067	1.849	3	3	0.158	16			WT vs. HY-DA	0.2035	0.1325	0.07101	0.7105	3	3	0.1413	16
WT vs. Loop-GGGS	0.4233	0.5496	-0.1263	4.072	3	3	0.04388	16			WT vs. Loop-GGGS	0.2533	0.5567	-0.3033	1.849	3	3	0.232	16			WT vs. Loop-GGGS	0.2035	0.4082	-0.2047	0.7105	3	3	0.4074	16
Y234A vs. HY-DA	0.3612	0.5031	-0.1419	4.072	3	3	0.04927	16			Y234A vs. HY-DA	0.2967	0.46	-0.1633	1.849	3	3	0.1249	16			Y234A vs. HY-DA	0.08025	0.1325	-0.05227	0.7105	3	3	0.104	16
Y234A vs. Loop-GGGS	0.3612	0.5496	-0.1885	4.072	3	3	0.06545	16			Y234A vs. Loop-GGGS	0.2967	0.5567	-0.26	1.849	3	3	0.1988	16			Y234A vs. Loop-GGGS	0.08025	0.4082	-0.3279	0.7105	3	3	0.6528	16
HY-DA vs. Loop-GGGS	0.5031	0.5496	-0.04658	4.072	3	3	0.01618	16			HY-DA vs. Loop-GGGS	0.46	0.5567	-0.09667	1.849	3	3	0.07392	16			HY-DA vs. Loop-GGGS	0.1325	0.4082	-0.2757	0.7105	3	3	0.5487	16
DATA
															Layout
[Table:TABLE M 490 ]																1	2	3	4	5	6	7	8	9	10	11	12
Time	A1	A2	A3	A4	A5	A6	A7	A8	A9	A10	A11	A12			A	WT 80a (1:2)	WT 80a (1:4)	Y112A 80a (1:2)	Y112A 80a (1:4)	Y113A 80a (1:2)	Y113A 80a (1:4)	Y116A 80a (1:2)	Y116A 80a (1:4)	Y106A 80a (1:2)	Y106A 80a (1:4)	YYAA 80a (1:2)	YYAA 80a (1:4)
00:00:00	0.117	0.082	0.287	0.081	0.093	0.074	0.127	0.164	0.213	0.078	0.093	0.197			B	WT 80a (1:2)	WT 80a (1:4)	Y112A 80a (1:2)	Y112A 80a (1:4)	Y113A 80a (1:2)	Y113A 80a (1:4)	Y116A 80a (1:2)	Y116A 80a (1:4)	Y106A 80a (1:2)	Y106A 80a (1:4)	YYAA 80a (1:2)	YYAA 80a (1:4)		Induced	90 mins post MC
00:00:20	0.094	0.079	0.093	0.075	0.088	0.073	0.092	0.077	0.091	0.075	0.092	0.077			C	Y234A 80a (1:2)	Y234A 80a (1:4)	HY-DA 80a (1:2)	HY-DA 80a (1:4)	GGGS 80a (1:2)	GGGS 80a (1:4)	R74A 80a (1:2)	R74A 80a (1:4)	WT f11 (1:2)	WT f11 (1:4)	Y112A f11 (1:2)	Y112A f11 (1:4)		Not induced
00:00:40	0.095	0.079	0.093	0.075	0.088	0.073	0.092	0.077	0.09	0.074	0.092	0.077			D	Y234A 80a (1:2)	Y234A 80a (1:4)	HY-DA 80a (1:2)	HY-DA 80a (1:4)	GGGS 80a (1:2)	GGGS 80a (1:4)	R74A 80a (1:2)	R74A 80a (1:4)	WT f11 (1:2)	WT f11 (1:4)	Y112A f11 (1:2)	Y112A f11 (1:4)
00:01:00	0.097	0.08	0.093	0.076	0.088	0.074	0.092	0.078	0.091	0.075	0.092	0.077			E	Y113A f11 (1:2)	Y113A f11 (1:4)	Y116A f11 (1:2)	Y116A f11 (1:4)	Y106A f11 (1:2)	Y106A f11 (1:4)	YYAA f11 (1:2)	YYAA f11 (1:4)	R74A f11 (1:2)	R74A f11 (1:4)	R74A NM1 (1:2)	R74A NM1 (1:4)
00:01:20	0.098	0.081	0.093	0.076	0.088	0.074	0.093	0.078	0.091	0.075	0.092	0.078			F	Y113A f11 (1:2)	Y113A f11 (1:4)	Y116A f11 (1:2)	Y116A f11 (1:4)	Y106A f11 (1:2)	Y106A f11 (1:4)	YYAA f11 (1:2)	YYAA f11 (1:4)	R74A f11 (1:2)	R74A f11 (1:4)	R74A NM1 (1:2)	R74A NM1 (1:4)
00:01:40	0.1	0.082	0.093	0.076	0.088	0.074	0.093	0.078	0.091	0.076	0.093	0.077			G	WT NM1 (1:2)	WT NM1 (1:4)	Y112A NM1 (1:2)	Y112A NM1 (1:4)	Y113A NM1 (1:2)	Y113A NM1 (1:4)	Y116A NM1 (1:2)	Y116A NM1 (1:4)	Y106A NM1 (1:2)	Y106A NM1 (1:4)	YYAA NM1 (1:2)	YYAA NM1 (1:4)
00:02:00	0.102	0.083	0.094	0.076	0.088	0.074	0.093	0.078	0.091	0.076	0.093	0.077			H	WT NM1 (1:2)	WT NM1 (1:4)	Y112A NM1 (1:2)	Y112A NM1 (1:4)	Y113A NM1 (1:2)	Y113A NM1 (1:4)	Y116A NM1 (1:2)	Y116A NM1 (1:4)	Y106A NM1 (1:2)	Y106A NM1 (1:4)	YYAA NM1 (1:2)	YYAA NM1 (1:4)
00:02:20	0.103	0.083	0.093	0.076	0.088	0.074	0.093	0.078	0.091	0.075	0.092	0.077
00:02:40	0.105	0.084	0.093	0.076	0.088	0.074	0.093	0.078	0.091	0.075	0.092	0.077
00:03:00	0.107	0.086	0.093	0.076	0.088	0.074	0.093	0.078	0.091	0.076	0.092	0.077			Sample OD540 in assay
00:03:20	0.109	0.087	0.093	0.076	0.088	0.074	0.093	0.079	0.091	0.076	0.092	0.078
00:03:40	0.11	0.088	0.093	0.076	0.088	0.074	0.093	0.078	0.091	0.076	0.092	0.077				1	2	3	4	5	6	7	8	9	10	11	12
00:04:00	0.112	0.089	0.093	0.076	0.088	0.074	0.093	0.079	0.091	0.076	0.093	0.077			A	0.47	0.47	0.491	0.491	0.484	0.484	0.496	0.496	0.477	0.477	0.498	0.498
00:04:20	0.113	0.09	0.093	0.076	0.088	0.074	0.093	0.078	0.091	0.076	0.092	0.077			B	0.543	0.543	0.558	0.558	0.563	0.563	0.572	0.572	0.607	0.607	0.621	0.621
00:04:40	0.115	0.091	0.093	0.076	0.088	0.074	0.093	0.079	0.091	0.076	0.093	0.078			C	0.52	0.52	0.473	0.473	0.523	0.523	0.48	0.48	0.433	0.433	0.404	0.404
00:05:00	0.117	0.092	0.093	0.076	0.088	0.074	0.093	0.079	0.092	0.076	0.093	0.078			D	0.576	0.576	0.563	0.563	0.586	0.586	0.556	0.556	0.571	0.571	0.598	0.598
00:05:20	0.118	0.092	0.093	0.076	0.088	0.074	0.093	0.079	0.091	0.076	0.093	0.078			E	0.363	0.363	0.39	0.39	0.382	0.382	0.343	0.343	0.398	0.398	0.421	0.421
00:05:40	0.12	0.094	0.094	0.076	0.088	0.074	0.093	0.079	0.092	0.076	0.093	0.078			F	0.532	0.532	0.54	0.54	0.482	0.482	0.504	0.504	0.503	0.503	0.535	0.535
00:06:00	0.121	0.094	0.093	0.076	0.087	0.074	0.093	0.079	0.091	0.076	0.092	0.078			G	0.386	0.386	0.415	0.415	0.424	0.424	0.416	0.416	0.415	0.415	0.402	0.402
00:06:20	0.123	0.095	0.093	0.076	0.087	0.074	0.093	0.079	0.091	0.076	0.092	0.078			H	0.495	0.495	0.513	0.513	0.484	0.484	0.529	0.529	0.494	0.494	0.494	0.494
00:06:40	0.124	0.096	0.093	0.076	0.087	0.074	0.093	0.079	0.092	0.076	0.093	0.078
00:07:00	0.126	0.097	0.094	0.077	0.088	0.074	0.093	0.079	0.092	0.076	0.093	0.078
00:07:20	0.128	0.098	0.094	0.077	0.087	0.074	0.093	0.079	0.092	0.076	0.093	0.078			Dilution factor
00:07:40	0.129	0.099	0.093	0.077	0.087	0.074	0.093	0.079	0.092	0.077	0.093	0.078
00:08:00	0.131	0.1	0.094	0.077	0.088	0.074	0.093	0.08	0.092	0.077	0.093	0.078				1	2	3	4	5	6	7	8	9	10	11	12
00:08:20	0.133	0.101	0.093	0.077	0.087	0.074	0.093	0.079	0.092	0.077	0.093	0.078			A	2	4	2	4	2	4	2	4	2	4	2	4
00:08:40	0.134	0.102	0.093	0.077	0.087	0.075	0.094	0.079	0.092	0.076	0.093	0.078			B	2	4	2	4	2	4	2	4	2	4	2	4
00:09:00	0.136	0.103	0.094	0.077	0.087	0.075	0.093	0.079	0.092	0.077	0.093	0.078			C	2	4	2	4	2	4	2	4	2	4	2	4
00:09:20	0.138	0.104	0.093	0.077	0.087	0.074	0.093	0.08	0.092	0.077	0.093	0.078			D	2	4	2	4	2	4	2	4	2	4	2	4
00:09:40	0.14	0.105	0.093	0.077	0.087	0.074	0.093	0.079	0.092	0.077	0.093	0.079			E	2	4	2	4	2	4	2	4	2	4	2	4
00:10:00	0.141	0.107	0.093	0.077	0.087	0.074	0.094	0.08	0.092	0.077	0.093	0.078			F	2	4	2	4	2	4	2	4	2	4	2	4
00:10:20	0.143	0.108	0.094	0.077	0.087	0.075	0.093	0.08	0.092	0.077	0.093	0.078			G	2	4	2	4	2	4	2	4	2	4	2	4
00:10:40	0.145	0.109	0.093	0.077	0.087	0.075	0.094	0.08	0.092	0.077	0.093	0.078			H	2	4	2	4	2	4	2	4	2	4	2	4
00:11:00	0.147	0.11	0.094	0.077	0.087	0.075	0.094	0.08	0.092	0.077	0.093	0.078
00:11:20	0.148	0.111	0.093	0.077	0.087	0.074	0.094	0.08	0.092	0.077	0.092	0.078
00:11:40	0.15	0.112	0.094	0.077	0.087	0.075	0.094	0.08	0.092	0.077	0.093	0.078			Slopes (DA490/Dt [h]) - calculated using linear regression in GraphPad)
00:12:00	0.152	0.113	0.094	0.077	0.087	0.074	0.094	0.08	0.092	0.077	0.093	0.078				1	2	3	4	5	6	7	8	9	10	11	12
00:12:20	0.154	0.114	0.093	0.077	0.087	0.075	0.094	0.08	0.092	0.077	0.093	0.079			A	0.3316	0.2069	0.004236	0.007138	-0.002424	0.003104	0.01028	0.01295	0.007536	0.0101	0.003466	0.006511		Use the slopes from the 1:2 dilutions as these have the lowest dilution factor that gives linear slopes.
00:12:40	0.156	0.116	0.093	0.077	0.087	0.075	0.094	0.08	0.092	0.077	0.093	0.078			B	0.02106	0.0134	0.01938	0.01215	0.009717	0.005763	0.02841	0.01919	0.02344	0.01382	0.01756	0.01216
00:13:00	0.158	0.117	0.094	0.077	0.087	0.075	0.094	0.08	0.092	0.077	0.093	0.078			C	0.3787	0.2418	0.5428	0.3364	1.182	0.8367	1.804	1.251	1.665	1.077	0.9162	0.6675
00:13:20	0.159	0.118	0.093	0.077	0.087	0.075	0.094	0.08	0.092	0.077	0.093	0.078			D	0.01971	0.01245	0.02734	0.01652	0.03321	0.02211	2.166	1.331	0.04218	0.01914	0.03158	0.02101
00:13:40	0.161	0.119	0.093	0.077	0.087	0.075	0.094	0.08	0.092	0.077	0.093	0.079			E	1.812	1.096	1.36	0.9172	1.417	1.018	0.01467	0.01471	1.872	1.099	2.049	1.287
00:14:00	0.163	0.12	0.093	0.077	0.087	0.074	0.094	0.08	0.092	0.077	0.093	0.078			F	0.02811	0.01867	0.04017	0.0231	0.03415	0.02325	0.01263	0.009406	2.092	1.182	2.016	1.297
00:14:20	0.165	0.121	0.094	0.077	0.087	0.075	0.094	0.081	0.092	0.078	0.093	0.079			G	0.6478	0.3944	0.8621	0.5595	0.7156	0.4886	0.8727	0.6164	0.9124	0.5602	0.9222	0.6183
00:14:40	0.167	0.122	0.093	0.077	0.087	0.074	0.094	0.08	0.092	0.077	0.093	0.078			H	0.01891	0.01398	0.02521	0.01554	0.01662	0.01038	0.03499	0.0225	0.0278	0.01639	0.02384	0.01645
00:15:00	0.169	0.124	0.094	0.077	0.087	0.075	0.094	0.081	0.092	0.078	0.093	0.079
00:15:20	0.17	0.125	0.093	0.078	0.087	0.074	0.094	0.081	0.092	0.077	0.093	0.078
00:15:40	0.172	0.126	0.093	0.077	0.086	0.074	0.094	0.081	0.092	0.078	0.093	0.078			OD540 corrected slopes
00:16:00	0.175	0.127	0.093	0.078	0.087	0.075	0.094	0.081	0.092	0.078	0.093	0.079				1	2	3	4	5	6	7	8	9	10	11	12
00:16:20	0.177	0.128	0.094	0.078	0.087	0.075	0.094	0.081	0.092	0.078	0.093	0.079			A	7.05532	2.20106	0.0862729	0.0726884	-0.0500826	0.0320661	0.207258	0.130544	0.157987	0.10587	0.0695984	0.0653715
00:16:40	0.178	0.13	0.094	0.078	0.086	0.075	0.094	0.081	0.092	0.078	0.093	0.079			B	0.387845	0.123389	0.347312	0.108871	0.172593	0.0511812	0.496678	0.167745	0.386161	0.113839	0.35261	0.0979066
00:17:00	0.18	0.131	0.093	0.078	0.087	0.075	0.094	0.081	0.092	0.078	0.093	0.079			C	7.71283	2.46232	11.4757	3.55603	22.6004	7.99904	37.5833	13.0312	38.4527	12.4365	22.6782	8.26114
00:17:20	0.182	0.132	0.094	0.078	0.086	0.075	0.094	0.081	0.092	0.078	0.093	0.079			D	0.353226	0.111559	0.485613	0.146714	0.566724	0.188652	38.9568	11.9694	0.738704	0.167601	0.528094	0.175669
00:17:40	0.184	0.133	0.094	0.078	0.087	0.075	0.094	0.081	0.092	0.078	0.093	0.079			E	37.438	11.3223	34.8718	11.759	37.0942	13.3246	0.427697	0.214431	47.0352	13.8065	48.6698	15.285
00:18:00	0.186	0.134	0.094	0.078	0.087	0.075	0.094	0.081	0.093	0.078	0.093	0.079			F	0.49929	0.165808	0.743889	0.213889	0.708506	0.241183	0.250595	0.0933135	41.5905	11.7495	37.6822	12.1215
00:18:20	0.188	0.136	0.094	0.078	0.086	0.075	0.095	0.081	0.092	0.078	0.093	0.079			G	13.0605	3.97581	20.7735	6.74096	16.8774	5.76179	20.9784	7.40865	21.9855	6.7494	22.9403	7.6903
00:18:40	0.19	0.137	0.094	0.078	0.087	0.075	0.095	0.081	0.093	0.078	0.093	0.079			H	0.330594	0.122203	0.491423	0.151462	0.343388	0.107231	0.661437	0.212665	0.562753	0.165891	0.482591	0.166498
00:19:00	0.192	0.138	0.094	0.078	0.087	0.075	0.095	0.081	0.093	0.078	0.093	0.079
00:19:20	0.194	0.14	0.094	0.078	0.086	0.075	0.095	0.082	0.093	0.078	0.093	0.079
00:19:40	0.196	0.141	0.094	0.078	0.087	0.075	0.095	0.082	0.093	0.079	0.093	0.079
00:20:00	0.198	0.142	0.094	0.078	0.086	0.075	0.095	0.082	0.093	0.078	0.093	0.079			Mean values
00:20:20	0.2	0.144	0.094	0.078	0.087	0.075	0.095	0.082	0.093	0.078	0.093	0.079
00:20:40	0.202	0.145	0.094	0.078	0.086	0.075	0.095	0.082	0.093	0.078	0.093	0.079
00:21:00	0.204	0.146	0.094	0.078	0.087	0.075	0.095	0.082	0.093	0.078	0.093	0.079			Phage	Stl	Induced	Not induced
00:21:20	0.206	0.147	0.094	0.078	0.086	0.075	0.095	0.082	0.093	0.079	0.093	0.079			80a	WT	7.05532	0.387845
00:21:40	0.208	0.148	0.094	0.078	0.087	0.075	0.095	0.082	0.093	0.079	0.093	0.079			80a	Y112A	0.0862729	0.347312
00:22:00	0.21	0.15	0.094	0.078	0.086	0.075	0.095	0.082	0.093	0.079	0.093	0.079			80a	Y113A	-0.0500826	0.172593
00:22:20	0.212	0.151	0.094	0.078	0.087	0.075	0.096	0.082	0.094	0.079	0.093	0.08			80a	Y116A	0.207258	0.496678
00:22:40	0.214	0.152	0.094	0.078	0.086	0.075	0.095	0.082	0.093	0.079	0.093	0.079			80a	Y106A	0.157987	0.386161
00:23:00	0.217	0.154	0.094	0.078	0.087	0.075	0.096	0.082	0.093	0.079	0.094	0.08			80a	YYAA	0.0695984	0.35261
00:23:20	0.219	0.155	0.094	0.078	0.087	0.075	0.096	0.083	0.093	0.079	0.094	0.08			80a	Y234A	7.71283	0.353226
00:23:40	0.221	0.156	0.094	0.078	0.087	0.075	0.096	0.083	0.093	0.079	0.093	0.079			80a	HY-DA	11.4757	0.485613
00:24:00	0.223	0.158	0.094	0.078	0.087	0.075	0.096	0.083	0.093	0.079	0.094	0.08			80a	GGGS	22.6004	0.566724
00:24:20	0.224	0.159	0.094	0.079	0.087	0.075	0.096	0.083	0.094	0.079	0.093	0.08			80a	R74A	37.5833	38.9568
00:24:40	0.227	0.16	0.095	0.079	0.087	0.075	0.096	0.083	0.094	0.079	0.094	0.08			phi11	WT	38.4527	0.738704
00:25:00	0.229	0.162	0.095	0.079	0.087	0.075	0.096	0.083	0.094	0.079	0.094	0.08			phi11	Y112A	22.6782	0.528094
00:25:20	0.231	0.163	0.095	0.079	0.087	0.075	0.097	0.083	0.094	0.079	0.094	0.08			phi11	Y113A	37.438	0.49929
00:25:40	0.233	0.164	0.095	0.079	0.087	0.075	0.097	0.083	0.094	0.08	0.094	0.08			phi11	Y116A	34.8718	0.743889
00:26:00	0.235	0.165	0.095	0.079	0.087	0.075	0.097	0.083	0.094	0.08	0.094	0.08			phi11	Y106A	37.0942	0.708506
00:26:20	0.237	0.167	0.095	0.079	0.086	0.075	0.097	0.083	0.094	0.08	0.094	0.08			phi11	YYAA	0.427697	0.250595
00:26:40	0.239	0.168	0.095	0.079	0.087	0.075	0.097	0.083	0.094	0.08	0.094	0.08			phi11	R74A	47.0352	41.5905
00:27:00	0.241	0.169	0.095	0.079	0.087	0.075	0.097	0.084	0.094	0.08	0.094	0.08			NM1	WT	13.0605	0.330594
00:27:20	0.243	0.171	0.095	0.079	0.087	0.075	0.097	0.084	0.095	0.08	0.094	0.08			NM1	Y112A	20.7735	0.491423
00:27:40	0.245	0.172	0.095	0.079	0.087	0.075	0.097	0.084	0.094	0.08	0.094	0.08			NM1	Y113A	16.8774	0.343388
00:28:00	0.247	0.173	0.095	0.079	0.087	0.075	0.097	0.084	0.094	0.08	0.094	0.08			NM1	Y116A	20.9784	0.661437
00:28:20	0.249	0.175	0.095	0.079	0.087	0.075	0.097	0.084	0.095	0.08	0.094	0.08			NM1	Y106A	21.9855	0.562753
00:28:40	0.251	0.176	0.095	0.079	0.087	0.075	0.098	0.084	0.095	0.08	0.094	0.08			NM1	YYAA	22.9403	0.482591
00:29:00	0.253	0.177	0.095	0.079	0.087	0.075	0.098	0.084	0.095	0.08	0.094	0.08			NM1	R74A	48.6698	37.6822
00:29:20	0.255	0.179	0.095	0.079	0.087	0.075	0.098	0.084	0.095	0.08	0.094	0.08
00:29:40	0.257	0.18	0.095	0.079	0.087	0.076	0.098	0.084	0.095	0.08	0.095	0.081
00:30:00	0.259	0.181	0.096	0.079	0.087	0.076	0.098	0.084	0.095	0.08	0.094	0.081
[Table:TABLE M 490 ]
Time	B1	B2	B3	B4	B5	B6	B7	B8	B9	B10	B11	B12
00:00:00	0.114	0.101	0.155	0.106	0.323	0.098	0.123	0.092	0.116	0.102	0.119	0.097
00:00:20	0.14	0.09	0.107	0.089	0.107	0.091	0.115	0.091	0.113	0.09	0.121	0.093
00:00:40	0.109	0.089	0.107	0.089	0.107	0.09	0.127	0.091	0.113	0.091	0.115	0.093
00:01:00	0.108	0.09	0.107	0.089	0.107	0.091	0.106	0.091	0.114	0.091	0.116	0.093
00:01:20	0.109	0.09	0.107	0.089	0.107	0.091	0.106	0.091	0.114	0.091	0.115	0.093
00:01:40	0.109	0.09	0.107	0.089	0.107	0.091	0.107	0.091	0.114	0.091	0.116	0.094
00:02:00	0.109	0.09	0.107	0.089	0.107	0.091	0.107	0.092	0.114	0.091	0.116	0.093
00:02:20	0.108	0.09	0.107	0.089	0.106	0.09	0.107	0.091	0.114	0.091	0.116	0.093
00:02:40	0.109	0.09	0.107	0.09	0.107	0.091	0.107	0.091	0.114	0.091	0.116	0.094
00:03:00	0.109	0.09	0.107	0.09	0.107	0.091	0.107	0.092	0.114	0.091	0.116	0.094
00:03:20	0.109	0.09	0.107	0.09	0.107	0.091	0.107	0.092	0.114	0.091	0.116	0.094
00:03:40	0.109	0.09	0.108	0.09	0.107	0.091	0.107	0.092	0.114	0.091	0.116	0.094
00:04:00	0.11	0.091	0.107	0.09	0.107	0.091	0.107	0.092	0.114	0.092	0.116	0.094
00:04:20	0.109	0.09	0.108	0.09	0.107	0.091	0.107	0.092	0.114	0.091	0.116	0.094
00:04:40	0.11	0.091	0.108	0.09	0.107	0.091	0.107	0.092	0.114	0.092	0.116	0.094
00:05:00	0.109	0.091	0.108	0.09	0.107	0.091	0.108	0.092	0.115	0.092	0.117	0.094
00:05:20	0.109	0.091	0.108	0.09	0.107	0.091	0.108	0.092	0.115	0.092	0.116	0.094
00:05:40	0.11	0.091	0.108	0.09	0.107	0.091	0.108	0.093	0.115	0.092	0.117	0.094
00:06:00	0.11	0.091	0.108	0.09	0.107	0.091	0.108	0.092	0.115	0.092	0.117	0.094
00:06:20	0.11	0.091	0.108	0.09	0.107	0.091	0.108	0.093	0.115	0.092	0.117	0.094
00:06:40	0.11	0.091	0.108	0.09	0.107	0.091	0.108	0.093	0.115	0.092	0.117	0.094
00:07:00	0.11	0.091	0.108	0.09	0.107	0.091	0.109	0.093	0.115	0.092	0.117	0.094
00:07:20	0.11	0.091	0.109	0.09	0.108	0.091	0.109	0.093	0.115	0.092	0.117	0.095
00:07:40	0.11	0.091	0.109	0.09	0.107	0.091	0.109	0.093	0.115	0.092	0.117	0.094
00:08:00	0.111	0.091	0.109	0.09	0.107	0.091	0.109	0.093	0.116	0.092	0.118	0.094
00:08:20	0.111	0.091	0.109	0.091	0.108	0.091	0.109	0.093	0.116	0.093	0.118	0.095
00:08:40	0.111	0.091	0.109	0.09	0.108	0.091	0.109	0.093	0.115	0.093	0.118	0.095
00:09:00	0.11	0.091	0.109	0.091	0.108	0.091	0.109	0.093	0.116	0.092	0.118	0.095
00:09:20	0.111	0.091	0.109	0.091	0.107	0.091	0.11	0.094	0.116	0.092	0.118	0.095
00:09:40	0.111	0.091	0.109	0.09	0.108	0.091	0.11	0.093	0.116	0.092	0.118	0.095
00:10:00	0.111	0.092	0.109	0.091	0.108	0.091	0.11	0.094	0.116	0.093	0.118	0.095
00:10:20	0.111	0.092	0.109	0.091	0.108	0.091	0.11	0.094	0.116	0.093	0.118	0.095
00:10:40	0.111	0.092	0.109	0.091	0.108	0.091	0.11	0.094	0.116	0.093	0.118	0.095
00:11:00	0.111	0.092	0.11	0.091	0.108	0.092	0.111	0.094	0.117	0.093	0.118	0.095
00:11:20	0.112	0.092	0.11	0.091	0.108	0.092	0.11	0.094	0.117	0.093	0.118	0.095
00:11:40	0.111	0.092	0.11	0.091	0.108	0.092	0.111	0.094	0.117	0.093	0.119	0.096
00:12:00	0.112	0.092	0.11	0.091	0.108	0.091	0.111	0.094	0.117	0.093	0.118	0.095
00:12:20	0.112	0.092	0.11	0.091	0.108	0.092	0.111	0.094	0.117	0.093	0.119	0.095
00:12:40	0.112	0.092	0.11	0.091	0.108	0.092	0.111	0.094	0.117	0.093	0.119	0.096
00:13:00	0.112	0.092	0.11	0.091	0.108	0.092	0.111	0.095	0.118	0.094	0.119	0.096
00:13:20	0.112	0.092	0.11	0.091	0.108	0.092	0.111	0.095	0.117	0.093	0.119	0.096
00:13:40	0.112	0.092	0.11	0.091	0.108	0.092	0.112	0.095	0.118	0.094	0.119	0.096
00:14:00	0.112	0.092	0.11	0.091	0.108	0.092	0.112	0.095	0.118	0.094	0.119	0.096
00:14:20	0.112	0.093	0.11	0.091	0.108	0.092	0.112	0.095	0.118	0.094	0.119	0.096
00:14:40	0.112	0.092	0.11	0.092	0.108	0.092	0.112	0.095	0.118	0.094	0.119	0.096
00:15:00	0.113	0.093	0.111	0.092	0.108	0.092	0.112	0.095	0.118	0.094	0.119	0.096
00:15:20	0.113	0.093	0.111	0.092	0.108	0.092	0.112	0.095	0.118	0.094	0.119	0.096
00:15:40	0.113	0.093	0.111	0.092	0.108	0.092	0.112	0.095	0.118	0.094	0.119	0.096
00:16:00	0.113	0.093	0.111	0.092	0.108	0.092	0.112	0.096	0.118	0.094	0.119	0.096
00:16:20	0.113	0.093	0.111	0.092	0.109	0.092	0.113	0.096	0.119	0.095	0.12	0.096
00:16:40	0.113	0.093	0.111	0.092	0.109	0.092	0.113	0.096	0.119	0.094	0.12	0.096
00:17:00	0.113	0.093	0.111	0.092	0.109	0.092	0.113	0.096	0.119	0.095	0.12	0.097
00:17:20	0.113	0.093	0.112	0.092	0.109	0.092	0.113	0.096	0.119	0.095	0.12	0.097
00:17:40	0.114	0.093	0.111	0.092	0.109	0.092	0.113	0.096	0.12	0.095	0.12	0.096
00:18:00	0.114	0.093	0.112	0.092	0.109	0.092	0.113	0.096	0.119	0.095	0.12	0.097
00:18:20	0.114	0.093	0.112	0.092	0.109	0.092	0.114	0.096	0.119	0.095	0.12	0.097
00:18:40	0.114	0.094	0.112	0.092	0.109	0.092	0.114	0.097	0.12	0.095	0.12	0.097
00:19:00	0.114	0.094	0.112	0.093	0.109	0.093	0.114	0.097	0.12	0.095	0.121	0.097
00:19:20	0.114	0.094	0.112	0.093	0.109	0.092	0.114	0.097	0.12	0.095	0.12	0.097
00:19:40	0.114	0.094	0.112	0.093	0.109	0.093	0.114	0.097	0.12	0.095	0.121	0.097
00:20:00	0.115	0.094	0.113	0.093	0.109	0.092	0.115	0.097	0.12	0.095	0.121	0.097
00:20:20	0.115	0.094	0.113	0.093	0.109	0.093	0.115	0.097	0.12	0.096	0.121	0.097
00:20:40	0.115	0.094	0.113	0.093	0.109	0.093	0.115	0.097	0.121	0.096	0.121	0.097
00:21:00	0.115	0.094	0.113	0.093	0.109	0.093	0.115	0.097	0.12	0.096	0.121	0.097
00:21:20	0.115	0.094	0.113	0.093	0.11	0.093	0.115	0.098	0.121	0.095	0.121	0.098
00:21:40	0.115	0.094	0.113	0.093	0.109	0.093	0.115	0.098	0.121	0.096	0.121	0.097
00:22:00	0.115	0.094	0.113	0.093	0.109	0.093	0.115	0.098	0.121	0.096	0.121	0.097
00:22:20	0.116	0.095	0.113	0.093	0.11	0.093	0.116	0.098	0.121	0.096	0.122	0.098
00:22:40	0.116	0.095	0.113	0.093	0.11	0.093	0.116	0.098	0.121	0.096	0.122	0.098
00:23:00	0.116	0.095	0.114	0.094	0.11	0.093	0.116	0.098	0.122	0.096	0.122	0.098
00:23:20	0.116	0.095	0.114	0.094	0.11	0.093	0.116	0.098	0.122	0.096	0.122	0.098
00:23:40	0.116	0.095	0.114	0.094	0.11	0.093	0.117	0.098	0.122	0.096	0.122	0.098
00:24:00	0.116	0.095	0.114	0.093	0.11	0.093	0.116	0.098	0.122	0.096	0.122	0.098
00:24:20	0.116	0.095	0.114	0.094	0.11	0.093	0.117	0.099	0.122	0.097	0.122	0.098
00:24:40	0.117	0.095	0.114	0.094	0.11	0.093	0.117	0.099	0.123	0.097	0.122	0.098
00:25:00	0.117	0.095	0.114	0.094	0.11	0.093	0.117	0.099	0.123	0.097	0.123	0.098
00:25:20	0.117	0.095	0.115	0.094	0.111	0.093	0.118	0.099	0.123	0.097	0.123	0.098
00:25:40	0.117	0.095	0.115	0.094	0.111	0.093	0.118	0.099	0.123	0.097	0.123	0.098
00:26:00	0.117	0.095	0.115	0.094	0.111	0.093	0.118	0.099	0.123	0.097	0.123	0.098
00:26:20	0.117	0.095	0.115	0.094	0.111	0.093	0.118	0.099	0.123	0.097	0.123	0.099
00:26:40	0.117	0.096	0.115	0.094	0.111	0.093	0.118	0.099	0.124	0.097	0.123	0.099
00:27:00	0.118	0.096	0.115	0.094	0.111	0.094	0.119	0.099	0.124	0.097	0.123	0.099
00:27:20	0.118	0.096	0.115	0.095	0.111	0.094	0.119	0.1	0.124	0.098	0.124	0.099
00:27:40	0.118	0.096	0.115	0.095	0.111	0.093	0.119	0.1	0.124	0.098	0.124	0.099
00:28:00	0.118	0.096	0.116	0.095	0.111	0.094	0.119	0.1	0.124	0.098	0.124	0.099
00:28:20	0.118	0.096	0.116	0.095	0.111	0.094	0.119	0.1	0.124	0.098	0.124	0.099
00:28:40	0.118	0.096	0.116	0.095	0.112	0.094	0.12	0.1	0.125	0.098	0.124	0.099
00:29:00	0.118	0.096	0.116	0.095	0.111	0.094	0.119	0.1	0.125	0.098	0.124	0.099
00:29:20	0.118	0.096	0.116	0.095	0.111	0.094	0.12	0.1	0.125	0.098	0.124	0.099
00:29:40	0.119	0.096	0.117	0.095	0.112	0.094	0.12	0.1	0.125	0.098	0.125	0.1
00:30:00	0.119	0.096	0.116	0.095	0.112	0.094	0.12	0.101	0.125	0.098	0.125	0.1
[Table:TABLE M 490 ]
Time	C1	C2	C3	C4	C5	C6	C7	C8	C9	C10	C11	C12
00:00:00	0.109	0.088	0.298	0.082	0.155	0.096	0.14	0.094	0.114	0.09	0.099	0.084
00:00:20	0.109	0.084	0.105	0.084	0.117	0.1	0.173	0.101	0.124	0.095	0.104	0.086
00:00:40	0.104	0.085	0.108	0.085	0.124	0.097	0.139	0.108	0.134	0.101	0.11	0.089
00:01:00	0.106	0.086	0.111	0.087	0.131	0.101	0.153	0.115	0.144	0.107	0.116	0.093
00:01:20	0.108	0.087	0.114	0.089	0.138	0.106	0.164	0.122	0.154	0.112	0.121	0.096
00:01:40	0.11	0.089	0.117	0.091	0.145	0.11	0.176	0.129	0.164	0.118	0.127	0.1
00:02:00	0.112	0.09	0.12	0.092	0.152	0.114	0.186	0.136	0.173	0.123	0.132	0.102
00:02:20	0.114	0.091	0.123	0.094	0.159	0.118	0.197	0.143	0.183	0.128	0.137	0.106
00:02:40	0.116	0.092	0.126	0.095	0.165	0.122	0.208	0.149	0.192	0.134	0.143	0.109
00:03:00	0.118	0.093	0.129	0.096	0.172	0.126	0.219	0.156	0.202	0.14	0.148	0.112
00:03:20	0.119	0.094	0.132	0.098	0.178	0.13	0.23	0.163	0.211	0.145	0.153	0.115
00:03:40	0.121	0.095	0.135	0.1	0.185	0.134	0.241	0.17	0.22	0.151	0.158	0.118
00:04:00	0.123	0.096	0.137	0.101	0.191	0.138	0.251	0.176	0.229	0.156	0.162	0.121
00:04:20	0.124	0.097	0.14	0.103	0.198	0.142	0.261	0.183	0.239	0.162	0.167	0.124
00:04:40	0.126	0.099	0.142	0.104	0.203	0.146	0.272	0.189	0.248	0.167	0.172	0.127
00:05:00	0.128	0.1	0.145	0.106	0.21	0.15	0.283	0.196	0.258	0.173	0.177	0.131
00:05:20	0.129	0.101	0.148	0.107	0.217	0.154	0.293	0.203	0.267	0.178	0.181	0.134
00:05:40	0.131	0.102	0.151	0.109	0.223	0.158	0.303	0.21	0.276	0.184	0.186	0.137
00:06:00	0.133	0.103	0.153	0.11	0.229	0.162	0.314	0.216	0.285	0.19	0.19	0.139
00:06:20	0.135	0.104	0.156	0.112	0.235	0.166	0.324	0.223	0.295	0.195	0.195	0.143
00:06:40	0.137	0.105	0.159	0.113	0.242	0.17	0.334	0.23	0.304	0.201	0.199	0.146
00:07:00	0.139	0.106	0.162	0.115	0.249	0.174	0.345	0.237	0.314	0.207	0.205	0.149
00:07:20	0.141	0.107	0.164	0.117	0.255	0.178	0.355	0.244	0.324	0.213	0.209	0.152
00:07:40	0.143	0.109	0.167	0.118	0.262	0.183	0.366	0.25	0.333	0.219	0.214	0.155
00:08:00	0.145	0.11	0.17	0.12	0.269	0.187	0.376	0.258	0.343	0.225	0.219	0.158
00:08:20	0.146	0.111	0.173	0.121	0.275	0.191	0.387	0.264	0.352	0.231	0.224	0.162
00:08:40	0.148	0.112	0.176	0.123	0.282	0.195	0.397	0.272	0.362	0.237	0.228	0.165
00:09:00	0.151	0.114	0.179	0.125	0.288	0.2	0.408	0.279	0.372	0.243	0.233	0.168
00:09:20	0.153	0.114	0.181	0.126	0.295	0.204	0.418	0.286	0.382	0.249	0.238	0.171
00:09:40	0.154	0.116	0.184	0.128	0.302	0.208	0.428	0.293	0.391	0.255	0.243	0.175
00:10:00	0.156	0.117	0.188	0.13	0.309	0.213	0.438	0.301	0.401	0.261	0.248	0.178
00:10:20	0.158	0.118	0.191	0.132	0.316	0.218	0.449	0.308	0.411	0.268	0.253	0.181
00:10:40	0.161	0.119	0.194	0.133	0.323	0.222	0.459	0.315	0.421	0.274	0.259	0.185
00:11:00	0.163	0.121	0.197	0.135	0.331	0.227	0.468	0.323	0.43	0.28	0.264	0.189
00:11:20	0.165	0.122	0.2	0.137	0.338	0.231	0.478	0.331	0.44	0.287	0.269	0.192
00:11:40	0.167	0.123	0.203	0.139	0.345	0.236	0.487	0.339	0.449	0.293	0.274	0.196
00:12:00	0.169	0.125	0.206	0.14	0.352	0.24	0.495	0.346	0.458	0.299	0.279	0.199
00:12:20	0.171	0.126	0.209	0.142	0.359	0.246	0.502	0.353	0.467	0.306	0.285	0.203
00:12:40	0.173	0.127	0.212	0.144	0.366	0.25	0.509	0.361	0.476	0.313	0.29	0.206
00:13:00	0.175	0.129	0.215	0.146	0.374	0.255	0.514	0.369	0.484	0.319	0.295	0.21
00:13:20	0.177	0.13	0.218	0.148	0.381	0.26	0.517	0.376	0.492	0.326	0.301	0.214
00:13:40	0.18	0.131	0.222	0.15	0.388	0.265	0.52	0.384	0.5	0.333	0.306	0.217
00:14:00	0.181	0.133	0.225	0.151	0.396	0.27	0.52	0.391	0.506	0.339	0.311	0.221
00:14:20	0.184	0.135	0.228	0.153	0.403	0.275	0.521	0.4	0.512	0.346	0.317	0.225
00:14:40	0.186	0.135	0.231	0.155	0.41	0.28	0.521	0.406	0.516	0.352	0.322	0.229
00:15:00	0.188	0.137	0.235	0.157	0.417	0.285	0.521	0.414	0.519	0.359	0.328	0.233
00:15:20	0.19	0.138	0.238	0.159	0.425	0.29	0.521	0.422	0.521	0.366	0.333	0.237
00:15:40	0.192	0.139	0.241	0.161	0.431	0.295	0.52	0.429	0.522	0.373	0.339	0.24
00:16:00	0.195	0.141	0.245	0.163	0.439	0.3	0.521	0.437	0.523	0.379	0.345	0.244
00:16:20	0.197	0.142	0.248	0.165	0.446	0.305	0.52	0.444	0.523	0.386	0.351	0.249
00:16:40	0.199	0.144	0.251	0.167	0.452	0.311	0.52	0.451	0.523	0.393	0.356	0.253
00:17:00	0.202	0.145	0.255	0.169	0.46	0.316	0.52	0.458	0.523	0.399	0.362	0.257
00:17:20	0.204	0.147	0.258	0.171	0.466	0.321	0.52	0.465	0.523	0.406	0.367	0.26
00:17:40	0.207	0.148	0.261	0.173	0.472	0.326	0.519	0.471	0.523	0.413	0.373	0.265
00:18:00	0.208	0.15	0.265	0.175	0.478	0.331	0.519	0.478	0.523	0.419	0.379	0.269
00:18:20	0.21	0.151	0.268	0.177	0.484	0.336	0.519	0.484	0.523	0.425	0.384	0.273
00:18:40	0.213	0.153	0.271	0.179	0.489	0.341	0.519	0.489	0.522	0.432	0.39	0.277
00:19:00	0.215	0.154	0.275	0.181	0.494	0.347	0.518	0.494	0.522	0.438	0.396	0.281
00:19:20	0.218	0.156	0.278	0.183	0.499	0.352	0.518	0.499	0.522	0.444	0.401	0.285
00:19:40	0.22	0.157	0.282	0.185	0.503	0.357	0.518	0.503	0.522	0.45	0.407	0.29
00:20:00	0.222	0.158	0.285	0.188	0.506	0.363	0.518	0.506	0.522	0.456	0.413	0.294
00:20:20	0.224	0.16	0.289	0.19	0.509	0.368	0.517	0.508	0.522	0.461	0.418	0.298
00:20:40	0.227	0.162	0.292	0.192	0.511	0.373	0.517	0.51	0.521	0.467	0.424	0.302
00:21:00	0.229	0.163	0.296	0.194	0.512	0.378	0.517	0.512	0.521	0.472	0.429	0.306
00:21:20	0.231	0.165	0.299	0.196	0.513	0.383	0.517	0.512	0.521	0.477	0.434	0.31
00:21:40	0.234	0.166	0.303	0.198	0.513	0.389	0.517	0.513	0.521	0.482	0.44	0.315
00:22:00	0.236	0.168	0.306	0.2	0.513	0.394	0.517	0.513	0.52	0.486	0.445	0.319
00:22:20	0.238	0.169	0.31	0.202	0.513	0.399	0.516	0.513	0.521	0.49	0.45	0.323
00:22:40	0.241	0.171	0.313	0.204	0.514	0.404	0.516	0.513	0.52	0.493	0.455	0.327
00:23:00	0.243	0.172	0.317	0.207	0.514	0.409	0.516	0.513	0.52	0.496	0.46	0.332
00:23:20	0.246	0.174	0.32	0.209	0.514	0.414	0.516	0.513	0.52	0.499	0.465	0.336
00:23:40	0.248	0.176	0.323	0.211	0.513	0.419	0.515	0.513	0.52	0.501	0.469	0.34
00:24:00	0.25	0.177	0.327	0.213	0.513	0.424	0.515	0.513	0.52	0.502	0.474	0.344
00:24:20	0.253	0.179	0.33	0.215	0.513	0.429	0.515	0.513	0.519	0.504	0.478	0.349
00:24:40	0.255	0.18	0.334	0.218	0.513	0.434	0.515	0.513	0.52	0.504	0.483	0.353
00:25:00	0.257	0.182	0.337	0.22	0.513	0.439	0.515	0.513	0.52	0.505	0.486	0.357
00:25:20	0.26	0.183	0.341	0.222	0.512	0.443	0.515	0.513	0.519	0.505	0.49	0.361
00:25:40	0.262	0.185	0.345	0.224	0.512	0.448	0.515	0.512	0.519	0.506	0.493	0.366
00:26:00	0.264	0.186	0.348	0.226	0.512	0.453	0.514	0.512	0.519	0.506	0.495	0.37
00:26:20	0.266	0.188	0.351	0.228	0.511	0.457	0.514	0.512	0.519	0.505	0.498	0.374
00:26:40	0.269	0.19	0.355	0.231	0.511	0.462	0.514	0.512	0.519	0.506	0.5	0.378
00:27:00	0.271	0.191	0.358	0.233	0.511	0.466	0.514	0.512	0.518	0.506	0.502	0.382
00:27:20	0.274	0.193	0.362	0.235	0.511	0.47	0.514	0.512	0.518	0.506	0.503	0.387
00:27:40	0.276	0.194	0.365	0.237	0.511	0.474	0.513	0.511	0.518	0.505	0.504	0.39
00:28:00	0.278	0.196	0.369	0.239	0.511	0.478	0.513	0.511	0.518	0.505	0.505	0.394
00:28:20	0.281	0.198	0.372	0.242	0.511	0.481	0.513	0.511	0.518	0.505	0.505	0.399
00:28:40	0.283	0.199	0.376	0.244	0.511	0.485	0.513	0.511	0.518	0.505	0.506	0.403
00:29:00	0.285	0.201	0.38	0.246	0.51	0.488	0.513	0.511	0.518	0.505	0.506	0.407
00:29:20	0.288	0.203	0.383	0.248	0.51	0.491	0.512	0.511	0.518	0.505	0.506	0.411
00:29:40	0.29	0.204	0.386	0.251	0.51	0.494	0.512	0.511	0.518	0.505	0.506	0.415
00:30:00	0.292	0.205	0.389	0.253	0.51	0.496	0.512	0.511	0.517	0.505	0.506	0.419
[Table:TABLE M 490 ]
Time	D1	D2	D3	D4	D5	D6	D7	D8	D9	D10	D11	D12
00:00:00	0.104	0.083	0.106	0.093	0.107	0.085	0.131	0.102	0.108	0.089	0.108	0.087
00:00:20	0.104	0.083	0.106	0.084	0.107	0.085	0.142	0.108	0.107	0.084	0.107	0.086
00:00:40	0.104	0.083	0.105	0.084	0.102	0.085	0.155	0.114	0.107	0.088	0.107	0.086
00:01:00	0.104	0.083	0.106	0.084	0.103	0.085	0.167	0.122	0.107	0.084	0.107	0.086
00:01:20	0.105	0.084	0.106	0.084	0.103	0.085	0.179	0.129	0.108	0.085	0.107	0.086
00:01:40	0.105	0.084	0.106	0.084	0.103	0.086	0.193	0.136	0.108	0.085	0.108	0.087
00:02:00	0.105	0.084	0.107	0.085	0.104	0.086	0.205	0.143	0.108	0.084	0.108	0.087
00:02:20	0.105	0.084	0.106	0.084	0.103	0.085	0.216	0.149	0.108	0.085	0.108	0.086
00:02:40	0.105	0.084	0.107	0.085	0.104	0.086	0.229	0.156	0.108	0.085	0.108	0.087
00:03:00	0.106	0.084	0.107	0.085	0.104	0.086	0.241	0.163	0.109	0.085	0.108	0.087
00:03:20	0.106	0.084	0.107	0.085	0.104	0.086	0.252	0.17	0.109	0.085	0.109	0.087
00:03:40	0.106	0.085	0.107	0.085	0.104	0.086	0.265	0.177	0.109	0.09	0.109	0.087
00:04:00	0.106	0.084	0.107	0.085	0.104	0.086	0.276	0.184	0.109	0.085	0.109	0.087
00:04:20	0.106	0.084	0.107	0.085	0.105	0.086	0.289	0.191	0.109	0.085	0.109	0.087
00:04:40	0.106	0.085	0.108	0.085	0.105	0.087	0.3	0.198	0.109	0.087	0.109	0.088
00:05:00	0.106	0.084	0.108	0.085	0.105	0.087	0.312	0.205	0.109	0.088	0.109	0.088
00:05:20	0.106	0.085	0.108	0.085	0.105	0.087	0.325	0.212	0.11	0.086	0.109	0.088
00:05:40	0.106	0.085	0.108	0.086	0.105	0.087	0.336	0.219	0.11	0.086	0.109	0.088
00:06:00	0.106	0.085	0.108	0.086	0.105	0.087	0.348	0.226	0.11	0.087	0.109	0.088
00:06:20	0.106	0.085	0.108	0.085	0.106	0.087	0.36	0.233	0.11	0.089	0.109	0.088
00:06:40	0.106	0.085	0.108	0.086	0.106	0.087	0.372	0.241	0.11	0.089	0.11	0.088
00:07:00	0.107	0.085	0.109	0.086	0.106	0.088	0.385	0.248	0.111	0.093	0.11	0.089
00:07:20	0.107	0.085	0.109	0.086	0.106	0.088	0.398	0.256	0.111	0.089	0.11	0.088
00:07:40	0.107	0.085	0.109	0.086	0.107	0.088	0.409	0.263	0.111	0.087	0.11	0.089
00:08:00	0.107	0.085	0.109	0.086	0.107	0.088	0.422	0.271	0.111	0.092	0.11	0.089
00:08:20	0.107	0.085	0.109	0.087	0.107	0.088	0.434	0.279	0.112	0.093	0.11	0.089
00:08:40	0.107	0.085	0.109	0.086	0.107	0.088	0.446	0.286	0.111	0.087	0.11	0.089
00:09:00	0.107	0.085	0.11	0.086	0.107	0.088	0.458	0.294	0.112	0.087	0.111	0.089
00:09:20	0.107	0.085	0.109	0.087	0.107	0.088	0.469	0.302	0.112	0.087	0.111	0.089
00:09:40	0.107	0.085	0.109	0.087	0.107	0.088	0.48	0.31	0.112	0.09	0.111	0.089
00:10:00	0.107	0.086	0.11	0.087	0.107	0.088	0.491	0.318	0.113	0.093	0.111	0.089
00:10:20	0.107	0.086	0.11	0.087	0.108	0.088	0.5	0.326	0.113	0.093	0.111	0.089
00:10:40	0.107	0.086	0.11	0.087	0.108	0.089	0.508	0.334	0.113	0.092	0.111	0.089
00:11:00	0.107	0.086	0.11	0.087	0.108	0.089	0.514	0.342	0.113	0.088	0.112	0.09
00:11:20	0.107	0.086	0.11	0.087	0.108	0.089	0.519	0.35	0.114	0.092	0.112	0.09
00:11:40	0.108	0.086	0.111	0.087	0.109	0.089	0.522	0.359	0.114	0.093	0.112	0.09
00:12:00	0.108	0.086	0.111	0.087	0.108	0.089	0.523	0.367	0.114	0.088	0.112	0.09
00:12:20	0.108	0.086	0.111	0.087	0.109	0.089	0.523	0.375	0.114	0.094	0.112	0.09
00:12:40	0.108	0.086	0.111	0.087	0.109	0.089	0.523	0.383	0.114	0.094	0.112	0.09
00:13:00	0.108	0.086	0.111	0.087	0.109	0.09	0.523	0.391	0.115	0.089	0.113	0.09
00:13:20	0.108	0.086	0.111	0.087	0.109	0.089	0.523	0.399	0.115	0.089	0.113	0.09
00:13:40	0.108	0.086	0.111	0.088	0.109	0.09	0.523	0.408	0.115	0.094	0.113	0.09
00:14:00	0.108	0.086	0.111	0.088	0.109	0.089	0.522	0.416	0.115	0.091	0.113	0.09
00:14:20	0.108	0.086	0.112	0.088	0.11	0.09	0.523	0.424	0.115	0.09	0.113	0.091
00:14:40	0.108	0.086	0.112	0.088	0.11	0.09	0.522	0.432	0.116	0.089	0.113	0.091
00:15:00	0.109	0.087	0.112	0.088	0.11	0.09	0.522	0.44	0.116	0.09	0.114	0.091
00:15:20	0.108	0.086	0.112	0.088	0.11	0.09	0.521	0.447	0.116	0.092	0.113	0.091
00:15:40	0.108	0.086	0.112	0.088	0.11	0.09	0.522	0.455	0.116	0.094	0.114	0.091
00:16:00	0.109	0.086	0.112	0.089	0.111	0.09	0.521	0.462	0.117	0.094	0.114	0.091
00:16:20	0.109	0.087	0.113	0.088	0.111	0.091	0.522	0.47	0.117	0.093	0.115	0.092
00:16:40	0.109	0.087	0.113	0.088	0.111	0.091	0.521	0.476	0.117	0.093	0.115	0.091
00:17:00	0.109	0.087	0.113	0.089	0.111	0.091	0.521	0.483	0.117	0.09	0.115	0.092
00:17:20	0.109	0.087	0.113	0.089	0.112	0.091	0.521	0.489	0.118	0.09	0.115	0.092
00:17:40	0.109	0.087	0.113	0.089	0.112	0.091	0.521	0.495	0.118	0.091	0.115	0.092
00:18:00	0.109	0.087	0.113	0.089	0.112	0.091	0.52	0.5	0.118	0.091	0.115	0.092
00:18:20	0.11	0.087	0.113	0.089	0.112	0.091	0.52	0.505	0.118	0.091	0.115	0.092
00:18:40	0.11	0.087	0.114	0.089	0.112	0.091	0.52	0.508	0.119	0.091	0.116	0.092
00:19:00	0.11	0.087	0.114	0.089	0.113	0.092	0.52	0.511	0.119	0.091	0.116	0.092
00:19:20	0.11	0.087	0.114	0.09	0.113	0.092	0.52	0.514	0.119	0.091	0.116	0.093
00:19:40	0.11	0.087	0.114	0.089	0.113	0.092	0.52	0.515	0.12	0.091	0.117	0.093
00:20:00	0.111	0.088	0.114	0.09	0.113	0.092	0.52	0.517	0.119	0.092	0.117	0.093
00:20:20	0.11	0.088	0.115	0.09	0.113	0.092	0.52	0.517	0.12	0.092	0.117	0.093
00:20:40	0.111	0.087	0.115	0.09	0.114	0.092	0.519	0.518	0.12	0.092	0.117	0.093
00:21:00	0.111	0.088	0.115	0.09	0.114	0.092	0.52	0.518	0.121	0.092	0.117	0.093
00:21:20	0.111	0.088	0.115	0.09	0.114	0.093	0.519	0.518	0.121	0.092	0.117	0.093
00:21:40	0.111	0.088	0.115	0.09	0.114	0.093	0.519	0.518	0.121	0.092	0.117	0.093
00:22:00	0.111	0.088	0.115	0.09	0.114	0.093	0.519	0.518	0.121	0.092	0.118	0.093
00:22:20	0.112	0.088	0.115	0.09	0.115	0.093	0.519	0.518	0.122	0.093	0.118	0.094
00:22:40	0.111	0.088	0.115	0.091	0.115	0.093	0.519	0.518	0.122	0.093	0.118	0.094
00:23:00	0.112	0.088	0.116	0.091	0.115	0.093	0.518	0.518	0.122	0.093	0.119	0.094
00:23:20	0.112	0.088	0.116	0.091	0.115	0.093	0.519	0.518	0.123	0.093	0.119	0.094
00:23:40	0.112	0.088	0.116	0.091	0.116	0.093	0.518	0.518	0.123	0.093	0.119	0.094
00:24:00	0.112	0.088	0.116	0.091	0.116	0.094	0.518	0.518	0.123	0.093	0.119	0.094
00:24:20	0.112	0.088	0.116	0.091	0.116	0.094	0.518	0.517	0.123	0.093	0.119	0.094
00:24:40	0.112	0.089	0.117	0.091	0.116	0.094	0.518	0.517	0.124	0.094	0.119	0.095
00:25:00	0.113	0.089	0.117	0.091	0.116	0.094	0.518	0.517	0.124	0.094	0.12	0.095
00:25:20	0.113	0.089	0.117	0.092	0.117	0.094	0.518	0.517	0.124	0.094	0.12	0.095
00:25:40	0.113	0.089	0.117	0.092	0.117	0.095	0.518	0.517	0.125	0.094	0.12	0.095
00:26:00	0.113	0.089	0.117	0.091	0.117	0.095	0.518	0.517	0.125	0.094	0.12	0.095
00:26:20	0.113	0.089	0.118	0.091	0.117	0.095	0.518	0.517	0.125	0.094	0.121	0.095
00:26:40	0.113	0.089	0.118	0.092	0.118	0.095	0.518	0.517	0.125	0.094	0.121	0.095
00:27:00	0.113	0.089	0.118	0.092	0.118	0.095	0.517	0.516	0.126	0.095	0.121	0.096
00:27:20	0.114	0.089	0.118	0.092	0.118	0.095	0.517	0.517	0.126	0.095	0.121	0.096
00:27:40	0.114	0.089	0.118	0.092	0.118	0.095	0.517	0.516	0.126	0.095	0.121	0.096
00:28:00	0.114	0.089	0.119	0.092	0.119	0.095	0.517	0.516	0.126	0.095	0.122	0.096
00:28:20	0.114	0.089	0.119	0.092	0.119	0.096	0.517	0.516	0.127	0.095	0.122	0.096
00:28:40	0.114	0.09	0.119	0.092	0.119	0.096	0.517	0.516	0.127	0.096	0.122	0.096
00:29:00	0.114	0.09	0.119	0.093	0.119	0.096	0.517	0.516	0.127	0.096	0.122	0.097
00:29:20	0.114	0.09	0.119	0.093	0.12	0.096	0.517	0.516	0.128	0.096	0.123	0.096
00:29:40	0.115	0.09	0.12	0.093	0.12	0.096	0.517	0.516	0.128	0.096	0.123	0.097
00:30:00	0.114	0.09	0.12	0.093	0.12	0.096	0.516	0.516	0.128	0.096	0.123	0.097
[Table:TABLE M 490 ]
Time	E1	E2	E3	E4	E5	E6	E7	E8	E9	E10	E11	E12
00:00:00	0.115	0.09	0.115	0.091	0.11	0.092	0.084	0.075	0.121	0.092	0.127	0.101
00:00:20	0.127	0.097	0.123	0.097	0.118	0.097	0.084	0.076	0.133	0.098	0.139	0.106
00:00:40	0.138	0.103	0.132	0.101	0.126	0.102	0.084	0.076	0.144	0.103	0.151	0.112
00:01:00	0.15	0.11	0.141	0.106	0.135	0.107	0.085	0.078	0.156	0.109	0.164	0.119
00:01:20	0.161	0.116	0.15	0.111	0.144	0.112	0.085	0.076	0.168	0.115	0.175	0.125
00:01:40	0.172	0.122	0.159	0.116	0.153	0.118	0.085	0.078	0.179	0.121	0.189	0.133
00:02:00	0.183	0.129	0.167	0.121	0.161	0.123	0.085	0.076	0.19	0.127	0.199	0.139
00:02:20	0.194	0.134	0.175	0.126	0.169	0.128	0.085	0.076	0.201	0.132	0.21	0.145
00:02:40	0.204	0.14	0.183	0.13	0.177	0.134	0.085	0.076	0.211	0.138	0.222	0.152
00:03:00	0.215	0.147	0.191	0.135	0.185	0.139	0.086	0.078	0.222	0.144	0.233	0.159
00:03:20	0.225	0.153	0.199	0.14	0.193	0.145	0.086	0.077	0.233	0.15	0.245	0.167
00:03:40	0.235	0.158	0.207	0.145	0.201	0.149	0.086	0.077	0.243	0.156	0.256	0.175
00:04:00	0.245	0.164	0.214	0.149	0.209	0.155	0.086	0.077	0.254	0.161	0.268	0.181
00:04:20	0.255	0.17	0.221	0.154	0.216	0.16	0.086	0.077	0.263	0.167	0.279	0.189
00:04:40	0.265	0.176	0.229	0.158	0.224	0.165	0.086	0.08	0.274	0.172	0.29	0.196
00:05:00	0.274	0.182	0.237	0.163	0.233	0.171	0.086	0.077	0.284	0.178	0.301	0.202
00:05:20	0.284	0.187	0.244	0.168	0.24	0.176	0.086	0.077	0.294	0.184	0.313	0.209
00:05:40	0.294	0.193	0.252	0.172	0.248	0.181	0.086	0.077	0.304	0.19	0.325	0.218
00:06:00	0.304	0.199	0.259	0.177	0.256	0.186	0.086	0.077	0.314	0.195	0.336	0.224
00:06:20	0.314	0.205	0.266	0.182	0.263	0.191	0.086	0.077	0.324	0.201	0.348	0.231
00:06:40	0.324	0.211	0.274	0.186	0.272	0.197	0.086	0.077	0.335	0.207	0.357	0.238
00:07:00	0.334	0.217	0.282	0.191	0.28	0.202	0.086	0.078	0.345	0.213	0.37	0.246
00:07:20	0.344	0.223	0.289	0.196	0.288	0.208	0.086	0.079	0.355	0.219	0.381	0.253
00:07:40	0.353	0.229	0.297	0.201	0.296	0.213	0.086	0.08	0.366	0.225	0.392	0.261
00:08:00	0.363	0.235	0.304	0.205	0.304	0.219	0.086	0.079	0.376	0.231	0.404	0.268
00:08:20	0.373	0.24	0.312	0.21	0.312	0.224	0.086	0.077	0.386	0.237	0.414	0.275
00:08:40	0.383	0.247	0.32	0.215	0.32	0.23	0.086	0.078	0.396	0.243	0.425	0.283
00:09:00	0.393	0.252	0.327	0.22	0.328	0.235	0.086	0.077	0.406	0.249	0.435	0.291
00:09:20	0.402	0.259	0.335	0.225	0.336	0.241	0.086	0.079	0.416	0.255	0.446	0.298
00:09:40	0.412	0.265	0.343	0.23	0.344	0.247	0.086	0.077	0.427	0.262	0.456	0.306
00:10:00	0.422	0.271	0.351	0.235	0.353	0.253	0.086	0.078	0.437	0.268	0.465	0.313
00:10:20	0.431	0.278	0.359	0.24	0.361	0.259	0.086	0.079	0.447	0.274	0.475	0.321
00:10:40	0.44	0.284	0.367	0.245	0.369	0.264	0.086	0.081	0.457	0.281	0.483	0.328
00:11:00	0.449	0.29	0.375	0.25	0.378	0.271	0.087	0.078	0.467	0.288	0.491	0.336
00:11:20	0.458	0.297	0.383	0.256	0.386	0.276	0.087	0.078	0.476	0.294	0.497	0.343
00:11:40	0.466	0.303	0.391	0.261	0.394	0.283	0.087	0.08	0.485	0.301	0.503	0.352
00:12:00	0.473	0.31	0.398	0.266	0.402	0.288	0.086	0.08	0.493	0.307	0.507	0.359
00:12:20	0.479	0.316	0.406	0.272	0.411	0.294	0.087	0.078	0.501	0.314	0.511	0.367
00:12:40	0.484	0.323	0.414	0.277	0.419	0.3	0.087	0.078	0.507	0.32	0.513	0.374
00:13:00	0.488	0.329	0.422	0.282	0.427	0.307	0.087	0.079	0.513	0.327	0.515	0.382
00:13:20	0.49	0.336	0.43	0.288	0.435	0.313	0.087	0.078	0.517	0.334	0.515	0.389
00:13:40	0.491	0.343	0.437	0.293	0.443	0.319	0.087	0.079	0.52	0.341	0.515	0.397
00:14:00	0.491	0.35	0.445	0.299	0.45	0.325	0.087	0.079	0.521	0.347	0.515	0.404
00:14:20	0.491	0.356	0.452	0.304	0.457	0.332	0.087	0.08	0.522	0.354	0.516	0.412
00:14:40	0.491	0.363	0.459	0.31	0.464	0.337	0.087	0.078	0.522	0.361	0.514	0.42
00:15:00	0.491	0.37	0.466	0.315	0.47	0.344	0.087	0.079	0.522	0.368	0.515	0.427
00:15:20	0.491	0.377	0.473	0.321	0.476	0.35	0.087	0.079	0.521	0.374	0.514	0.433
00:15:40	0.49	0.383	0.479	0.327	0.481	0.357	0.087	0.079	0.522	0.381	0.514	0.44
00:16:00	0.49	0.39	0.485	0.333	0.485	0.363	0.087	0.079	0.521	0.388	0.514	0.447
00:16:20	0.49	0.397	0.49	0.338	0.488	0.37	0.088	0.082	0.521	0.395	0.515	0.456
00:16:40	0.49	0.404	0.494	0.344	0.491	0.376	0.088	0.079	0.521	0.402	0.514	0.461
00:17:00	0.49	0.41	0.498	0.35	0.492	0.382	0.088	0.08	0.521	0.409	0.514	0.467
00:17:20	0.489	0.417	0.5	0.356	0.493	0.388	0.088	0.079	0.52	0.415	0.513	0.473
00:17:40	0.489	0.423	0.502	0.361	0.493	0.394	0.088	0.079	0.52	0.422	0.513	0.479
00:18:00	0.489	0.429	0.503	0.367	0.493	0.401	0.088	0.079	0.52	0.428	0.513	0.484
00:18:20	0.489	0.436	0.504	0.373	0.493	0.407	0.088	0.08	0.52	0.435	0.513	0.489
00:18:40	0.488	0.442	0.504	0.379	0.493	0.413	0.088	0.084	0.52	0.441	0.513	0.493
00:19:00	0.488	0.448	0.504	0.384	0.493	0.419	0.088	0.08	0.52	0.448	0.513	0.497
00:19:20	0.488	0.453	0.504	0.39	0.492	0.425	0.088	0.08	0.519	0.454	0.512	0.5
00:19:40	0.488	0.458	0.504	0.396	0.492	0.431	0.089	0.08	0.519	0.459	0.512	0.502
00:20:00	0.488	0.463	0.504	0.402	0.492	0.436	0.088	0.081	0.519	0.465	0.512	0.505
00:20:20	0.487	0.468	0.503	0.408	0.492	0.442	0.089	0.08	0.519	0.47	0.512	0.505
00:20:40	0.487	0.472	0.503	0.413	0.492	0.448	0.089	0.08	0.518	0.475	0.512	0.507
00:21:00	0.487	0.475	0.503	0.419	0.491	0.453	0.089	0.08	0.518	0.479	0.511	0.507
00:21:20	0.486	0.478	0.503	0.424	0.491	0.458	0.089	0.082	0.518	0.484	0.512	0.508
00:21:40	0.487	0.48	0.503	0.43	0.491	0.462	0.089	0.081	0.518	0.487	0.511	0.508
00:22:00	0.486	0.482	0.502	0.435	0.491	0.467	0.089	0.081	0.517	0.491	0.511	0.508
00:22:20	0.486	0.483	0.502	0.44	0.491	0.471	0.089	0.081	0.518	0.493	0.511	0.508
00:22:40	0.486	0.484	0.502	0.445	0.49	0.475	0.089	0.081	0.517	0.495	0.511	0.508
00:23:00	0.486	0.484	0.502	0.451	0.49	0.478	0.09	0.081	0.517	0.497	0.511	0.508
00:23:20	0.485	0.484	0.502	0.455	0.49	0.48	0.09	0.081	0.517	0.498	0.51	0.508
00:23:40	0.485	0.484	0.501	0.46	0.49	0.483	0.09	0.081	0.516	0.498	0.51	0.508
00:24:00	0.485	0.484	0.501	0.464	0.49	0.485	0.09	0.081	0.517	0.499	0.51	0.508
00:24:20	0.485	0.484	0.501	0.469	0.49	0.486	0.09	0.082	0.517	0.499	0.51	0.507
00:24:40	0.485	0.484	0.501	0.473	0.49	0.487	0.09	0.082	0.516	0.499	0.51	0.507
00:25:00	0.484	0.484	0.501	0.476	0.489	0.487	0.091	0.082	0.516	0.499	0.51	0.507
00:25:20	0.484	0.484	0.501	0.48	0.489	0.488	0.091	0.082	0.516	0.499	0.51	0.507
00:25:40	0.484	0.484	0.501	0.482	0.489	0.488	0.091	0.082	0.516	0.499	0.51	0.507
00:26:00	0.484	0.484	0.5	0.485	0.489	0.488	0.091	0.083	0.515	0.499	0.509	0.506
00:26:20	0.484	0.483	0.5	0.487	0.488	0.488	0.091	0.084	0.515	0.499	0.509	0.507
00:26:40	0.483	0.483	0.5	0.488	0.488	0.488	0.091	0.083	0.515	0.499	0.509	0.506
00:27:00	0.483	0.483	0.5	0.49	0.488	0.488	0.091	0.082	0.515	0.499	0.509	0.506
00:27:20	0.484	0.483	0.5	0.491	0.489	0.488	0.092	0.083	0.515	0.499	0.509	0.506
00:27:40	0.483	0.483	0.499	0.491	0.488	0.488	0.091	0.084	0.514	0.498	0.509	0.506
00:28:00	0.483	0.483	0.499	0.492	0.488	0.488	0.092	0.084	0.514	0.498	0.509	0.506
00:28:20	0.483	0.483	0.499	0.492	0.488	0.488	0.092	0.085	0.514	0.498	0.509	0.506
00:28:40	0.483	0.483	0.499	0.492	0.487	0.488	0.092	0.085	0.514	0.498	0.508	0.505
00:29:00	0.482	0.483	0.499	0.492	0.487	0.488	0.092	0.083	0.514	0.498	0.508	0.505
00:29:20	0.482	0.482	0.498	0.492	0.487	0.487	0.092	0.083	0.514	0.498	0.508	0.505
00:29:40	0.482	0.482	0.499	0.492	0.487	0.487	0.093	0.084	0.514	0.498	0.508	0.505
00:30:00	0.482	0.482	0.498	0.492	0.487	0.487	0.093	0.085	0.514	0.498	0.508	0.505
[Table:TABLE M 490 ]
Time	F1	F2	F3	F4	F5	F6	F7	F8	F9	F10	F11	F12
00:00:00	0.105	0.087	0.105	0.085	0.098	0.085	0.101	0.087	0.141	0.103	0.14	0.107
00:00:20	0.106	0.087	0.105	0.085	0.098	0.085	0.101	0.086	0.153	0.108	0.15	0.113
00:00:40	0.105	0.087	0.105	0.085	0.098	0.085	0.101	0.086	0.165	0.113	0.16	0.118
00:01:00	0.106	0.087	0.106	0.085	0.098	0.085	0.101	0.086	0.177	0.119	0.172	0.125
00:01:20	0.106	0.088	0.106	0.086	0.098	0.085	0.101	0.086	0.189	0.125	0.182	0.131
00:01:40	0.106	0.087	0.107	0.086	0.099	0.086	0.102	0.087	0.202	0.131	0.193	0.138
00:02:00	0.106	0.088	0.107	0.086	0.099	0.086	0.102	0.087	0.212	0.136	0.204	0.143
00:02:20	0.106	0.087	0.107	0.086	0.098	0.086	0.102	0.086	0.224	0.142	0.216	0.149
00:02:40	0.106	0.088	0.108	0.086	0.099	0.086	0.102	0.087	0.237	0.148	0.226	0.156
00:03:00	0.106	0.088	0.108	0.086	0.099	0.086	0.102	0.087	0.247	0.154	0.238	0.163
00:03:20	0.107	0.088	0.107	0.086	0.099	0.086	0.102	0.087	0.258	0.16	0.248	0.169
00:03:40	0.106	0.088	0.108	0.086	0.099	0.086	0.102	0.087	0.269	0.166	0.259	0.176
00:04:00	0.107	0.088	0.108	0.086	0.1	0.086	0.102	0.087	0.282	0.172	0.27	0.182
00:04:20	0.107	0.088	0.108	0.087	0.1	0.086	0.102	0.087	0.292	0.177	0.281	0.189
00:04:40	0.107	0.088	0.108	0.087	0.1	0.087	0.102	0.087	0.304	0.183	0.292	0.196
00:05:00	0.107	0.088	0.108	0.087	0.1	0.087	0.102	0.087	0.316	0.189	0.303	0.203
00:05:20	0.107	0.088	0.108	0.087	0.1	0.087	0.103	0.087	0.326	0.196	0.314	0.209
00:05:40	0.107	0.089	0.109	0.087	0.1	0.087	0.102	0.087	0.339	0.202	0.326	0.217
00:06:00	0.107	0.09	0.109	0.087	0.1	0.087	0.102	0.087	0.35	0.208	0.337	0.224
00:06:20	0.108	0.089	0.109	0.087	0.101	0.087	0.103	0.087	0.362	0.214	0.349	0.231
00:06:40	0.107	0.089	0.109	0.087	0.101	0.087	0.102	0.087	0.374	0.22	0.36	0.238
00:07:00	0.108	0.089	0.11	0.087	0.101	0.087	0.103	0.087	0.387	0.228	0.372	0.246
00:07:20	0.107	0.089	0.109	0.087	0.101	0.087	0.102	0.088	0.398	0.234	0.383	0.253
00:07:40	0.108	0.089	0.109	0.088	0.101	0.087	0.102	0.087	0.41	0.241	0.395	0.261
00:08:00	0.108	0.089	0.11	0.089	0.102	0.088	0.103	0.088	0.422	0.247	0.407	0.268
00:08:20	0.108	0.089	0.111	0.088	0.102	0.088	0.103	0.088	0.433	0.254	0.419	0.276
00:08:40	0.108	0.089	0.11	0.088	0.101	0.088	0.103	0.088	0.444	0.261	0.43	0.283
00:09:00	0.108	0.089	0.111	0.088	0.102	0.088	0.103	0.088	0.456	0.268	0.442	0.291
00:09:20	0.108	0.089	0.11	0.088	0.102	0.088	0.103	0.088	0.467	0.274	0.452	0.299
00:09:40	0.109	0.09	0.11	0.088	0.102	0.088	0.102	0.088	0.478	0.282	0.464	0.307
00:10:00	0.109	0.092	0.111	0.089	0.103	0.088	0.103	0.088	0.489	0.289	0.475	0.315
00:10:20	0.109	0.09	0.112	0.089	0.102	0.088	0.103	0.088	0.498	0.296	0.485	0.323
00:10:40	0.109	0.09	0.112	0.088	0.103	0.089	0.103	0.088	0.507	0.303	0.494	0.331
00:11:00	0.109	0.09	0.112	0.089	0.103	0.089	0.103	0.088	0.514	0.31	0.502	0.339
00:11:20	0.109	0.09	0.111	0.089	0.103	0.089	0.104	0.088	0.52	0.318	0.51	0.347
00:11:40	0.11	0.09	0.112	0.089	0.104	0.089	0.103	0.088	0.523	0.325	0.515	0.355
00:12:00	0.109	0.09	0.112	0.089	0.103	0.089	0.103	0.088	0.525	0.332	0.519	0.363
00:12:20	0.11	0.09	0.112	0.089	0.103	0.089	0.103	0.088	0.527	0.34	0.521	0.371
00:12:40	0.11	0.09	0.112	0.09	0.104	0.089	0.103	0.088	0.528	0.347	0.522	0.379
00:13:00	0.11	0.091	0.113	0.089	0.104	0.09	0.103	0.088	0.528	0.355	0.523	0.388
00:13:20	0.11	0.09	0.113	0.089	0.104	0.089	0.104	0.088	0.527	0.362	0.523	0.395
00:13:40	0.11	0.091	0.113	0.09	0.104	0.089	0.104	0.088	0.527	0.369	0.523	0.403
00:14:00	0.111	0.091	0.113	0.091	0.104	0.089	0.104	0.088	0.527	0.377	0.522	0.411
00:14:20	0.111	0.091	0.113	0.09	0.105	0.09	0.104	0.089	0.527	0.384	0.522	0.419
00:14:40	0.111	0.091	0.114	0.09	0.105	0.09	0.104	0.088	0.527	0.391	0.522	0.426
00:15:00	0.111	0.091	0.114	0.09	0.105	0.09	0.104	0.089	0.527	0.399	0.522	0.434
00:15:20	0.111	0.091	0.114	0.09	0.105	0.09	0.104	0.088	0.526	0.406	0.521	0.442
00:15:40	0.111	0.091	0.114	0.091	0.105	0.09	0.104	0.088	0.526	0.413	0.521	0.449
00:16:00	0.111	0.091	0.114	0.091	0.106	0.09	0.104	0.089	0.526	0.421	0.521	0.456
00:16:20	0.111	0.092	0.116	0.091	0.106	0.091	0.104	0.089	0.527	0.428	0.522	0.463
00:16:40	0.112	0.092	0.116	0.091	0.106	0.091	0.104	0.089	0.526	0.435	0.521	0.47
00:17:00	0.112	0.092	0.117	0.091	0.106	0.091	0.105	0.089	0.526	0.442	0.521	0.476
00:17:20	0.112	0.092	0.117	0.091	0.107	0.091	0.104	0.089	0.525	0.449	0.521	0.482
00:17:40	0.112	0.092	0.115	0.091	0.107	0.091	0.104	0.089	0.526	0.455	0.52	0.488
00:18:00	0.112	0.092	0.116	0.091	0.107	0.091	0.104	0.089	0.525	0.462	0.52	0.493
00:18:20	0.112	0.092	0.116	0.092	0.107	0.091	0.105	0.089	0.525	0.468	0.52	0.498
00:18:40	0.113	0.092	0.116	0.092	0.107	0.091	0.105	0.089	0.525	0.473	0.52	0.502
00:19:00	0.113	0.093	0.117	0.092	0.107	0.092	0.104	0.089	0.525	0.479	0.52	0.504
00:19:20	0.113	0.092	0.119	0.092	0.108	0.092	0.105	0.089	0.525	0.484	0.52	0.508
00:19:40	0.113	0.093	0.117	0.092	0.108	0.092	0.105	0.089	0.524	0.489	0.52	0.51
00:20:00	0.113	0.093	0.118	0.092	0.108	0.092	0.105	0.089	0.524	0.493	0.52	0.511
00:20:20	0.114	0.093	0.118	0.093	0.108	0.092	0.105	0.089	0.524	0.497	0.519	0.513
00:20:40	0.114	0.093	0.118	0.093	0.109	0.093	0.105	0.09	0.524	0.5	0.52	0.513
00:21:00	0.114	0.093	0.118	0.093	0.109	0.098	0.105	0.09	0.524	0.502	0.519	0.514
00:21:20	0.114	0.093	0.119	0.093	0.109	0.301	0.105	0.09	0.524	0.505	0.519	0.515
00:21:40	0.114	0.094	0.12	0.093	0.109	0.093	0.106	0.089	0.524	0.506	0.519	0.514
00:22:00	0.114	0.094	0.12	0.093	0.109	0.093	0.105	0.09	0.524	0.507	0.518	0.514
00:22:20	0.115	0.093	0.121	0.093	0.11	0.093	0.106	0.09	0.523	0.508	0.519	0.514
00:22:40	0.115	0.094	0.119	0.095	0.11	0.093	0.105	0.09	0.523	0.508	0.518	0.514
00:23:00	0.116	0.094	0.12	0.094	0.11	0.093	0.105	0.09	0.523	0.509	0.519	0.514
00:23:20	0.116	0.094	0.12	0.094	0.111	0.094	0.106	0.09	0.523	0.509	0.518	0.514
00:23:40	0.116	0.096	0.12	0.094	0.111	0.094	0.106	0.09	0.522	0.509	0.518	0.514
00:24:00	0.116	0.094	0.12	0.094	0.111	0.094	0.106	0.09	0.523	0.509	0.518	0.514
00:24:20	0.116	0.094	0.121	0.094	0.111	0.094	0.106	0.09	0.523	0.509	0.518	0.513
00:24:40	0.116	0.094	0.121	0.094	0.111	0.094	0.106	0.09	0.522	0.509	0.518	0.514
00:25:00	0.117	0.095	0.122	0.095	0.111	0.094	0.106	0.09	0.522	0.509	0.518	0.513
00:25:20	0.117	0.095	0.123	0.095	0.112	0.095	0.106	0.09	0.522	0.509	0.518	0.513
00:25:40	0.117	0.095	0.123	0.095	0.112	0.095	0.107	0.091	0.522	0.509	0.518	0.513
00:26:00	0.117	0.095	0.123	0.095	0.113	0.095	0.107	0.09	0.522	0.508	0.517	0.513
00:26:20	0.117	0.095	0.123	0.095	0.112	0.095	0.107	0.09	0.521	0.509	0.518	0.513
00:26:40	0.117	0.095	0.123	0.095	0.113	0.095	0.107	0.091	0.522	0.508	0.517	0.512
00:27:00	0.118	0.095	0.124	0.095	0.113	0.095	0.107	0.09	0.522	0.508	0.517	0.512
00:27:20	0.118	0.096	0.123	0.096	0.113	0.096	0.107	0.091	0.522	0.508	0.517	0.513
00:27:40	0.118	0.096	0.123	0.096	0.113	0.095	0.107	0.091	0.521	0.508	0.517	0.512
00:28:00	0.118	0.096	0.124	0.096	0.114	0.096	0.108	0.091	0.522	0.508	0.517	0.512
00:28:20	0.119	0.096	0.124	0.097	0.114	0.096	0.107	0.091	0.521	0.508	0.517	0.512
00:28:40	0.119	0.096	0.124	0.096	0.114	0.096	0.107	0.091	0.521	0.508	0.517	0.512
00:29:00	0.119	0.096	0.125	0.096	0.114	0.096	0.108	0.091	0.521	0.508	0.516	0.512
00:29:20	0.119	0.096	0.126	0.096	0.115	0.096	0.108	0.091	0.521	0.508	0.516	0.512
00:29:40	0.119	0.096	0.127	0.096	0.115	0.097	0.108	0.091	0.521	0.508	0.516	0.512
00:30:00	0.12	0.097	0.127	0.097	0.115	0.097	0.108	0.091	0.521	0.507	0.516	0.511
[Table:TABLE M 490 ]
Time	G1	G2	G3	G4	G5	G6	G7	G8	G9	G10	G11	G12
00:00:00	0.103	0.086	0.112	0.089	0.106	0.09	0.108	0.091	0.114	0.089	0.112	0.091
00:00:20	0.106	0.088	0.117	0.092	0.11	0.092	0.113	0.094	0.118	0.091	0.116	0.093
00:00:40	0.109	0.089	0.121	0.094	0.113	0.094	0.118	0.096	0.123	0.093	0.121	0.096
00:01:00	0.113	0.091	0.127	0.097	0.117	0.096	0.123	0.099	0.128	0.096	0.126	0.098
00:01:20	0.116	0.093	0.132	0.099	0.121	0.098	0.128	0.102	0.133	0.099	0.13	0.101
00:01:40	0.12	0.095	0.137	0.102	0.125	0.101	0.132	0.105	0.138	0.102	0.135	0.104
00:02:00	0.123	0.097	0.142	0.105	0.129	0.103	0.136	0.108	0.143	0.104	0.139	0.107
00:02:20	0.125	0.098	0.146	0.107	0.132	0.105	0.141	0.111	0.147	0.106	0.144	0.109
00:02:40	0.129	0.1	0.151	0.11	0.136	0.107	0.146	0.113	0.152	0.109	0.148	0.112
00:03:00	0.132	0.102	0.156	0.112	0.14	0.109	0.151	0.116	0.157	0.112	0.153	0.115
00:03:20	0.135	0.105	0.161	0.115	0.143	0.112	0.155	0.119	0.162	0.114	0.158	0.118
00:03:40	0.138	0.106	0.166	0.117	0.147	0.114	0.16	0.122	0.167	0.117	0.163	0.121
00:04:00	0.141	0.108	0.171	0.12	0.15	0.116	0.165	0.125	0.172	0.119	0.167	0.123
00:04:20	0.144	0.11	0.176	0.123	0.154	0.118	0.169	0.127	0.176	0.122	0.172	0.127
00:04:40	0.148	0.111	0.181	0.125	0.157	0.121	0.174	0.13	0.181	0.124	0.176	0.129
00:05:00	0.151	0.113	0.185	0.128	0.161	0.123	0.178	0.133	0.186	0.127	0.181	0.132
00:05:20	0.154	0.115	0.19	0.13	0.165	0.125	0.183	0.136	0.191	0.129	0.186	0.135
00:05:40	0.158	0.117	0.195	0.133	0.169	0.128	0.188	0.139	0.196	0.132	0.191	0.139
00:06:00	0.161	0.119	0.2	0.136	0.172	0.13	0.192	0.142	0.201	0.135	0.195	0.141
00:06:20	0.164	0.12	0.205	0.139	0.175	0.132	0.197	0.145	0.206	0.137	0.201	0.144
00:06:40	0.168	0.122	0.21	0.141	0.179	0.135	0.202	0.148	0.211	0.14	0.205	0.147
00:07:00	0.171	0.124	0.216	0.144	0.183	0.137	0.207	0.152	0.216	0.143	0.211	0.151
00:07:20	0.174	0.127	0.22	0.147	0.187	0.14	0.212	0.155	0.221	0.146	0.216	0.154
00:07:40	0.178	0.128	0.226	0.149	0.191	0.142	0.217	0.158	0.226	0.149	0.221	0.157
00:08:00	0.181	0.13	0.231	0.153	0.194	0.144	0.222	0.161	0.231	0.151	0.226	0.16
00:08:20	0.184	0.133	0.236	0.155	0.198	0.147	0.227	0.164	0.236	0.154	0.231	0.163
00:08:40	0.188	0.135	0.241	0.158	0.202	0.149	0.231	0.167	0.241	0.157	0.236	0.166
00:09:00	0.191	0.136	0.247	0.161	0.206	0.152	0.236	0.17	0.246	0.16	0.241	0.17
00:09:20	0.195	0.138	0.252	0.164	0.21	0.154	0.241	0.173	0.251	0.162	0.246	0.173
00:09:40	0.198	0.14	0.258	0.167	0.214	0.157	0.246	0.176	0.256	0.165	0.252	0.176
00:10:00	0.202	0.142	0.263	0.17	0.218	0.16	0.251	0.18	0.262	0.169	0.257	0.179
00:10:20	0.206	0.144	0.268	0.173	0.222	0.162	0.256	0.183	0.267	0.172	0.262	0.183
00:10:40	0.209	0.146	0.274	0.176	0.225	0.165	0.261	0.186	0.272	0.174	0.268	0.186
00:11:00	0.213	0.149	0.279	0.179	0.23	0.168	0.266	0.19	0.278	0.178	0.273	0.19
00:11:20	0.217	0.151	0.284	0.182	0.234	0.17	0.272	0.193	0.283	0.181	0.279	0.193
00:11:40	0.22	0.154	0.29	0.185	0.238	0.173	0.277	0.197	0.288	0.184	0.284	0.197
00:12:00	0.224	0.155	0.295	0.188	0.242	0.175	0.282	0.2	0.293	0.186	0.289	0.2
00:12:20	0.228	0.158	0.301	0.191	0.246	0.178	0.287	0.203	0.299	0.19	0.295	0.204
00:12:40	0.231	0.16	0.307	0.194	0.249	0.181	0.292	0.207	0.304	0.193	0.3	0.207
00:13:00	0.235	0.162	0.312	0.198	0.254	0.184	0.298	0.21	0.31	0.196	0.306	0.211
00:13:20	0.239	0.164	0.317	0.201	0.258	0.186	0.302	0.214	0.315	0.2	0.311	0.214
00:13:40	0.242	0.166	0.323	0.204	0.262	0.189	0.307	0.217	0.32	0.203	0.317	0.218
00:14:00	0.246	0.168	0.328	0.207	0.266	0.192	0.313	0.221	0.326	0.206	0.323	0.221
00:14:20	0.25	0.171	0.334	0.21	0.27	0.195	0.35	0.224	0.331	0.209	0.328	0.225
00:14:40	0.254	0.173	0.339	0.213	0.275	0.197	0.323	0.228	0.337	0.212	0.333	0.228
00:15:00	0.257	0.175	0.345	0.217	0.278	0.2	0.329	0.232	0.342	0.216	0.339	0.232
00:15:20	0.261	0.177	0.351	0.22	0.283	0.203	0.333	0.235	0.347	0.218	0.344	0.235
00:15:40	0.265	0.179	0.356	0.223	0.287	0.206	0.338	0.239	0.353	0.222	0.35	0.239
00:16:00	0.269	0.182	0.362	0.227	0.291	0.209	0.344	0.242	0.358	0.225	0.356	0.243
00:16:20	0.273	0.184	0.368	0.23	0.295	0.212	0.349	0.247	0.364	0.229	0.362	0.247
00:16:40	0.277	0.187	0.373	0.233	0.3	0.215	0.354	0.25	0.369	0.232	0.367	0.251
00:17:00	0.281	0.189	0.378	0.237	0.304	0.218	0.359	0.254	0.375	0.235	0.373	0.254
00:17:20	0.284	0.192	0.384	0.24	0.308	0.22	0.365	0.257	0.38	0.239	0.379	0.258
00:17:40	0.288	0.194	0.389	0.243	0.312	0.223	0.37	0.261	0.385	0.242	0.383	0.262
00:18:00	0.292	0.196	0.395	0.247	0.317	0.226	0.375	0.265	0.391	0.245	0.389	0.265
00:18:20	0.295	0.198	0.4	0.25	0.321	0.229	0.38	0.268	0.396	0.249	0.395	0.269
00:18:40	0.299	0.201	0.405	0.254	0.325	0.232	0.385	0.272	0.401	0.252	0.4	0.272
00:19:00	0.303	0.203	0.411	0.257	0.329	0.235	0.39	0.275	0.407	0.256	0.406	0.276
00:19:20	0.307	0.206	0.416	0.26	0.334	0.238	0.396	0.28	0.413	0.259	0.411	0.28
00:19:40	0.311	0.208	0.421	0.264	0.338	0.241	0.401	0.283	0.417	0.262	0.416	0.284
00:20:00	0.315	0.211	0.427	0.267	0.342	0.244	0.405	0.287	0.423	0.266	0.422	0.288
00:20:20	0.319	0.213	0.432	0.271	0.347	0.247	0.411	0.291	0.428	0.269	0.427	0.291
00:20:40	0.323	0.216	0.437	0.274	0.351	0.25	0.416	0.295	0.433	0.273	0.433	0.295
00:21:00	0.326	0.218	0.442	0.277	0.355	0.253	0.42	0.298	0.438	0.276	0.437	0.299
00:21:20	0.33	0.22	0.447	0.281	0.36	0.256	0.425	0.302	0.443	0.28	0.443	0.302
00:21:40	0.334	0.223	0.452	0.284	0.364	0.259	0.431	0.306	0.448	0.283	0.448	0.306
00:22:00	0.338	0.225	0.456	0.288	0.368	0.326	0.435	0.309	0.453	0.286	0.452	0.31
00:22:20	0.342	0.228	0.461	0.291	0.372	0.265	0.44	0.314	0.458	0.29	0.458	0.314
00:22:40	0.345	0.23	0.465	0.294	0.376	0.268	0.444	0.317	0.463	0.293	0.462	0.317
00:23:00	0.349	0.232	0.47	0.298	0.381	0.271	0.449	0.32	0.468	0.297	0.467	0.321
00:23:20	0.353	0.235	0.474	0.301	0.385	0.274	0.453	0.325	0.472	0.301	0.472	0.325
00:23:40	0.357	0.237	0.478	0.305	0.389	0.277	0.457	0.328	0.477	0.304	0.476	0.328
00:24:00	0.361	0.24	0.481	0.308	0.393	0.28	0.462	0.332	0.481	0.307	0.48	0.332
00:24:20	0.364	0.242	0.485	0.312	0.397	0.283	0.466	0.336	0.485	0.311	0.484	0.336
00:24:40	0.368	0.245	0.489	0.315	0.402	0.286	0.47	0.34	0.489	0.314	0.488	0.34
00:25:00	0.372	0.247	0.492	0.318	0.406	0.289	0.473	0.343	0.492	0.318	0.491	0.344
00:25:20	0.376	0.25	0.494	0.322	0.41	0.292	0.477	0.347	0.496	0.321	0.495	0.347
00:25:40	0.38	0.252	0.497	0.325	0.413	0.295	0.48	0.351	0.499	0.325	0.498	0.351
00:26:00	0.383	0.254	0.499	0.329	0.417	0.298	0.483	0.355	0.502	0.328	0.5	0.355
00:26:20	0.387	0.257	0.501	0.332	0.421	0.301	0.486	0.359	0.504	0.332	0.503	0.358
00:26:40	0.391	0.259	0.502	0.335	0.425	0.304	0.489	0.362	0.507	0.335	0.505	0.362
00:27:00	0.394	0.262	0.504	0.339	0.429	0.307	0.491	0.366	0.508	0.339	0.506	0.365
00:27:20	0.398	0.265	0.504	0.342	0.434	0.311	0.494	0.37	0.511	0.342	0.508	0.369
00:27:40	0.401	0.267	0.505	0.346	0.437	0.313	0.495	0.373	0.512	0.345	0.509	0.373
00:28:00	0.405	0.269	0.506	0.349	0.441	0.317	0.497	0.377	0.513	0.348	0.509	0.376
00:28:20	0.409	0.272	0.506	0.352	0.445	0.32	0.498	0.38	0.514	0.352	0.511	0.38
00:28:40	0.412	0.274	0.506	0.356	0.448	0.323	0.499	0.384	0.514	0.355	0.511	0.384
00:29:00	0.416	0.277	0.506	0.359	0.452	0.326	0.5	0.388	0.515	0.359	0.512	0.387
00:29:20	0.419	0.279	0.506	0.362	0.455	0.329	0.5	0.391	0.515	0.362	0.512	0.391
00:29:40	0.423	0.282	0.506	0.366	0.458	0.332	0.501	0.395	0.515	0.366	0.512	0.394
00:30:00	0.426	0.284	0.506	0.369	0.462	0.335	0.501	0.399	0.515	0.369	0.512	0.398
[Table:TABLE M 490 ]
Time	H1	H2	H3	H4	H5	H6	H7	H8	H9	H10	H11	H12
00:00:00	0.101	0.083	0.102	0.083	0.099	0.08	0.1	0.084	0.1	0.081	0.098	0.082
00:00:20	0.101	0.083	0.102	0.083	0.098	0.08	0.099	0.083	0.1	0.08	0.098	0.082
00:00:40	0.101	0.083	0.102	0.082	0.098	0.079	0.099	0.083	0.1	0.081	0.098	0.082
00:01:00	0.101	0.083	0.103	0.083	0.099	0.08	0.1	0.084	0.101	0.081	0.098	0.082
00:01:20	0.101	0.083	0.103	0.083	0.099	0.08	0.099	0.084	0.101	0.081	0.098	0.082
00:01:40	0.102	0.084	0.103	0.083	0.1	0.08	0.1	0.084	0.101	0.081	0.099	0.083
00:02:00	0.102	0.084	0.103	0.083	0.1	0.08	0.1	0.084	0.102	0.081	0.099	0.083
00:02:20	0.102	0.084	0.103	0.083	0.099	0.08	0.1	0.084	0.101	0.081	0.099	0.083
00:02:40	0.102	0.084	0.104	0.083	0.099	0.08	0.101	0.085	0.102	0.081	0.099	0.083
00:03:00	0.102	0.084	0.104	0.084	0.1	0.08	0.101	0.085	0.102	0.082	0.099	0.083
00:03:20	0.102	0.084	0.104	0.084	0.1	0.08	0.101	0.085	0.102	0.081	0.1	0.083
00:03:40	0.102	0.084	0.104	0.085	0.1	0.08	0.101	0.085	0.102	0.082	0.1	0.084
00:04:00	0.102	0.085	0.104	0.084	0.1	0.08	0.102	0.085	0.102	0.082	0.1	0.083
00:04:20	0.102	0.084	0.104	0.084	0.1	0.08	0.101	0.085	0.102	0.082	0.1	0.083
00:04:40	0.102	0.084	0.104	0.084	0.1	0.081	0.101	0.085	0.103	0.082	0.1	0.084
00:05:00	0.103	0.084	0.104	0.084	0.101	0.081	0.101	0.085	0.103	0.082	0.1	0.084
00:05:20	0.102	0.085	0.104	0.084	0.1	0.081	0.102	0.085	0.103	0.082	0.1	0.084
00:05:40	0.103	0.085	0.105	0.084	0.1	0.081	0.102	0.086	0.103	0.082	0.1	0.084
00:06:00	0.103	0.085	0.104	0.084	0.1	0.081	0.102	0.086	0.103	0.082	0.101	0.084
00:06:20	0.102	0.085	0.104	0.084	0.1	0.081	0.102	0.086	0.103	0.082	0.101	0.084
00:06:40	0.102	0.085	0.105	0.084	0.1	0.081	0.102	0.086	0.103	0.082	0.101	0.084
00:07:00	0.103	0.085	0.105	0.085	0.101	0.081	0.103	0.086	0.103	0.083	0.101	0.084
00:07:20	0.103	0.086	0.105	0.085	0.101	0.081	0.103	0.086	0.104	0.083	0.101	0.084
00:07:40	0.103	0.085	0.105	0.085	0.101	0.081	0.103	0.086	0.104	0.083	0.101	0.085
00:08:00	0.103	0.085	0.105	0.085	0.101	0.081	0.103	0.087	0.104	0.083	0.101	0.084
00:08:20	0.103	0.085	0.105	0.085	0.101	0.081	0.103	0.087	0.104	0.083	0.102	0.085
00:08:40	0.103	0.085	0.106	0.086	0.101	0.081	0.103	0.087	0.104	0.083	0.101	0.084
00:09:00	0.103	0.085	0.106	0.085	0.101	0.082	0.104	0.087	0.104	0.083	0.102	0.085
00:09:20	0.103	0.085	0.106	0.085	0.101	0.081	0.104	0.087	0.104	0.083	0.101	0.085
00:09:40	0.103	0.086	0.106	0.085	0.101	0.081	0.104	0.087	0.104	0.083	0.101	0.085
00:10:00	0.103	0.086	0.106	0.086	0.102	0.081	0.104	0.087	0.105	0.083	0.102	0.085
00:10:20	0.104	0.086	0.106	0.085	0.101	0.082	0.104	0.087	0.104	0.083	0.102	0.085
00:10:40	0.104	0.086	0.106	0.085	0.102	0.082	0.104	0.087	0.104	0.083	0.102	0.085
00:11:00	0.104	0.086	0.106	0.086	0.102	0.082	0.105	0.088	0.105	0.084	0.103	0.085
00:11:20	0.104	0.086	0.106	0.087	0.102	0.082	0.105	0.088	0.105	0.084	0.103	0.085
00:11:40	0.104	0.087	0.107	0.086	0.102	0.151	0.105	0.088	0.105	0.084	0.103	0.085
00:12:00	0.104	0.086	0.107	0.086	0.101	0.162	0.105	0.088	0.105	0.083	0.103	0.085
00:12:20	0.104	0.086	0.107	0.086	0.102	0.082	0.105	0.088	0.105	0.084	0.103	0.085
00:12:40	0.104	0.086	0.107	0.086	0.102	0.082	0.105	0.088	0.106	0.084	0.103	0.086
00:13:00	0.104	0.086	0.107	0.086	0.102	0.082	0.106	0.088	0.106	0.084	0.103	0.086
00:13:20	0.104	0.086	0.107	0.086	0.102	0.082	0.106	0.088	0.106	0.084	0.103	0.086
00:13:40	0.105	0.087	0.107	0.086	0.102	0.082	0.106	0.089	0.106	0.084	0.103	0.086
00:14:00	0.105	0.086	0.107	0.086	0.102	0.082	0.106	0.088	0.106	0.084	0.103	0.086
00:14:20	0.105	0.087	0.107	0.087	0.103	0.083	0.107	0.089	0.106	0.084	0.104	0.086
00:14:40	0.107	0.086	0.108	0.086	0.102	0.082	0.106	0.089	0.106	0.084	0.103	0.086
00:15:00	0.105	0.087	0.108	0.087	0.103	0.083	0.107	0.089	0.106	0.085	0.104	0.086
00:15:20	0.105	0.087	0.109	0.087	0.102	0.082	0.107	0.089	0.106	0.085	0.104	0.086
00:15:40	0.105	0.087	0.108	0.086	0.102	0.082	0.107	0.089	0.107	0.084	0.104	0.087
00:16:00	0.106	0.087	0.108	0.087	0.103	0.082	0.108	0.089	0.107	0.085	0.104	0.087
00:16:20	0.106	0.087	0.109	0.087	0.103	0.083	0.108	0.09	0.108	0.085	0.105	0.087
00:16:40	0.106	0.087	0.109	0.087	0.103	0.083	0.108	0.09	0.107	0.085	0.105	0.087
00:17:00	0.106	0.087	0.109	0.088	0.103	0.083	0.108	0.09	0.108	0.085	0.105	0.087
00:17:20	0.106	0.087	0.109	0.087	0.103	0.083	0.108	0.09	0.107	0.085	0.105	0.087
00:17:40	0.106	0.087	0.109	0.087	0.103	0.083	0.109	0.09	0.108	0.085	0.105	0.087
00:18:00	0.106	0.087	0.11	0.087	0.103	0.083	0.109	0.09	0.108	0.086	0.105	0.087
00:18:20	0.106	0.087	0.109	0.087	0.103	0.083	0.109	0.09	0.108	0.085	0.106	0.087
00:18:40	0.106	0.088	0.11	0.087	0.103	0.083	0.109	0.09	0.108	0.085	0.105	0.087
00:19:00	0.107	0.088	0.11	0.088	0.104	0.083	0.109	0.09	0.109	0.086	0.105	0.087
00:19:20	0.108	0.088	0.11	0.088	0.104	0.083	0.11	0.091	0.109	0.086	0.106	0.088
00:19:40	0.107	0.088	0.11	0.088	0.104	0.083	0.11	0.091	0.109	0.086	0.106	0.088
00:20:00	0.107	0.088	0.11	0.088	0.104	0.083	0.11	0.091	0.109	0.086	0.106	0.088
00:20:20	0.107	0.088	0.11	0.088	0.104	0.083	0.11	0.091	0.109	0.086	0.106	0.088
00:20:40	0.107	0.088	0.111	0.088	0.105	0.083	0.111	0.091	0.11	0.086	0.106	0.088
00:21:00	0.107	0.088	0.111	0.088	0.104	0.083	0.111	0.091	0.11	0.086	0.106	0.088
00:21:20	0.107	0.088	0.111	0.089	0.104	0.084	0.111	0.091	0.11	0.086	0.106	0.088
00:21:40	0.107	0.088	0.111	0.088	0.104	0.084	0.111	0.092	0.11	0.086	0.107	0.088
00:22:00	0.107	0.088	0.111	0.088	0.104	0.083	0.111	0.092	0.11	0.086	0.107	0.088
00:22:20	0.108	0.089	0.112	0.088	0.105	0.084	0.112	0.092	0.11	0.087	0.107	0.088
00:22:40	0.107	0.088	0.112	0.088	0.105	0.084	0.112	0.092	0.111	0.087	0.107	0.088
00:23:00	0.108	0.089	0.112	0.089	0.105	0.083	0.112	0.092	0.111	0.087	0.107	0.089
00:23:20	0.108	0.089	0.112	0.089	0.105	0.084	0.113	0.092	0.111	0.087	0.108	0.089
00:23:40	0.108	0.089	0.112	0.089	0.105	0.084	0.112	0.092	0.111	0.087	0.107	0.089
00:24:00	0.108	0.089	0.112	0.089	0.105	0.084	0.112	0.093	0.111	0.087	0.108	0.089
00:24:20	0.108	0.089	0.112	0.089	0.105	0.084	0.113	0.093	0.112	0.087	0.108	0.089
00:24:40	0.109	0.089	0.113	0.089	0.106	0.084	0.113	0.093	0.112	0.088	0.108	0.089
00:25:00	0.109	0.089	0.113	0.09	0.106	0.084	0.113	0.093	0.112	0.088	0.108	0.089
00:25:20	0.109	0.089	0.113	0.09	0.106	0.084	0.114	0.093	0.112	0.088	0.109	0.089
00:25:40	0.109	0.089	0.113	0.09	0.106	0.084	0.114	0.093	0.112	0.088	0.109	0.089
00:26:00	0.109	0.09	0.113	0.089	0.106	0.084	0.114	0.093	0.112	0.088	0.108	0.089
00:26:20	0.109	0.09	0.113	0.09	0.106	0.084	0.115	0.093	0.112	0.088	0.109	0.089
00:26:40	0.109	0.089	0.113	0.09	0.106	0.084	0.115	0.094	0.113	0.088	0.109	0.09
00:27:00	0.109	0.09	0.114	0.09	0.106	0.084	0.115	0.093	0.113	0.088	0.109	0.09
00:27:20	0.11	0.09	0.114	0.09	0.106	0.085	0.115	0.094	0.113	0.088	0.109	0.09
00:27:40	0.11	0.09	0.114	0.09	0.107	0.084	0.115	0.094	0.113	0.088	0.109	0.09
00:28:00	0.11	0.09	0.114	0.091	0.107	0.085	0.115	0.094	0.114	0.088	0.109	0.09
00:28:20	0.11	0.09	0.114	0.09	0.107	0.085	0.116	0.094	0.114	0.088	0.109	0.09
00:28:40	0.11	0.09	0.115	0.09	0.107	0.085	0.116	0.095	0.114	0.089	0.11	0.09
00:29:00	0.11	0.09	0.114	0.09	0.107	0.085	0.116	0.095	0.114	0.089	0.11	0.09
00:29:20	0.11	0.091	0.115	0.091	0.107	0.085	0.116	0.095	0.114	0.089	0.11	0.09
00:29:40	0.111	0.09	0.115	0.09	0.108	0.085	0.117	0.095	0.115	0.089	0.11	0.091
00:30:00	0.111	0.09	0.115	0.091	0.108	0.085	0.117	0.095	0.115	0.089	0.11	0.091
															Layout
[Table:TABLE M 490 ]																1	2	3	4	5	6	7	8	9	10	11	12
Time	A1	A2	A3	A4	A5	A6	A7	A8	A9	A10	A11	A12			A	WT 80a (1:2)	Y112A 80a (1:2)	Y113A 80a (1:2)	Y116A 80a (1:2)	Y106A 80a (1:2)	YYAA 80a (1:2)	Y234A 80a (1:2)	HY-DA 80a (1:2)	GGGS 80a (1:2)	R74A 80a (1:2)	WT f11 (1:2)	Y112A f11 (1:2)
00:00:00	0.1	0.094	0.095	0.099	0.093	0.092	0.099	0.106	0.111	0.171	0.14	0.112			B	WT 80a (1:2)	Y112A 80a (1:2)	Y113A 80a (1:2)	Y116A 80a (1:2)	Y106A 80a (1:2)	YYAA 80a (1:2)	Y234A 80a (1:2)	HY-DA 80a (1:2)	GGGS 80a (1:2)	R74A 80a (1:2)	WT f11 (1:2)	Y112A f11 (1:2)
00:00:20	0.101	0.095	0.096	0.1	0.094	0.093	0.101	0.109	0.116	0.184	0.15	0.116			C	Y113A f11 (1:2)	Y116A f11 (1:2)	Y106A f11 (1:2)	YYAA f11 (1:2)	R74A f11 (1:2)	R74A NM1 (1:2)	WT NM1 (1:2)	Y112A NM1 (1:2)	Y113A NM1 (1:2)	Y116A NM1 (1:2)	Y106A NM1 (1:2)	YYAA NM1 (1:2)
00:00:40	0.103	0.096	0.097	0.101	0.095	0.094	0.103	0.112	0.121	0.199	0.161	0.12			D	Y113A f11 (1:2)	Y116A f11 (1:2)	Y106A f11 (1:2)	YYAA f11 (1:2)	R74A f11 (1:2)	R74A NM1 (1:2)	WT NM1 (1:2)	Y112A NM1 (1:2)	Y113A NM1 (1:2)	Y116A NM1 (1:2)	Y106A NM1 (1:2)	YYAA NM1 (1:2)
00:01:00	0.104	0.095	0.097	0.101	0.095	0.094	0.104	0.115	0.126	0.215	0.17	0.123			E	WT 80a (1:2)	Y112A 80a (1:2)	Y113A 80a (1:2)	Y116A 80a (1:2)	Y106A 80a (1:2)	YYAA 80a (1:2)	Y234A 80a (1:2)	HY-DA 80a (1:2)	GGGS 80a (1:2)	R74A 80a (1:2)	WT f11 (1:2)	Y112A f11 (1:2)
00:01:20	0.105	0.096	0.097	0.101	0.095	0.094	0.106	0.118	0.131	0.231	0.181	0.128			F	WT 80a (1:2)	Y112A 80a (1:2)	Y113A 80a (1:2)	Y116A 80a (1:2)	Y106A 80a (1:2)	YYAA 80a (1:2)	Y234A 80a (1:2)	HY-DA 80a (1:2)	GGGS 80a (1:2)	R74A 80a (1:2)	WT f11 (1:2)	Y112A f11 (1:2)
00:01:40	0.106	0.096	0.097	0.101	0.095	0.094	0.107	0.12	0.136	0.246	0.191	0.132			G	Y113A f11 (1:2)	Y116A f11 (1:2)	Y106A f11 (1:2)	YYAA f11 (1:2)	R74A f11 (1:2)	R74A NM1 (1:2)	WT NM1 (1:2)	Y112A NM1 (1:2)	Y113A NM1 (1:2)	Y116A NM1 (1:2)	Y106A NM1 (1:2)	YYAA NM1 (1:2)
00:02:00	0.106	0.095	0.097	0.101	0.095	0.094	0.108	0.122	0.14	0.261	0.202	0.136			H	Y113A f11 (1:2)	Y116A f11 (1:2)	Y106A f11 (1:2)	YYAA f11 (1:2)	R74A f11 (1:2)	R74A NM1 (1:2)	WT NM1 (1:2)	Y112A NM1 (1:2)	Y113A NM1 (1:2)	Y116A NM1 (1:2)	Y106A NM1 (1:2)	YYAA NM1 (1:2)
00:02:20	0.107	0.096	0.097	0.101	0.095	0.094	0.11	0.125	0.145	0.276	0.212	0.141
00:02:40	0.108	0.096	0.097	0.101	0.095	0.094	0.111	0.127	0.15	0.292	0.222	0.146
00:03:00	0.108	0.096	0.097	0.101	0.095	0.094	0.113	0.13	0.155	0.307	0.234	0.151			Sample OD540 in assay
00:03:20	0.109	0.096	0.097	0.101	0.096	0.094	0.114	0.133	0.16	0.323	0.244	0.155
00:03:40	0.11	0.096	0.097	0.101	0.095	0.094	0.116	0.135	0.165	0.338	0.255	0.16				1	2	3	4	5	6	7	8	9	10	11	12
00:04:00	0.11	0.095	0.097	0.101	0.095	0.094	0.117	0.137	0.17	0.354	0.265	0.164			A	0.443	0.393	0.404	0.447	0.401	0.448	0.393	0.465	0.429	0.434	0.442	0.44
00:04:20	0.111	0.096	0.097	0.101	0.095	0.094	0.119	0.141	0.175	0.37	0.277	0.169			B	0.5	0.437	0.493	0.493	0.474	0.519	0.497	0.494	0.479	0.511	0.493	0.553
00:04:40	0.112	0.095	0.097	0.101	0.095	0.094	0.12	0.143	0.18	0.385	0.288	0.174			C	0.432	0.453	0.42	0.443	0.436	0.498	0.488	0.449	0.432	0.518	0.414	0.419
00:05:00	0.112	0.095	0.097	0.101	0.095	0.094	0.121	0.146	0.185	0.401	0.299	0.179			D	0.501	0.515	0.524	0.557	0.538	0.608	0.543	0.516	0.518	0.586	0.474	0.501
00:05:20	0.114	0.095	0.097	0.101	0.095	0.095	0.123	0.149	0.191	0.417	0.31	0.184			E	0.478	0.467	0.48	0.487	0.449	0.466	0.482	0.47	0.459	0.428	0.463	0.473
00:05:40	0.114	0.095	0.097	0.101	0.095	0.094	0.125	0.151	0.196	0.432	0.321	0.189			F	0.52	0.544	0.559	0.519	0.537	0.532	0.54	0.575	0.592	0.548	0.544	0.518
00:06:00	0.115	0.096	0.097	0.101	0.095	0.094	0.126	0.154	0.202	0.448	0.332	0.194			G	0.415	0.373	0.429	0.451	0.41	0.439	0.512	0.535	0.502	0.525	0.533	0.514
00:06:20	0.116	0.095	0.097	0.101	0.095	0.094	0.128	0.157	0.207	0.463	0.343	0.199			H	0.481	0.485	0.491	0.528	0.5	0.535	0.559	0.577	0.536	0.583	0.573	0.562
00:06:40	0.117	0.096	0.097	0.101	0.095	0.095	0.13	0.16	0.213	0.478	0.355	0.204
00:07:00	0.118	0.095	0.097	0.101	0.096	0.095	0.131	0.163	0.218	0.492	0.366	0.209			Dilution factor
00:07:20	0.119	0.095	0.097	0.101	0.095	0.095	0.133	0.166	0.224	0.506	0.377	0.214
00:07:40	0.12	0.096	0.097	0.102	0.096	0.095	0.135	0.169	0.23	0.518	0.389	0.219				1	2	3	4	5	6	7	8	9	10	11	12
00:08:00	0.121	0.095	0.097	0.102	0.095	0.095	0.136	0.172	0.236	0.529	0.4	0.224			A	2	2	2	2	2	2	2	2	2	2	2	2
00:08:20	0.121	0.095	0.097	0.101	0.095	0.095	0.138	0.175	0.242	0.538	0.412	0.23			B	2	2	2	2	2	2	2	2	2	2	2	2
00:08:40	0.123	0.096	0.097	0.101	0.095	0.095	0.14	0.178	0.248	0.545	0.423	0.235			C	2	2	2	2	2	2	2	2	2	2	2	2
00:09:00	0.124	0.096	0.097	0.102	0.095	0.095	0.141	0.181	0.253	0.549	0.434	0.241			D	2	2	2	2	2	2	2	2	2	2	2	2
00:09:20	0.125	0.096	0.097	0.102	0.095	0.095	0.143	0.184	0.259	0.551	0.445	0.246			E	2	2	2	2	2	2	2	2	2	2	2	2
00:09:40	0.126	0.096	0.097	0.102	0.095	0.095	0.145	0.188	0.265	0.552	0.456	0.251			F	2	2	2	2	2	2	2	2	2	2	2	2
00:10:00	0.127	0.096	0.097	0.102	0.096	0.095	0.147	0.191	0.272	0.552	0.467	0.257			G	2	2	2	2	2	2	2	2	2	2	2	2
00:10:20	0.127	0.096	0.097	0.102	0.096	0.095	0.149	0.194	0.278	0.552	0.477	0.263			H	2	2	2	2	2	2	2	2	2	2	2	2
00:10:40	0.128	0.096	0.097	0.102	0.096	0.095	0.15	0.197	0.284	0.552	0.487	0.268
00:11:00	0.129	0.096	0.097	0.102	0.095	0.095	0.152	0.201	0.29	0.551	0.496	0.274			Slopes (DA490/Dt [h]) - calculated using linear regression in GraphPad)
00:11:20	0.131	0.096	0.097	0.102	0.096	0.095	0.154	0.204	0.297	0.551	0.505	0.279
00:11:40	0.131	0.096	0.097	0.102	0.096	0.095	0.156	0.208	0.303	0.551	0.512	0.285				1	2	3	4	5	6	7	8	9	10	11	12
00:12:00	0.133	0.096	0.098	0.102	0.096	0.095	0.158	0.211	0.309	0.551	0.518	0.291			A	0.1848	0.007634	0.005668	0.01522	0.01072	0.009396	0.3418	0.6058	1.05	2.782	1.971	0.9551
00:12:20	0.134	0.096	0.097	0.102	0.096	0.095	0.16	0.214	0.316	0.551	0.523	0.296			B	0.01202	0.01138	0.00396	0.01792	0.01194	0.01147	0.01886	0.02773	0.03237	2.198	0.03838	0.02629
00:12:40	0.135	0.096	0.097	0.102	0.096	0.095	0.162	0.218	0.322	0.55	0.526	0.302			C	1.719	1.418	1.799	0.02197	2.18	2.444	0.8053	1.069	0.6914	1.084	0.9407	0.9406
00:13:00	0.136	0.096	0.097	0.103	0.096	0.095	0.164	0.221	0.329	0.55	0.528	0.308			D	0.03242	0.04454	0.04396	0.01867	2.328	2.497	0.03192	0.03425	0.05054	0.05222	0.06919	0.03185
00:13:20	0.137	0.096	0.097	0.103	0.096	0.096	0.166	0.225	0.335	0.55	0.529	0.314			E	0.1509	0.01553	0.005254	0.02539	0.01441	0.004558	0.2051	0.1938	0.8568	1.981	1.292	1.098
00:13:40	0.138	0.096	0.098	0.103	0.096	0.096	0.168	0.228	0.342	0.55	0.529	0.32			F	0.006542	0.009579	0.001023	0.01946	0.0112	0.001583	0.008906	0.0187	0.02493	2.542	0.02674	0.02064
00:14:00	0.139	0.096	0.097	0.103	0.096	0.096	0.169	0.232	0.348	0.55	0.529	0.326			G	2.123	0.9035	1.152	0.01972	2.141	2.294	0.8488	1.494	0.9383	1.583	1.264	1.273
00:14:20	0.141	0.096	0.098	0.103	0.096	0.096	0.172	0.235	0.355	0.549	0.529	0.332			H	0.02408	0.03844	0.03302	0.005305	2.814	2.697	0.022	0.02854	0.01696	0.0414	0.03654	0.02324
00:14:40	0.142	0.096	0.098	0.103	0.097	0.096	0.173	0.239	0.361	0.549	0.529	0.338
00:15:00	0.142	0.097	0.098	0.103	0.097	0.096	0.176	0.242	0.368	0.549	0.529	0.343
00:15:20	0.144	0.097	0.098	0.103	0.097	0.096	0.178	0.246	0.374	0.549	0.529	0.349			OD540 corrected slopes
00:15:40	0.145	0.097	0.098	0.103	0.097	0.096	0.18	0.25	0.381	0.548	0.528	0.355				1	2	3	4	5	6	7	8	9	10	11	12
00:16:00	0.146	0.097	0.098	0.104	0.097	0.096	0.182	0.253	0.387	0.548	0.529	0.361			A	4.17156	0.194249	0.140297	0.340492	0.267332	0.209732	8.6972	13.028	24.4755	64.1014	44.5928	21.7068
00:16:20	0.147	0.097	0.098	0.104	0.097	0.096	0.184	0.257	0.394	0.548	0.528	0.367			B	0.2404	0.260412	0.0803245	0.363489	0.251899	0.221002	0.379477	0.561336	0.675783	43.0137	0.778499	0.475407
00:16:40	0.148	0.097	0.098	0.103	0.097	0.096	0.186	0.26	0.4	0.548	0.528	0.372			C	39.7917	31.3024	42.8333	0.495937	50	49.0763	16.502	23.8085	16.0046	20.9266	22.7222	22.4487
00:17:00	0.149	0.097	0.098	0.104	0.097	0.096	0.188	0.264	0.407	0.548	0.528	0.378			D	0.647106	0.864854	0.838931	0.335189	43.2714	41.0691	0.587845	0.66376	0.975676	0.891126	1.4597	0.635729
00:17:20	0.15	0.097	0.098	0.104	0.097	0.096	0.19	0.268	0.413	0.547	0.527	0.384			E	3.1569	0.332548	0.109458	0.521355	0.320935	0.0978112	4.25519	4.1234	18.6667	46.285	27.905	23.2135
00:17:40	0.151	0.097	0.098	0.104	0.097	0.096	0.192	0.272	0.419	0.547	0.527	0.39			F	0.125808	0.176085	0.0183005	0.374952	0.208566	0.0297556	0.164926	0.325217	0.421115	46.3869	0.491544	0.398456
00:18:00	0.152	0.097	0.098	0.104	0.097	0.096	0.194	0.275	0.425	0.547	0.527	0.396			G	51.1566	24.2225	26.8531	0.437251	52.2195	52.2551	16.5781	27.9252	18.6912	30.1524	23.7148	24.7665
00:18:20	0.153	0.097	0.098	0.104	0.097	0.096	0.196	0.279	0.432	0.547	0.527	0.401			H	0.500624	0.792577	0.672505	0.100473	56.28	50.4112	0.39356	0.494627	0.316418	0.71012	0.637696	0.413523
00:18:40	0.155	0.097	0.098	0.104	0.097	0.097	0.198	0.283	0.438	0.547	0.527	0.407
00:19:00	0.156	0.097	0.098	0.104	0.097	0.096	0.2	0.286	0.444	0.546	0.526	0.413
00:19:20	0.157	0.097	0.098	0.104	0.097	0.096	0.202	0.29	0.45	0.546	0.526	0.418
00:19:40	0.158	0.097	0.098	0.104	0.098	0.097	0.204	0.294	0.455	0.546	0.526	0.424			Mean values	2019-04-16				Mean values	2019-04-11
00:20:00	0.159	0.097	0.098	0.105	0.098	0.097	0.206	0.297	0.461	0.546	0.526	0.429
00:20:20	0.16	0.097	0.098	0.105	0.098	0.097	0.208	0.301	0.467	0.546	0.525	0.435
00:20:40	0.161	0.098	0.098	0.105	0.098	0.097	0.211	0.305	0.472	0.546	0.526	0.44			Phage	Stl	Induced	Not induced		Phage	Stl	Induced	Not induced
00:21:00	0.162	0.097	0.098	0.105	0.098	0.097	0.212	0.308	0.477	0.545	0.525	0.445			80a	WT	4.17156	0.2404		80a	WT	3.1569	0.125808
00:21:20	0.164	0.098	0.099	0.105	0.098	0.097	0.215	0.313	0.483	0.545	0.525	0.451			80a	Y112A	0.194249	0.260412		80a	Y112A	0.332548	0.176085
00:21:40	0.165	0.098	0.099	0.105	0.098	0.097	0.217	0.316	0.487	0.545	0.525	0.456			80a	Y113A	0.140297	0.0803245		80a	Y113A	0.109458	0.0183005
00:22:00	0.166	0.098	0.099	0.105	0.098	0.097	0.219	0.32	0.491	0.545	0.525	0.46			80a	Y116A	0.340492	0.363489		80a	Y116A	0.521355	0.374952
00:22:20	0.167	0.097	0.098	0.105	0.098	0.097	0.221	0.323	0.495	0.544	0.524	0.465			80a	Y106A	0.267332	0.251899		80a	Y106A	0.320935	0.208566
00:22:40	0.168	0.098	0.098	0.105	0.098	0.097	0.223	0.327	0.499	0.544	0.524	0.469			80a	YYAA	0.209732	0.221002		80a	YYAA	0.0978112	0.0297556
00:23:00	0.169	0.098	0.099	0.106	0.098	0.097	0.225	0.331	0.503	0.544	0.524	0.474			80a	Y234A	8.6972	0.379477		80a	Y234A	4.25519	0.164926
00:23:20	0.17	0.098	0.098	0.106	0.098	0.097	0.227	0.334	0.505	0.544	0.524	0.478			80a	HY-DA	13.028	0.561336		80a	HY-DA	4.1234	0.325217
00:23:40	0.172	0.098	0.099	0.106	0.098	0.097	0.23	0.338	0.508	0.544	0.524	0.482			80a	GGGS	24.4755	0.675783		80a	GGGS	18.6667	0.421115
00:24:00	0.173	0.098	0.098	0.106	0.098	0.097	0.232	0.342	0.509	0.543	0.523	0.486			80a	R74A	64.1014	43.0137		80a	R74A	46.285	46.3869
00:24:20	0.174	0.098	0.099	0.106	0.098	0.097	0.234	0.345	0.511	0.543	0.523	0.49			phi11	WT	44.5928	0.778499		phi11	WT	27.905	0.491544
00:24:40	0.175	0.098	0.099	0.106	0.099	0.097	0.236	0.349	0.512	0.543	0.523	0.493			phi11	Y112A	21.7068	0.475407		phi11	Y112A	23.2135	0.398456
00:25:00	0.176	0.098	0.099	0.106	0.099	0.097	0.238	0.353	0.513	0.543	0.523	0.495			phi11	Y113A	39.7917	0.647106		phi11	Y113A	51.1566	0.500624
00:25:20	0.177	0.098	0.099	0.106	0.099	0.097	0.24	0.356	0.514	0.543	0.523	0.498			phi11	Y116A	31.3024	0.864854		phi11	Y116A	24.2225	0.792577
00:25:40	0.178	0.098	0.099	0.107	0.099	0.098	0.242	0.36	0.514	0.543	0.523	0.5			phi11	Y106A	42.8333	0.838931		phi11	Y106A	26.8531	0.672505
00:26:00	0.18	0.098	0.099	0.107	0.099	0.098	0.245	0.364	0.514	0.543	0.523	0.502			phi11	YYAA	0.495937	0.335189		phi11	YYAA	0.437251	0.100473
00:26:20	0.181	0.098	0.099	0.107	0.099	0.098	0.247	0.368	0.514	0.542	0.522	0.503			phi11	R74A	50	43.2714		phi11	R74A	52.2195	56.28
00:26:40	0.182	0.098	0.099	0.107	0.099	0.098	0.249	0.371	0.514	0.542	0.522	0.504			NM1	WT	16.502	0.587845		NM1	WT	16.5781	0.39356
00:27:00	0.183	0.098	0.099	0.107	0.099	0.098	0.251	0.375	0.514	0.542	0.522	0.505			NM1	Y112A	23.8085	0.66376		NM1	Y112A	27.9252	0.494627
00:27:20	0.184	0.098	0.099	0.107	0.099	0.098	0.253	0.379	0.514	0.542	0.522	0.505			NM1	Y113A	16.0046	0.975676		NM1	Y113A	18.6912	0.316418
00:27:40	0.185	0.099	0.099	0.107	0.099	0.098	0.255	0.382	0.514	0.542	0.522	0.506			NM1	Y116A	20.9266	0.891126		NM1	Y116A	30.1524	0.71012
00:28:00	0.186	0.099	0.099	0.107	0.1	0.098	0.258	0.386	0.514	0.542	0.522	0.506			NM1	Y106A	22.7222	1.4597		NM1	Y106A	23.7148	0.637696
00:28:20	0.187	0.099	0.099	0.108	0.1	0.098	0.26	0.39	0.514	0.542	0.522	0.506			NM1	YYAA	22.4487	0.635729		NM1	YYAA	24.7665	0.413523
00:28:40	0.188	0.099	0.099	0.107	0.099	0.098	0.262	0.393	0.513	0.541	0.521	0.506			NM1	R74A	49.0763	41.0691		NM1	R74A	52.2551	50.4112
00:29:00	0.189	0.099	0.099	0.107	0.099	0.098	0.264	0.397	0.513	0.541	0.521	0.506
00:29:20	0.191	0.099	0.099	0.108	0.1	0.098	0.266	0.401	0.513	0.541	0.521	0.506
00:29:40	0.192	0.099	0.1	0.108	0.1	0.098	0.268	0.404	0.513	0.541	0.521	0.506
00:30:00	0.193	0.099	0.1	0.108	0.1	0.098	0.271	0.407	0.513	0.541	0.521	0.506
[Table:TABLE M 490 ]
Time	B1	B2	B3	B4	B5	B6	B7	B8	B9	B10	B11	B12
00:00:00	0.119	0.11	0.114	0.12	0.116	0.113	0.115	0.122	0.114	0.161	0.115	0.123
00:00:20	0.121	0.112	0.115	0.121	0.116	0.113	0.115	0.122	0.114	0.172	0.115	0.122
00:00:40	0.122	0.113	0.116	0.122	0.117	0.113	0.116	0.122	0.115	0.185	0.115	0.124
00:01:00	0.121	0.112	0.115	0.122	0.116	0.113	0.115	0.122	0.115	0.197	0.115	0.124
00:01:20	0.122	0.113	0.116	0.122	0.117	0.114	0.116	0.123	0.116	0.209	0.116	0.125
00:01:40	0.122	0.113	0.116	0.122	0.116	0.113	0.116	0.123	0.115	0.221	0.115	0.124
00:02:00	0.121	0.112	0.115	0.121	0.116	0.113	0.115	0.122	0.115	0.232	0.115	0.124
00:02:20	0.121	0.112	0.115	0.12	0.116	0.113	0.115	0.122	0.115	0.244	0.116	0.124
00:02:40	0.121	0.112	0.115	0.121	0.116	0.113	0.115	0.122	0.115	0.256	0.115	0.124
00:03:00	0.121	0.112	0.115	0.121	0.116	0.113	0.115	0.122	0.115	0.268	0.115	0.124
00:03:20	0.121	0.112	0.115	0.12	0.116	0.112	0.115	0.122	0.115	0.28	0.116	0.123
00:03:40	0.121	0.112	0.114	0.12	0.116	0.113	0.115	0.122	0.116	0.292	0.116	0.123
00:04:00	0.12	0.112	0.114	0.12	0.116	0.112	0.115	0.121	0.115	0.303	0.115	0.124
00:04:20	0.121	0.112	0.115	0.12	0.116	0.113	0.115	0.122	0.116	0.316	0.116	0.123
00:04:40	0.12	0.112	0.114	0.12	0.116	0.112	0.115	0.122	0.115	0.328	0.116	0.123
00:05:00	0.12	0.111	0.113	0.12	0.116	0.112	0.115	0.122	0.116	0.34	0.116	0.123
00:05:20	0.121	0.112	0.115	0.121	0.116	0.113	0.116	0.122	0.116	0.354	0.117	0.123
00:05:40	0.12	0.111	0.114	0.12	0.116	0.112	0.115	0.122	0.116	0.366	0.116	0.123
00:06:00	0.12	0.111	0.114	0.12	0.116	0.112	0.115	0.122	0.116	0.379	0.117	0.123
00:06:20	0.12	0.111	0.114	0.12	0.115	0.112	0.115	0.122	0.116	0.391	0.116	0.123
00:06:40	0.12	0.112	0.114	0.12	0.116	0.113	0.116	0.123	0.116	0.404	0.117	0.124
00:07:00	0.12	0.111	0.114	0.121	0.116	0.112	0.116	0.123	0.117	0.417	0.117	0.123
00:07:20	0.12	0.111	0.114	0.12	0.116	0.112	0.115	0.123	0.117	0.43	0.117	0.124
00:07:40	0.12	0.111	0.114	0.12	0.116	0.113	0.115	0.123	0.117	0.443	0.118	0.123
00:08:00	0.12	0.111	0.114	0.121	0.116	0.112	0.115	0.123	0.117	0.455	0.117	0.123
00:08:20	0.12	0.111	0.114	0.121	0.116	0.113	0.116	0.123	0.117	0.467	0.118	0.124
00:08:40	0.12	0.111	0.113	0.12	0.116	0.113	0.116	0.123	0.117	0.48	0.118	0.125
00:09:00	0.12	0.111	0.113	0.121	0.116	0.113	0.115	0.123	0.117	0.491	0.118	0.123
00:09:20	0.12	0.111	0.113	0.121	0.116	0.113	0.116	0.123	0.117	0.502	0.118	0.125
00:09:40	0.12	0.111	0.114	0.121	0.116	0.113	0.116	0.124	0.117	0.511	0.119	0.125
00:10:00	0.121	0.112	0.114	0.122	0.117	0.113	0.117	0.125	0.118	0.521	0.12	0.125
00:10:20	0.12	0.112	0.114	0.121	0.116	0.113	0.116	0.124	0.118	0.526	0.119	0.124
00:10:40	0.12	0.111	0.114	0.121	0.116	0.112	0.116	0.124	0.118	0.53	0.119	0.124
00:11:00	0.121	0.112	0.114	0.121	0.116	0.113	0.116	0.124	0.118	0.533	0.119	0.124
00:11:20	0.121	0.112	0.114	0.122	0.116	0.113	0.117	0.125	0.118	0.534	0.12	0.127
00:11:40	0.121	0.112	0.114	0.122	0.117	0.113	0.117	0.125	0.119	0.535	0.12	0.124
00:12:00	0.121	0.112	0.115	0.122	0.117	0.114	0.117	0.125	0.119	0.535	0.121	0.125
00:12:20	0.121	0.112	0.114	0.122	0.117	0.113	0.117	0.125	0.119	0.535	0.12	0.125
00:12:40	0.121	0.112	0.114	0.122	0.117	0.113	0.117	0.125	0.119	0.534	0.121	0.125
00:13:00	0.121	0.112	0.114	0.122	0.117	0.113	0.117	0.126	0.12	0.535	0.121	0.125
00:13:20	0.121	0.112	0.114	0.122	0.117	0.113	0.117	0.126	0.12	0.534	0.121	0.125
00:13:40	0.122	0.113	0.115	0.123	0.118	0.114	0.118	0.126	0.121	0.535	0.122	0.127
00:14:00	0.121	0.112	0.114	0.122	0.117	0.113	0.117	0.126	0.12	0.534	0.122	0.126
00:14:20	0.121	0.113	0.114	0.122	0.117	0.114	0.118	0.126	0.12	0.534	0.122	0.127
00:14:40	0.122	0.113	0.115	0.123	0.117	0.114	0.118	0.127	0.121	0.534	0.122	0.126
00:15:00	0.122	0.113	0.114	0.123	0.117	0.114	0.118	0.126	0.121	0.534	0.122	0.126
00:15:20	0.122	0.113	0.114	0.123	0.118	0.114	0.118	0.127	0.121	0.534	0.123	0.127
00:15:40	0.122	0.113	0.115	0.123	0.117	0.114	0.118	0.127	0.121	0.533	0.123	0.127
00:16:00	0.122	0.113	0.115	0.124	0.118	0.114	0.119	0.127	0.122	0.534	0.123	0.128
00:16:20	0.123	0.114	0.115	0.124	0.118	0.115	0.119	0.128	0.122	0.534	0.124	0.128
00:16:40	0.122	0.113	0.114	0.124	0.118	0.114	0.118	0.127	0.122	0.533	0.124	0.127
00:17:00	0.123	0.114	0.116	0.124	0.119	0.115	0.119	0.128	0.123	0.533	0.124	0.129
00:17:20	0.122	0.113	0.115	0.124	0.118	0.114	0.119	0.127	0.122	0.532	0.124	0.128
00:17:40	0.123	0.113	0.115	0.124	0.118	0.115	0.119	0.128	0.122	0.533	0.124	0.128
00:18:00	0.122	0.113	0.115	0.124	0.118	0.115	0.119	0.128	0.122	0.532	0.124	0.128
00:18:20	0.123	0.114	0.115	0.124	0.118	0.114	0.119	0.128	0.123	0.532	0.125	0.129
00:18:40	0.123	0.114	0.115	0.124	0.119	0.115	0.12	0.129	0.123	0.532	0.125	0.131
00:19:00	0.123	0.114	0.115	0.124	0.118	0.115	0.119	0.129	0.123	0.532	0.125	0.129
00:19:20	0.123	0.114	0.114	0.124	0.118	0.115	0.119	0.129	0.123	0.532	0.125	0.129
00:19:40	0.123	0.114	0.115	0.125	0.119	0.115	0.12	0.129	0.123	0.532	0.125	0.129
00:20:00	0.123	0.114	0.115	0.125	0.119	0.115	0.12	0.129	0.124	0.532	0.126	0.129
00:20:20	0.123	0.114	0.115	0.125	0.119	0.115	0.12	0.13	0.124	0.532	0.126	0.13
00:20:40	0.124	0.115	0.116	0.126	0.119	0.116	0.121	0.13	0.125	0.532	0.127	0.131
00:21:00	0.123	0.114	0.116	0.125	0.119	0.115	0.12	0.13	0.124	0.531	0.127	0.131
00:21:20	0.124	0.115	0.116	0.126	0.12	0.116	0.121	0.131	0.125	0.532	0.128	0.131
00:21:40	0.124	0.115	0.115	0.126	0.119	0.116	0.121	0.13	0.125	0.531	0.127	0.131
00:22:00	0.124	0.115	0.115	0.126	0.119	0.116	0.121	0.13	0.125	0.531	0.128	0.131
00:22:20	0.124	0.115	0.115	0.126	0.119	0.116	0.121	0.13	0.125	0.531	0.127	0.132
00:22:40	0.124	0.115	0.115	0.126	0.12	0.116	0.121	0.131	0.125	0.531	0.128	0.131
00:23:00	0.124	0.115	0.116	0.126	0.12	0.116	0.121	0.131	0.126	0.531	0.128	0.131
00:23:20	0.124	0.115	0.115	0.126	0.119	0.116	0.121	0.131	0.126	0.531	0.128	0.132
00:23:40	0.124	0.115	0.116	0.126	0.12	0.116	0.121	0.131	0.126	0.531	0.128	0.132
00:24:00	0.124	0.115	0.115	0.126	0.12	0.116	0.121	0.131	0.126	0.53	0.129	0.132
00:24:20	0.124	0.115	0.116	0.127	0.12	0.116	0.121	0.132	0.126	0.53	0.129	0.132
00:24:40	0.125	0.115	0.116	0.127	0.12	0.116	0.122	0.132	0.127	0.53	0.129	0.132
00:25:00	0.125	0.116	0.116	0.127	0.12	0.116	0.122	0.132	0.127	0.53	0.129	0.132
00:25:20	0.125	0.116	0.116	0.127	0.12	0.117	0.122	0.132	0.127	0.53	0.13	0.133
00:25:40	0.125	0.116	0.116	0.127	0.12	0.117	0.122	0.132	0.127	0.53	0.13	0.133
00:26:00	0.125	0.116	0.116	0.127	0.121	0.117	0.123	0.133	0.128	0.53	0.131	0.133
00:26:20	0.125	0.116	0.116	0.127	0.121	0.117	0.122	0.133	0.128	0.53	0.13	0.133
00:26:40	0.125	0.116	0.116	0.128	0.121	0.117	0.123	0.133	0.128	0.53	0.131	0.134
00:27:00	0.125	0.116	0.116	0.128	0.121	0.117	0.122	0.133	0.128	0.529	0.131	0.134
00:27:20	0.125	0.116	0.116	0.128	0.12	0.117	0.123	0.133	0.128	0.529	0.131	0.134
00:27:40	0.125	0.116	0.116	0.128	0.121	0.117	0.123	0.133	0.129	0.53	0.131	0.134
00:28:00	0.126	0.116	0.116	0.128	0.121	0.118	0.123	0.134	0.129	0.529	0.132	0.134
00:28:20	0.126	0.117	0.116	0.128	0.121	0.118	0.123	0.134	0.129	0.529	0.132	0.135
00:28:40	0.126	0.117	0.116	0.128	0.121	0.118	0.123	0.134	0.129	0.529	0.132	0.135
00:29:00	0.126	0.117	0.116	0.128	0.121	0.118	0.123	0.134	0.129	0.529	0.132	0.135
00:29:20	0.126	0.117	0.117	0.129	0.121	0.118	0.124	0.134	0.13	0.529	0.133	0.135
00:29:40	0.126	0.117	0.117	0.129	0.122	0.118	0.124	0.135	0.13	0.529	0.133	0.135
00:30:00	0.127	0.117	0.117	0.129	0.122	0.119	0.124	0.135	0.131	0.529	0.134	0.136
[Table:TABLE M 490 ]
Time	C1	C2	C3	C4	C5	C6	C7	C8	C9	C10	C11	C12
00:00:00	0.135	0.126	0.135	0.101	0.142	0.158	0.117	0.122	0.112	0.124	0.122	0.113
00:00:20	0.143	0.135	0.147	0.103	0.158	0.171	0.121	0.129	0.115	0.129	0.12	0.119
00:00:40	0.152	0.143	0.157	0.103	0.17	0.185	0.125	0.134	0.119	0.135	0.125	0.122
00:01:00	0.161	0.151	0.167	0.103	0.183	0.199	0.129	0.14	0.122	0.141	0.129	0.127
00:01:20	0.171	0.159	0.178	0.103	0.195	0.213	0.134	0.146	0.125	0.147	0.134	0.132
00:01:40	0.18	0.167	0.188	0.103	0.208	0.227	0.138	0.152	0.128	0.152	0.138	0.136
00:02:00	0.19	0.174	0.198	0.103	0.221	0.241	0.142	0.158	0.131	0.157	0.144	0.14
00:02:20	0.198	0.182	0.209	0.103	0.233	0.255	0.145	0.163	0.134	0.163	0.148	0.145
00:02:40	0.208	0.19	0.218	0.103	0.245	0.268	0.149	0.169	0.137	0.169	0.153	0.15
00:03:00	0.217	0.198	0.228	0.103	0.257	0.283	0.153	0.175	0.141	0.175	0.158	0.154
00:03:20	0.226	0.206	0.238	0.103	0.269	0.296	0.157	0.181	0.144	0.18	0.162	0.16
00:03:40	0.235	0.213	0.248	0.103	0.282	0.31	0.161	0.187	0.148	0.186	0.167	0.164
00:04:00	0.245	0.221	0.258	0.103	0.294	0.324	0.165	0.192	0.151	0.191	0.172	0.169
00:04:20	0.254	0.229	0.268	0.103	0.306	0.337	0.17	0.198	0.154	0.197	0.176	0.174
00:04:40	0.263	0.236	0.278	0.103	0.318	0.351	0.174	0.204	0.157	0.203	0.181	0.178
00:05:00	0.272	0.244	0.288	0.103	0.329	0.364	0.178	0.209	0.161	0.209	0.186	0.183
00:05:20	0.282	0.252	0.297	0.103	0.341	0.378	0.182	0.215	0.164	0.215	0.191	0.188
00:05:40	0.291	0.26	0.307	0.103	0.353	0.391	0.186	0.221	0.167	0.22	0.196	0.193
00:06:00	0.301	0.268	0.317	0.103	0.365	0.404	0.191	0.227	0.171	0.226	0.201	0.198
00:06:20	0.312	0.275	0.327	0.103	0.377	0.417	0.194	0.232	0.174	0.232	0.206	0.203
00:06:40	0.321	0.283	0.337	0.103	0.389	0.43	0.199	0.239	0.178	0.238	0.211	0.208
00:07:00	0.331	0.291	0.347	0.103	0.401	0.442	0.203	0.244	0.181	0.244	0.216	0.213
00:07:20	0.341	0.299	0.357	0.103	0.413	0.454	0.207	0.251	0.185	0.25	0.221	0.218
00:07:40	0.35	0.308	0.367	0.103	0.424	0.466	0.212	0.257	0.188	0.256	0.226	0.223
00:08:00	0.362	0.316	0.378	0.103	0.436	0.477	0.216	0.263	0.192	0.262	0.231	0.228
00:08:20	0.371	0.324	0.388	0.103	0.448	0.487	0.22	0.269	0.195	0.269	0.236	0.233
00:08:40	0.381	0.333	0.397	0.103	0.458	0.496	0.224	0.275	0.199	0.275	0.242	0.239
00:09:00	0.391	0.341	0.408	0.103	0.469	0.504	0.229	0.281	0.202	0.281	0.247	0.244
00:09:20	0.401	0.349	0.417	0.103	0.479	0.511	0.233	0.287	0.206	0.287	0.252	0.249
00:09:40	0.411	0.358	0.428	0.103	0.488	0.515	0.238	0.293	0.209	0.294	0.258	0.255
00:10:00	0.423	0.366	0.437	0.104	0.497	0.518	0.242	0.3	0.213	0.3	0.263	0.26
00:10:20	0.431	0.375	0.447	0.104	0.505	0.52	0.247	0.306	0.217	0.307	0.269	0.266
00:10:40	0.44	0.383	0.457	0.103	0.511	0.52	0.251	0.312	0.22	0.313	0.274	0.271
00:11:00	0.449	0.391	0.466	0.103	0.514	0.521	0.256	0.318	0.224	0.319	0.28	0.277
00:11:20	0.459	0.4	0.475	0.104	0.517	0.521	0.26	0.325	0.228	0.326	0.285	0.282
00:11:40	0.468	0.409	0.484	0.104	0.519	0.521	0.265	0.331	0.232	0.333	0.291	0.288
00:12:00	0.476	0.417	0.491	0.104	0.519	0.521	0.27	0.337	0.236	0.339	0.297	0.294
00:12:20	0.485	0.425	0.498	0.104	0.519	0.52	0.274	0.344	0.24	0.345	0.302	0.299
00:12:40	0.492	0.434	0.504	0.104	0.519	0.52	0.279	0.35	0.244	0.352	0.308	0.305
00:13:00	0.499	0.442	0.509	0.104	0.518	0.52	0.283	0.357	0.247	0.359	0.313	0.31
00:13:20	0.504	0.45	0.513	0.104	0.518	0.52	0.288	0.363	0.251	0.365	0.319	0.316
00:13:40	0.509	0.457	0.515	0.105	0.518	0.52	0.293	0.369	0.255	0.372	0.325	0.322
00:14:00	0.513	0.465	0.516	0.105	0.518	0.52	0.297	0.376	0.259	0.378	0.33	0.327
00:14:20	0.515	0.472	0.517	0.105	0.517	0.519	0.302	0.382	0.263	0.385	0.336	0.333
00:14:40	0.517	0.479	0.517	0.105	0.517	0.519	0.307	0.389	0.267	0.391	0.342	0.339
00:15:00	0.518	0.486	0.517	0.105	0.517	0.519	0.312	0.394	0.271	0.398	0.348	0.345
00:15:20	0.518	0.492	0.517	0.105	0.517	0.519	0.317	0.402	0.275	0.404	0.353	0.351
00:15:40	0.518	0.497	0.516	0.105	0.517	0.519	0.321	0.407	0.279	0.411	0.359	0.356
00:16:00	0.518	0.502	0.516	0.106	0.516	0.519	0.326	0.414	0.283	0.417	0.365	0.362
00:16:20	0.518	0.505	0.516	0.106	0.516	0.519	0.331	0.42	0.287	0.424	0.37	0.367
00:16:40	0.518	0.508	0.516	0.106	0.516	0.518	0.336	0.426	0.291	0.43	0.376	0.373
00:17:00	0.517	0.51	0.516	0.106	0.515	0.518	0.341	0.432	0.296	0.436	0.382	0.379
00:17:20	0.517	0.511	0.515	0.106	0.515	0.518	0.346	0.438	0.3	0.442	0.388	0.385
00:17:40	0.517	0.512	0.515	0.106	0.515	0.518	0.35	0.444	0.304	0.448	0.394	0.39
00:18:00	0.517	0.513	0.515	0.106	0.515	0.518	0.355	0.45	0.308	0.454	0.399	0.396
00:18:20	0.517	0.512	0.515	0.106	0.515	0.518	0.36	0.455	0.312	0.46	0.405	0.401
00:18:40	0.516	0.512	0.515	0.106	0.515	0.517	0.365	0.461	0.317	0.465	0.41	0.407
00:19:00	0.516	0.512	0.514	0.107	0.514	0.517	0.37	0.467	0.321	0.471	0.417	0.413
00:19:20	0.515	0.512	0.514	0.107	0.514	0.517	0.375	0.472	0.325	0.476	0.422	0.418
00:19:40	0.515	0.512	0.514	0.107	0.514	0.517	0.38	0.477	0.329	0.481	0.427	0.424
00:20:00	0.515	0.512	0.514	0.108	0.514	0.517	0.385	0.482	0.334	0.486	0.433	0.429
00:20:20	0.515	0.511	0.513	0.108	0.513	0.517	0.39	0.486	0.338	0.49	0.438	0.434
00:20:40	0.515	0.511	0.513	0.108	0.513	0.517	0.394	0.49	0.342	0.494	0.444	0.44
00:21:00	0.514	0.511	0.513	0.108	0.513	0.517	0.4	0.495	0.346	0.498	0.449	0.445
00:21:20	0.514	0.511	0.513	0.108	0.513	0.517	0.404	0.498	0.351	0.501	0.454	0.45
00:21:40	0.514	0.511	0.513	0.108	0.512	0.516	0.409	0.5	0.354	0.503	0.459	0.455
00:22:00	0.514	0.51	0.513	0.109	0.513	0.516	0.414	0.504	0.359	0.506	0.464	0.46
00:22:20	0.515	0.51	0.512	0.109	0.512	0.516	0.419	0.505	0.363	0.508	0.469	0.464
00:22:40	0.513	0.51	0.512	0.109	0.512	0.516	0.423	0.507	0.368	0.509	0.473	0.469
00:23:00	0.513	0.51	0.512	0.109	0.512	0.516	0.428	0.509	0.372	0.51	0.478	0.473
00:23:20	0.513	0.509	0.512	0.109	0.512	0.516	0.433	0.509	0.376	0.51	0.482	0.477
00:23:40	0.513	0.509	0.511	0.11	0.512	0.516	0.437	0.51	0.38	0.511	0.486	0.481
00:24:00	0.513	0.509	0.511	0.11	0.511	0.516	0.442	0.51	0.384	0.511	0.49	0.485
00:24:20	0.513	0.509	0.511	0.11	0.511	0.515	0.446	0.51	0.389	0.511	0.493	0.488
00:24:40	0.513	0.509	0.511	0.11	0.511	0.515	0.451	0.511	0.393	0.511	0.496	0.491
00:25:00	0.513	0.508	0.511	0.11	0.511	0.515	0.454	0.51	0.397	0.511	0.498	0.494
00:25:20	0.512	0.509	0.51	0.111	0.511	0.515	0.459	0.511	0.401	0.511	0.501	0.497
00:25:40	0.512	0.508	0.51	0.111	0.51	0.515	0.463	0.51	0.405	0.511	0.503	0.499
00:26:00	0.511	0.508	0.51	0.111	0.51	0.515	0.466	0.51	0.409	0.511	0.505	0.501
00:26:20	0.512	0.508	0.51	0.111	0.51	0.515	0.47	0.511	0.413	0.511	0.506	0.502
00:26:40	0.511	0.508	0.51	0.112	0.51	0.515	0.474	0.51	0.418	0.511	0.507	0.504
00:27:00	0.511	0.507	0.509	0.111	0.51	0.514	0.477	0.51	0.422	0.511	0.508	0.505
00:27:20	0.512	0.507	0.509	0.112	0.509	0.514	0.48	0.51	0.425	0.51	0.509	0.505
00:27:40	0.511	0.507	0.509	0.112	0.509	0.514	0.483	0.51	0.429	0.51	0.509	0.506
00:28:00	0.51	0.507	0.509	0.112	0.509	0.514	0.486	0.51	0.433	0.51	0.509	0.506
00:28:20	0.511	0.507	0.509	0.113	0.509	0.514	0.489	0.51	0.437	0.51	0.51	0.506
00:28:40	0.51	0.507	0.509	0.113	0.509	0.514	0.492	0.51	0.441	0.51	0.51	0.506
00:29:00	0.51	0.506	0.508	0.113	0.508	0.514	0.493	0.509	0.444	0.51	0.509	0.506
00:29:20	0.511	0.506	0.508	0.113	0.508	0.514	0.495	0.509	0.448	0.51	0.509	0.506
00:29:40	0.51	0.506	0.508	0.113	0.509	0.513	0.497	0.509	0.452	0.509	0.509	0.506
00:30:00	0.51	0.506	0.508	0.114	0.508	0.514	0.498	0.509	0.456	0.51	0.509	0.506
[Table:TABLE M 490 ]
Time	D1	D2	D3	D4	D5	D6	D7	D8	D9	D10	D11	D12
00:00:00	0.119	0.111	0.111	0.115	0.149	0.16	0.112	0.109	0.152	0.112	0.147	0.105
00:00:20	0.12	0.113	0.113	0.116	0.162	0.175	0.113	0.109	0.154	0.113	0.147	0.105
00:00:40	0.121	0.113	0.113	0.116	0.175	0.19	0.113	0.109	0.153	0.113	0.148	0.105
00:01:00	0.12	0.113	0.114	0.116	0.188	0.206	0.113	0.11	0.153	0.113	0.148	0.105
00:01:20	0.121	0.113	0.114	0.116	0.201	0.221	0.113	0.11	0.153	0.114	0.148	0.106
00:01:40	0.121	0.114	0.114	0.116	0.214	0.235	0.113	0.11	0.154	0.114	0.149	0.106
00:02:00	0.121	0.114	0.114	0.116	0.227	0.249	0.113	0.11	0.154	0.115	0.149	0.106
00:02:20	0.121	0.114	0.114	0.116	0.24	0.263	0.113	0.11	0.154	0.114	0.149	0.106
00:02:40	0.121	0.114	0.114	0.116	0.252	0.277	0.113	0.11	0.154	0.115	0.149	0.106
00:03:00	0.122	0.114	0.114	0.116	0.265	0.29	0.113	0.11	0.155	0.115	0.15	0.107
00:03:20	0.121	0.114	0.114	0.116	0.278	0.303	0.113	0.111	0.155	0.115	0.15	0.107
00:03:40	0.121	0.113	0.114	0.116	0.291	0.317	0.112	0.111	0.155	0.115	0.15	0.107
00:04:00	0.121	0.114	0.115	0.116	0.303	0.33	0.113	0.111	0.155	0.116	0.151	0.107
00:04:20	0.121	0.114	0.115	0.116	0.316	0.344	0.113	0.111	0.155	0.116	0.151	0.107
00:04:40	0.121	0.114	0.115	0.116	0.329	0.358	0.113	0.111	0.156	0.116	0.151	0.107
00:05:00	0.121	0.114	0.115	0.116	0.342	0.372	0.113	0.111	0.156	0.116	0.152	0.107
00:05:20	0.121	0.114	0.115	0.116	0.355	0.386	0.113	0.111	0.156	0.116	0.152	0.107
00:05:40	0.121	0.114	0.115	0.116	0.369	0.4	0.113	0.111	0.156	0.117	0.152	0.107
00:06:00	0.121	0.114	0.115	0.116	0.382	0.413	0.113	0.111	0.157	0.117	0.152	0.108
00:06:20	0.121	0.114	0.115	0.116	0.395	0.427	0.113	0.112	0.157	0.117	0.153	0.108
00:06:40	0.121	0.114	0.115	0.116	0.408	0.441	0.114	0.112	0.157	0.117	0.153	0.108
00:07:00	0.121	0.115	0.116	0.116	0.421	0.453	0.114	0.112	0.157	0.118	0.154	0.108
00:07:20	0.121	0.115	0.116	0.116	0.434	0.466	0.114	0.112	0.158	0.118	0.154	0.108
00:07:40	0.122	0.115	0.116	0.116	0.447	0.478	0.114	0.112	0.158	0.118	0.154	0.108
00:08:00	0.121	0.115	0.116	0.116	0.459	0.489	0.114	0.113	0.158	0.118	0.155	0.109
00:08:20	0.122	0.116	0.116	0.116	0.472	0.499	0.115	0.113	0.159	0.118	0.155	0.109
00:08:40	0.122	0.116	0.117	0.116	0.484	0.507	0.115	0.113	0.159	0.119	0.155	0.109
00:09:00	0.122	0.116	0.116	0.116	0.494	0.513	0.115	0.113	0.159	0.119	0.156	0.109
00:09:20	0.122	0.116	0.117	0.117	0.505	0.516	0.115	0.113	0.159	0.119	0.155	0.109
00:09:40	0.122	0.116	0.117	0.117	0.513	0.518	0.115	0.113	0.159	0.12	0.156	0.109
00:10:00	0.122	0.117	0.118	0.117	0.52	0.519	0.115	0.114	0.16	0.12	0.157	0.109
00:10:20	0.123	0.117	0.118	0.117	0.524	0.519	0.115	0.114	0.16	0.12	0.157	0.109
00:10:40	0.123	0.117	0.118	0.117	0.526	0.518	0.116	0.114	0.16	0.12	0.157	0.109
00:11:00	0.123	0.117	0.118	0.117	0.528	0.518	0.116	0.114	0.16	0.121	0.158	0.11
00:11:20	0.123	0.118	0.118	0.117	0.528	0.518	0.116	0.114	0.161	0.121	0.158	0.11
00:11:40	0.123	0.118	0.119	0.117	0.528	0.518	0.116	0.115	0.161	0.122	0.159	0.11
00:12:00	0.124	0.118	0.119	0.117	0.528	0.518	0.117	0.115	0.162	0.122	0.159	0.111
00:12:20	0.124	0.119	0.119	0.117	0.528	0.518	0.117	0.115	0.161	0.122	0.159	0.111
00:12:40	0.124	0.119	0.119	0.118	0.528	0.518	0.117	0.115	0.162	0.122	0.16	0.111
00:13:00	0.124	0.119	0.119	0.118	0.527	0.517	0.117	0.116	0.162	0.122	0.16	0.111
00:13:20	0.124	0.119	0.12	0.118	0.527	0.517	0.117	0.116	0.162	0.123	0.16	0.111
00:13:40	0.125	0.12	0.12	0.118	0.527	0.517	0.117	0.116	0.163	0.123	0.161	0.112
00:14:00	0.125	0.12	0.12	0.118	0.527	0.517	0.118	0.116	0.163	0.124	0.161	0.112
00:14:20	0.125	0.12	0.12	0.118	0.527	0.517	0.118	0.116	0.163	0.124	0.162	0.112
00:14:40	0.125	0.12	0.121	0.118	0.527	0.517	0.118	0.116	0.164	0.124	0.162	0.112
00:15:00	0.125	0.121	0.121	0.118	0.527	0.516	0.118	0.116	0.164	0.124	0.162	0.112
00:15:20	0.126	0.121	0.121	0.118	0.526	0.516	0.119	0.117	0.165	0.125	0.163	0.112
00:15:40	0.126	0.121	0.122	0.119	0.526	0.516	0.119	0.117	0.164	0.125	0.163	0.113
00:16:00	0.126	0.122	0.122	0.119	0.526	0.516	0.119	0.117	0.165	0.125	0.164	0.113
00:16:20	0.127	0.122	0.122	0.119	0.526	0.516	0.119	0.117	0.165	0.126	0.164	0.113
00:16:40	0.126	0.122	0.122	0.119	0.526	0.516	0.119	0.117	0.165	0.126	0.165	0.113
00:17:00	0.127	0.122	0.123	0.119	0.526	0.516	0.12	0.118	0.166	0.126	0.165	0.114
00:17:20	0.127	0.123	0.123	0.119	0.526	0.516	0.12	0.118	0.166	0.126	0.165	0.113
00:17:40	0.127	0.123	0.124	0.119	0.526	0.516	0.12	0.118	0.167	0.127	0.166	0.114
00:18:00	0.127	0.123	0.124	0.12	0.525	0.515	0.12	0.118	0.167	0.127	0.166	0.114
00:18:20	0.128	0.123	0.124	0.12	0.525	0.515	0.12	0.119	0.167	0.127	0.167	0.114
00:18:40	0.128	0.124	0.124	0.12	0.525	0.515	0.12	0.119	0.167	0.128	0.167	0.114
00:19:00	0.128	0.124	0.125	0.12	0.525	0.515	0.121	0.119	0.168	0.128	0.168	0.115
00:19:20	0.128	0.124	0.125	0.12	0.525	0.515	0.121	0.119	0.168	0.128	0.168	0.115
00:19:40	0.129	0.125	0.125	0.12	0.525	0.515	0.121	0.119	0.168	0.129	0.168	0.115
00:20:00	0.129	0.125	0.126	0.12	0.525	0.515	0.121	0.12	0.169	0.129	0.169	0.115
00:20:20	0.129	0.125	0.126	0.121	0.525	0.515	0.122	0.12	0.169	0.129	0.169	0.115
00:20:40	0.129	0.126	0.126	0.121	0.525	0.514	0.122	0.12	0.169	0.13	0.17	0.115
00:21:00	0.13	0.126	0.127	0.121	0.525	0.514	0.122	0.121	0.17	0.13	0.17	0.116
00:21:20	0.13	0.126	0.127	0.121	0.524	0.514	0.122	0.121	0.17	0.13	0.17	0.116
00:21:40	0.13	0.127	0.127	0.121	0.524	0.514	0.122	0.121	0.17	0.131	0.171	0.116
00:22:00	0.13	0.127	0.128	0.122	0.524	0.514	0.123	0.121	0.171	0.131	0.172	0.116
00:22:20	0.13	0.127	0.128	0.121	0.524	0.514	0.123	0.121	0.171	0.131	0.172	0.116
00:22:40	0.131	0.128	0.128	0.122	0.524	0.514	0.123	0.122	0.171	0.132	0.172	0.117
00:23:00	0.131	0.128	0.128	0.122	0.524	0.513	0.123	0.122	0.171	0.132	0.172	0.117
00:23:20	0.131	0.128	0.128	0.122	0.524	0.513	0.123	0.122	0.171	0.133	0.173	0.117
00:23:40	0.132	0.128	0.129	0.122	0.524	0.514	0.124	0.122	0.172	0.133	0.174	0.117
00:24:00	0.132	0.128	0.129	0.122	0.524	0.513	0.124	0.122	0.172	0.133	0.174	0.117
00:24:20	0.132	0.129	0.129	0.122	0.524	0.513	0.124	0.122	0.173	0.133	0.174	0.118
00:24:40	0.132	0.129	0.13	0.122	0.523	0.513	0.124	0.123	0.173	0.134	0.174	0.118
00:25:00	0.132	0.13	0.13	0.123	0.523	0.513	0.124	0.123	0.173	0.134	0.175	0.118
00:25:20	0.133	0.13	0.13	0.123	0.523	0.513	0.125	0.123	0.174	0.134	0.176	0.118
00:25:40	0.133	0.13	0.131	0.123	0.523	0.513	0.125	0.123	0.174	0.135	0.176	0.118
00:26:00	0.133	0.13	0.131	0.123	0.523	0.513	0.125	0.124	0.174	0.135	0.176	0.119
00:26:20	0.133	0.131	0.131	0.123	0.523	0.513	0.126	0.124	0.174	0.135	0.177	0.119
00:26:40	0.133	0.131	0.131	0.123	0.523	0.513	0.126	0.124	0.175	0.136	0.177	0.119
00:27:00	0.134	0.131	0.132	0.123	0.523	0.513	0.126	0.124	0.175	0.136	0.178	0.119
00:27:20	0.134	0.132	0.132	0.123	0.522	0.512	0.126	0.124	0.175	0.136	0.178	0.119
00:27:40	0.134	0.132	0.132	0.124	0.523	0.512	0.126	0.124	0.175	0.136	0.179	0.12
00:28:00	0.134	0.132	0.132	0.124	0.522	0.512	0.126	0.125	0.176	0.137	0.179	0.12
00:28:20	0.134	0.133	0.133	0.124	0.522	0.512	0.127	0.125	0.176	0.137	0.179	0.12
00:28:40	0.135	0.133	0.133	0.124	0.522	0.512	0.126	0.125	0.177	0.137	0.18	0.12
00:29:00	0.135	0.133	0.133	0.124	0.522	0.512	0.127	0.125	0.177	0.138	0.18	0.12
00:29:20	0.135	0.133	0.134	0.124	0.522	0.512	0.127	0.126	0.177	0.138	0.181	0.121
00:29:40	0.135	0.134	0.134	0.124	0.522	0.512	0.127	0.126	0.177	0.139	0.181	0.121
00:30:00	0.136	0.134	0.134	0.124	0.522	0.512	0.127	0.126	0.178	0.139	0.182	0.121
[Table:TABLE M 490 ]
Time	E1	E2	E3	E4	E5	E6	E7	E8	E9	E10	E11	E12
00:00:00	0.101	0.104	0.102	0.106	0.099	0.101	0.105	0.104	0.108	0.123	0.115	0.114
00:00:20	0.102	0.103	0.102	0.106	0.099	0.102	0.107	0.106	0.114	0.134	0.123	0.12
00:00:40	0.104	0.104	0.102	0.107	0.099	0.101	0.108	0.107	0.118	0.146	0.131	0.125
00:01:00	0.104	0.103	0.102	0.107	0.099	0.101	0.109	0.108	0.123	0.158	0.138	0.132
00:01:20	0.105	0.103	0.103	0.107	0.099	0.102	0.11	0.109	0.127	0.169	0.146	0.138
00:01:40	0.106	0.104	0.102	0.107	0.1	0.102	0.111	0.11	0.132	0.18	0.153	0.143
00:02:00	0.107	0.104	0.103	0.107	0.1	0.102	0.112	0.11	0.136	0.192	0.16	0.149
00:02:20	0.108	0.104	0.103	0.108	0.1	0.102	0.113	0.111	0.14	0.203	0.166	0.155
00:02:40	0.108	0.104	0.102	0.107	0.1	0.102	0.114	0.112	0.144	0.213	0.173	0.161
00:03:00	0.109	0.104	0.103	0.108	0.1	0.102	0.114	0.113	0.149	0.224	0.18	0.166
00:03:20	0.11	0.104	0.102	0.108	0.1	0.102	0.115	0.115	0.153	0.235	0.187	0.172
00:03:40	0.111	0.104	0.102	0.108	0.1	0.102	0.116	0.115	0.158	0.245	0.194	0.178
00:04:00	0.111	0.104	0.103	0.108	0.1	0.102	0.117	0.116	0.162	0.256	0.201	0.184
00:04:20	0.112	0.105	0.103	0.108	0.1	0.102	0.118	0.117	0.166	0.268	0.207	0.19
00:04:40	0.113	0.105	0.103	0.109	0.1	0.102	0.119	0.118	0.17	0.278	0.214	0.195
00:05:00	0.114	0.105	0.103	0.108	0.1	0.102	0.12	0.119	0.175	0.289	0.222	0.201
00:05:20	0.115	0.104	0.103	0.108	0.1	0.102	0.121	0.12	0.179	0.3	0.229	0.207
00:05:40	0.115	0.104	0.102	0.108	0.1	0.102	0.122	0.121	0.183	0.311	0.236	0.212
00:06:00	0.116	0.105	0.103	0.109	0.101	0.102	0.124	0.121	0.188	0.322	0.242	0.218
00:06:20	0.117	0.104	0.103	0.109	0.1	0.102	0.124	0.122	0.193	0.333	0.25	0.224
00:06:40	0.118	0.105	0.103	0.109	0.101	0.102	0.125	0.123	0.197	0.344	0.257	0.23
00:07:00	0.118	0.105	0.103	0.109	0.101	0.102	0.126	0.124	0.201	0.355	0.264	0.237
00:07:20	0.119	0.105	0.102	0.109	0.101	0.102	0.127	0.126	0.206	0.367	0.272	0.243
00:07:40	0.12	0.105	0.103	0.109	0.101	0.102	0.128	0.126	0.21	0.377	0.279	0.249
00:08:00	0.121	0.105	0.103	0.109	0.101	0.102	0.129	0.127	0.215	0.389	0.286	0.255
00:08:20	0.121	0.105	0.103	0.109	0.101	0.102	0.13	0.128	0.22	0.4	0.294	0.261
00:08:40	0.122	0.105	0.103	0.109	0.101	0.102	0.131	0.129	0.224	0.411	0.302	0.268
00:09:00	0.123	0.105	0.103	0.11	0.101	0.102	0.132	0.13	0.229	0.422	0.309	0.274
00:09:20	0.124	0.105	0.102	0.11	0.101	0.102	0.133	0.131	0.234	0.433	0.317	0.279
00:09:40	0.124	0.105	0.103	0.11	0.101	0.102	0.134	0.132	0.239	0.443	0.325	0.286
00:10:00	0.125	0.105	0.103	0.11	0.102	0.102	0.136	0.133	0.244	0.454	0.333	0.293
00:10:20	0.126	0.105	0.103	0.11	0.101	0.102	0.137	0.134	0.248	0.463	0.34	0.299
00:10:40	0.127	0.106	0.103	0.11	0.101	0.102	0.137	0.135	0.253	0.473	0.347	0.306
00:11:00	0.128	0.106	0.103	0.11	0.101	0.102	0.139	0.136	0.258	0.482	0.356	0.312
00:11:20	0.129	0.106	0.103	0.111	0.102	0.102	0.14	0.137	0.263	0.49	0.363	0.319
00:11:40	0.129	0.106	0.103	0.111	0.102	0.102	0.142	0.139	0.268	0.497	0.372	0.326
00:12:00	0.131	0.106	0.103	0.111	0.102	0.102	0.142	0.14	0.273	0.503	0.379	0.333
00:12:20	0.131	0.106	0.103	0.111	0.102	0.102	0.143	0.141	0.278	0.507	0.387	0.339
00:12:40	0.132	0.106	0.103	0.111	0.102	0.102	0.144	0.142	0.283	0.51	0.394	0.346
00:13:00	0.133	0.106	0.103	0.111	0.102	0.102	0.146	0.143	0.288	0.512	0.402	0.352
00:13:20	0.134	0.106	0.103	0.111	0.102	0.102	0.147	0.144	0.293	0.513	0.41	0.359
00:13:40	0.135	0.106	0.103	0.112	0.102	0.102	0.148	0.145	0.298	0.513	0.418	0.367
00:14:00	0.135	0.107	0.103	0.112	0.102	0.102	0.149	0.146	0.303	0.513	0.426	0.372
00:14:20	0.136	0.107	0.103	0.111	0.102	0.102	0.151	0.147	0.308	0.513	0.433	0.379
00:14:40	0.137	0.107	0.103	0.112	0.102	0.102	0.151	0.148	0.314	0.513	0.44	0.386
00:15:00	0.138	0.107	0.103	0.112	0.102	0.102	0.153	0.149	0.319	0.513	0.447	0.392
00:15:20	0.139	0.107	0.103	0.112	0.103	0.102	0.154	0.151	0.324	0.513	0.454	0.399
00:15:40	0.14	0.107	0.103	0.112	0.103	0.102	0.155	0.152	0.329	0.513	0.461	0.406
00:16:00	0.141	0.107	0.103	0.113	0.103	0.102	0.157	0.153	0.334	0.513	0.467	0.412
00:16:20	0.141	0.107	0.103	0.113	0.103	0.102	0.157	0.154	0.339	0.512	0.473	0.418
00:16:40	0.143	0.107	0.103	0.113	0.103	0.103	0.158	0.155	0.345	0.512	0.479	0.425
00:17:00	0.143	0.107	0.104	0.113	0.103	0.102	0.16	0.156	0.35	0.512	0.484	0.431
00:17:20	0.144	0.107	0.103	0.113	0.103	0.102	0.161	0.157	0.355	0.512	0.489	0.437
00:17:40	0.145	0.108	0.103	0.113	0.103	0.102	0.162	0.159	0.36	0.512	0.493	0.444
00:18:00	0.146	0.108	0.104	0.114	0.103	0.103	0.164	0.16	0.366	0.512	0.496	0.45
00:18:20	0.147	0.108	0.104	0.114	0.103	0.103	0.165	0.161	0.371	0.511	0.499	0.455
00:18:40	0.148	0.108	0.104	0.114	0.103	0.103	0.166	0.162	0.376	0.511	0.5	0.461
00:19:00	0.149	0.108	0.104	0.114	0.103	0.103	0.167	0.163	0.381	0.511	0.503	0.468
00:19:20	0.149	0.108	0.104	0.114	0.104	0.102	0.168	0.164	0.386	0.511	0.503	0.472
00:19:40	0.151	0.108	0.104	0.114	0.104	0.103	0.17	0.166	0.391	0.511	0.503	0.478
00:20:00	0.151	0.108	0.104	0.115	0.104	0.103	0.171	0.167	0.396	0.511	0.504	0.482
00:20:20	0.152	0.108	0.104	0.115	0.104	0.103	0.172	0.168	0.401	0.51	0.504	0.487
00:20:40	0.153	0.108	0.104	0.115	0.104	0.103	0.173	0.169	0.407	0.51	0.504	0.491
00:21:00	0.154	0.109	0.104	0.115	0.104	0.103	0.175	0.17	0.412	0.51	0.504	0.495
00:21:20	0.155	0.109	0.104	0.115	0.104	0.103	0.176	0.171	0.417	0.51	0.504	0.499
00:21:40	0.156	0.109	0.104	0.115	0.104	0.103	0.177	0.173	0.421	0.51	0.504	0.501
00:22:00	0.157	0.109	0.104	0.115	0.105	0.103	0.179	0.174	0.427	0.51	0.504	0.504
00:22:20	0.158	0.109	0.104	0.116	0.104	0.103	0.18	0.175	0.431	0.51	0.504	0.506
00:22:40	0.159	0.109	0.104	0.116	0.105	0.103	0.181	0.176	0.436	0.509	0.503	0.507
00:23:00	0.159	0.109	0.104	0.116	0.105	0.103	0.182	0.177	0.441	0.51	0.503	0.508
00:23:20	0.16	0.109	0.104	0.116	0.104	0.103	0.184	0.178	0.445	0.509	0.503	0.509
00:23:40	0.161	0.109	0.104	0.116	0.105	0.103	0.185	0.18	0.45	0.509	0.503	0.51
00:24:00	0.162	0.109	0.104	0.116	0.105	0.103	0.186	0.181	0.454	0.509	0.503	0.51
00:24:20	0.163	0.109	0.104	0.116	0.105	0.103	0.187	0.182	0.459	0.509	0.502	0.51
00:24:40	0.164	0.11	0.104	0.117	0.105	0.104	0.189	0.183	0.463	0.508	0.502	0.51
00:25:00	0.165	0.11	0.104	0.117	0.105	0.103	0.189	0.184	0.467	0.508	0.502	0.51
00:25:20	0.166	0.11	0.105	0.117	0.105	0.103	0.191	0.186	0.471	0.508	0.502	0.51
00:25:40	0.167	0.11	0.104	0.117	0.105	0.104	0.192	0.187	0.475	0.508	0.502	0.51
00:26:00	0.167	0.11	0.104	0.117	0.105	0.103	0.194	0.188	0.479	0.508	0.502	0.51
00:26:20	0.168	0.11	0.104	0.117	0.105	0.104	0.195	0.189	0.483	0.508	0.502	0.509
00:26:40	0.17	0.11	0.105	0.118	0.106	0.104	0.196	0.191	0.487	0.508	0.502	0.51
00:27:00	0.17	0.11	0.105	0.118	0.106	0.104	0.198	0.192	0.49	0.508	0.501	0.509
00:27:20	0.171	0.11	0.105	0.118	0.106	0.103	0.199	0.193	0.492	0.507	0.501	0.509
00:27:40	0.172	0.11	0.105	0.118	0.106	0.104	0.2	0.194	0.495	0.507	0.501	0.509
00:28:00	0.173	0.111	0.105	0.118	0.106	0.104	0.201	0.195	0.497	0.507	0.501	0.509
00:28:20	0.174	0.111	0.105	0.119	0.106	0.104	0.203	0.197	0.499	0.507	0.501	0.509
00:28:40	0.175	0.111	0.105	0.119	0.106	0.104	0.204	0.198	0.501	0.507	0.501	0.509
00:29:00	0.175	0.111	0.105	0.119	0.106	0.104	0.205	0.199	0.503	0.507	0.501	0.508
00:29:20	0.176	0.111	0.105	0.119	0.106	0.104	0.206	0.2	0.504	0.507	0.501	0.509
00:29:40	0.177	0.111	0.105	0.119	0.107	0.104	0.208	0.201	0.505	0.506	0.501	0.508
00:30:00	0.178	0.111	0.105	0.119	0.106	0.104	0.209	0.202	0.506	0.506	0.5	0.508
[Table:TABLE M 490 ]
Time	F1	F2	F3	F4	F5	F6	F7	F8	F9	F10	F11	F12
00:00:00	0.108	0.111	0.108	0.108	0.116	0.11	0.118	0.116	0.116	0.14	0.108	0.113
00:00:20	0.108	0.112	0.109	0.108	0.116	0.111	0.112	0.116	0.116	0.155	0.109	0.111
00:00:40	0.109	0.112	0.109	0.109	0.117	0.112	0.112	0.116	0.116	0.169	0.109	0.111
00:01:00	0.109	0.112	0.109	0.109	0.118	0.111	0.113	0.116	0.117	0.184	0.109	0.11
00:01:20	0.109	0.112	0.109	0.109	0.117	0.112	0.113	0.116	0.117	0.198	0.109	0.11
00:01:40	0.109	0.113	0.11	0.109	0.118	0.112	0.113	0.116	0.117	0.213	0.11	0.11
00:02:00	0.109	0.112	0.11	0.109	0.118	0.111	0.113	0.116	0.117	0.227	0.109	0.11
00:02:20	0.11	0.112	0.109	0.109	0.117	0.112	0.113	0.116	0.117	0.241	0.11	0.109
00:02:40	0.11	0.112	0.109	0.109	0.117	0.111	0.113	0.116	0.116	0.255	0.109	0.11
00:03:00	0.109	0.112	0.109	0.109	0.118	0.111	0.113	0.116	0.117	0.27	0.109	0.111
00:03:20	0.109	0.112	0.109	0.109	0.118	0.111	0.113	0.117	0.117	0.284	0.11	0.11
00:03:40	0.109	0.112	0.109	0.109	0.117	0.111	0.113	0.116	0.117	0.297	0.11	0.111
00:04:00	0.109	0.112	0.109	0.109	0.117	0.111	0.113	0.116	0.117	0.311	0.11	0.11
00:04:20	0.109	0.112	0.109	0.109	0.117	0.111	0.113	0.116	0.117	0.326	0.109	0.11
00:04:40	0.109	0.112	0.109	0.109	0.117	0.111	0.113	0.116	0.117	0.339	0.11	0.11
00:05:00	0.109	0.112	0.109	0.109	0.117	0.111	0.113	0.116	0.118	0.354	0.11	0.111
00:05:20	0.109	0.112	0.109	0.109	0.117	0.111	0.113	0.116	0.118	0.368	0.109	0.11
00:05:40	0.108	0.112	0.108	0.109	0.117	0.111	0.113	0.116	0.118	0.382	0.11	0.11
00:06:00	0.109	0.112	0.109	0.109	0.117	0.111	0.113	0.116	0.118	0.396	0.11	0.11
00:06:20	0.109	0.112	0.109	0.109	0.117	0.11	0.113	0.117	0.118	0.41	0.11	0.11
00:06:40	0.109	0.112	0.108	0.109	0.117	0.111	0.113	0.117	0.118	0.424	0.11	0.111
00:07:00	0.108	0.112	0.108	0.11	0.117	0.111	0.113	0.117	0.118	0.437	0.11	0.111
00:07:20	0.109	0.111	0.108	0.109	0.117	0.11	0.113	0.117	0.118	0.451	0.11	0.111
00:07:40	0.109	0.112	0.108	0.11	0.118	0.111	0.113	0.117	0.118	0.464	0.111	0.111
00:08:00	0.109	0.112	0.109	0.11	0.117	0.11	0.113	0.117	0.118	0.477	0.11	0.111
00:08:20	0.108	0.112	0.108	0.11	0.117	0.111	0.113	0.117	0.118	0.489	0.111	0.111
00:08:40	0.109	0.112	0.108	0.11	0.117	0.111	0.113	0.117	0.119	0.501	0.11	0.111
00:09:00	0.108	0.112	0.108	0.11	0.117	0.11	0.113	0.117	0.119	0.511	0.111	0.112
00:09:20	0.108	0.111	0.108	0.11	0.117	0.11	0.113	0.117	0.118	0.52	0.111	0.111
00:09:40	0.109	0.112	0.108	0.11	0.117	0.11	0.113	0.117	0.119	0.527	0.111	0.112
00:10:00	0.108	0.112	0.108	0.111	0.118	0.111	0.114	0.117	0.119	0.532	0.111	0.112
00:10:20	0.109	0.112	0.108	0.11	0.117	0.111	0.113	0.117	0.119	0.534	0.112	0.112
00:10:40	0.108	0.112	0.108	0.11	0.117	0.11	0.113	0.117	0.119	0.535	0.112	0.111
00:11:00	0.109	0.112	0.108	0.11	0.117	0.11	0.113	0.117	0.119	0.535	0.111	0.112
00:11:20	0.109	0.112	0.108	0.111	0.118	0.11	0.113	0.118	0.12	0.535	0.111	0.112
00:11:40	0.109	0.113	0.109	0.111	0.118	0.111	0.114	0.118	0.12	0.535	0.112	0.112
00:12:00	0.109	0.112	0.108	0.111	0.118	0.111	0.114	0.118	0.12	0.535	0.112	0.112
00:12:20	0.109	0.112	0.108	0.111	0.118	0.11	0.113	0.118	0.12	0.534	0.112	0.112
00:12:40	0.109	0.112	0.108	0.111	0.118	0.11	0.114	0.118	0.12	0.534	0.112	0.112
00:13:00	0.109	0.112	0.108	0.111	0.118	0.111	0.114	0.118	0.12	0.534	0.112	0.113
00:13:20	0.109	0.113	0.108	0.111	0.118	0.11	0.114	0.118	0.121	0.534	0.112	0.112
00:13:40	0.109	0.112	0.108	0.111	0.118	0.11	0.114	0.118	0.121	0.534	0.113	0.113
00:14:00	0.109	0.113	0.108	0.112	0.118	0.11	0.114	0.118	0.121	0.533	0.113	0.113
00:14:20	0.109	0.113	0.108	0.111	0.118	0.111	0.114	0.119	0.121	0.533	0.113	0.113
00:14:40	0.109	0.113	0.109	0.112	0.118	0.111	0.114	0.119	0.121	0.533	0.114	0.113
00:15:00	0.109	0.113	0.108	0.112	0.118	0.11	0.114	0.119	0.121	0.533	0.113	0.113
00:15:20	0.109	0.113	0.108	0.112	0.119	0.111	0.114	0.119	0.121	0.532	0.113	0.114
00:15:40	0.11	0.113	0.108	0.112	0.118	0.11	0.114	0.119	0.121	0.532	0.114	0.114
00:16:00	0.109	0.113	0.109	0.112	0.119	0.11	0.114	0.119	0.122	0.532	0.114	0.114
00:16:20	0.11	0.113	0.108	0.112	0.118	0.111	0.114	0.119	0.122	0.532	0.114	0.114
00:16:40	0.109	0.113	0.108	0.112	0.119	0.11	0.114	0.119	0.122	0.531	0.114	0.114
00:17:00	0.109	0.113	0.108	0.113	0.119	0.111	0.115	0.119	0.122	0.531	0.114	0.114
00:17:20	0.109	0.113	0.108	0.113	0.119	0.11	0.114	0.12	0.122	0.531	0.114	0.114
00:17:40	0.11	0.113	0.108	0.113	0.119	0.111	0.115	0.12	0.122	0.531	0.115	0.115
00:18:00	0.11	0.114	0.108	0.113	0.119	0.11	0.115	0.12	0.122	0.531	0.115	0.114
00:18:20	0.11	0.114	0.108	0.113	0.119	0.11	0.115	0.12	0.123	0.53	0.115	0.115
00:18:40	0.11	0.114	0.108	0.113	0.119	0.111	0.115	0.12	0.123	0.53	0.116	0.115
00:19:00	0.11	0.114	0.109	0.113	0.119	0.11	0.115	0.121	0.123	0.53	0.116	0.115
00:19:20	0.11	0.114	0.108	0.114	0.119	0.111	0.115	0.12	0.123	0.53	0.116	0.116
00:19:40	0.11	0.114	0.109	0.114	0.119	0.111	0.115	0.12	0.124	0.53	0.116	0.115
00:20:00	0.11	0.114	0.109	0.114	0.12	0.111	0.115	0.121	0.123	0.53	0.116	0.115
00:20:20	0.11	0.114	0.108	0.114	0.12	0.111	0.115	0.121	0.124	0.529	0.116	0.116
00:20:40	0.11	0.114	0.109	0.114	0.12	0.111	0.115	0.121	0.124	0.529	0.117	0.116
00:21:00	0.11	0.114	0.109	0.114	0.12	0.111	0.116	0.121	0.124	0.529	0.117	0.117
00:21:20	0.11	0.114	0.109	0.114	0.12	0.111	0.116	0.121	0.124	0.529	0.117	0.116
00:21:40	0.11	0.114	0.109	0.114	0.12	0.111	0.115	0.121	0.124	0.529	0.117	0.116
00:22:00	0.11	0.115	0.109	0.115	0.12	0.111	0.116	0.122	0.125	0.529	0.118	0.117
00:22:20	0.11	0.114	0.109	0.115	0.12	0.111	0.116	0.122	0.124	0.528	0.117	0.116
00:22:40	0.111	0.114	0.109	0.115	0.12	0.111	0.116	0.122	0.124	0.528	0.117	0.116
00:23:00	0.111	0.115	0.109	0.115	0.12	0.111	0.116	0.122	0.125	0.528	0.118	0.117
00:23:20	0.11	0.115	0.109	0.115	0.121	0.111	0.115	0.122	0.125	0.528	0.118	0.117
00:23:40	0.111	0.115	0.109	0.115	0.121	0.111	0.116	0.122	0.125	0.528	0.118	0.117
00:24:00	0.111	0.115	0.109	0.115	0.121	0.111	0.116	0.122	0.125	0.527	0.119	0.117
00:24:20	0.111	0.115	0.109	0.116	0.121	0.111	0.116	0.122	0.126	0.528	0.118	0.117
00:24:40	0.111	0.115	0.109	0.116	0.121	0.112	0.116	0.123	0.126	0.527	0.119	0.117
00:25:00	0.111	0.115	0.109	0.116	0.121	0.111	0.116	0.123	0.126	0.527	0.119	0.117
00:25:20	0.111	0.115	0.109	0.116	0.121	0.111	0.116	0.123	0.126	0.527	0.12	0.118
00:25:40	0.111	0.115	0.109	0.116	0.121	0.111	0.117	0.123	0.126	0.527	0.119	0.118
00:26:00	0.111	0.115	0.109	0.116	0.121	0.111	0.116	0.124	0.126	0.526	0.119	0.118
00:26:20	0.111	0.116	0.109	0.117	0.121	0.112	0.116	0.123	0.127	0.526	0.119	0.118
00:26:40	0.112	0.116	0.109	0.117	0.122	0.112	0.117	0.124	0.127	0.526	0.12	0.119
00:27:00	0.112	0.116	0.109	0.117	0.122	0.112	0.117	0.124	0.127	0.526	0.12	0.119
00:27:20	0.111	0.116	0.109	0.117	0.121	0.112	0.117	0.124	0.127	0.526	0.12	0.119
00:27:40	0.112	0.116	0.109	0.117	0.122	0.112	0.117	0.123	0.127	0.526	0.121	0.119
00:28:00	0.112	0.116	0.109	0.117	0.122	0.112	0.117	0.124	0.128	0.525	0.121	0.12
00:28:20	0.112	0.116	0.11	0.117	0.122	0.112	0.117	0.124	0.128	0.526	0.121	0.12
00:28:40	0.112	0.117	0.109	0.117	0.122	0.112	0.117	0.124	0.128	0.526	0.121	0.12
00:29:00	0.112	0.116	0.109	0.117	0.122	0.112	0.117	0.124	0.128	0.526	0.121	0.12
00:29:20	0.112	0.116	0.11	0.118	0.122	0.112	0.117	0.125	0.129	0.525	0.121	0.119
00:29:40	0.112	0.116	0.11	0.118	0.122	0.112	0.117	0.125	0.128	0.525	0.122	0.119
00:30:00	0.112	0.117	0.11	0.118	0.123	0.113	0.117	0.125	0.129	0.525	0.122	0.12
[Table:TABLE M 490 ]
Time	G1	G2	G3	G4	G5	G6	G7	G8	G9	G10	G11	G12
00:00:00	0.113	0.107	0.107	0.093	0.113	0.121	0.122	0.146	0.123	0.137	0.154	0.154
00:00:20	0.127	0.112	0.114	0.094	0.126	0.134	0.12	0.137	0.123	0.149	0.137	0.126
00:00:40	0.14	0.117	0.121	0.094	0.139	0.147	0.125	0.145	0.128	0.149	0.134	0.131
00:01:00	0.152	0.122	0.127	0.094	0.152	0.16	0.129	0.153	0.133	0.159	0.141	0.139
00:01:20	0.166	0.126	0.134	0.094	0.165	0.173	0.134	0.163	0.138	0.167	0.148	0.146
00:01:40	0.178	0.132	0.14	0.094	0.177	0.187	0.14	0.171	0.143	0.176	0.156	0.153
00:02:00	0.19	0.136	0.146	0.094	0.189	0.2	0.143	0.179	0.149	0.186	0.164	0.16
00:02:20	0.202	0.141	0.152	0.094	0.201	0.212	0.148	0.188	0.154	0.194	0.171	0.168
00:02:40	0.213	0.145	0.158	0.094	0.213	0.226	0.152	0.198	0.159	0.204	0.177	0.175
00:03:00	0.225	0.15	0.165	0.094	0.225	0.238	0.157	0.206	0.165	0.213	0.185	0.182
00:03:20	0.237	0.155	0.171	0.094	0.237	0.251	0.162	0.214	0.17	0.221	0.192	0.19
00:03:40	0.249	0.159	0.177	0.094	0.249	0.264	0.167	0.223	0.175	0.231	0.2	0.197
00:04:00	0.26	0.164	0.183	0.094	0.261	0.277	0.171	0.231	0.181	0.239	0.206	0.204
00:04:20	0.272	0.168	0.189	0.094	0.273	0.289	0.176	0.24	0.185	0.248	0.214	0.212
00:04:40	0.283	0.173	0.195	0.094	0.284	0.302	0.18	0.249	0.191	0.257	0.222	0.219
00:05:00	0.295	0.177	0.202	0.093	0.296	0.315	0.184	0.256	0.196	0.266	0.228	0.226
00:05:20	0.308	0.182	0.208	0.094	0.308	0.328	0.189	0.266	0.2	0.275	0.235	0.234
00:05:40	0.318	0.186	0.214	0.093	0.32	0.341	0.193	0.274	0.206	0.285	0.243	0.241
00:06:00	0.33	0.191	0.22	0.094	0.331	0.354	0.198	0.283	0.211	0.293	0.249	0.248
00:06:20	0.343	0.196	0.227	0.094	0.343	0.365	0.203	0.29	0.216	0.302	0.257	0.255
00:06:40	0.354	0.201	0.233	0.094	0.355	0.378	0.208	0.3	0.221	0.311	0.265	0.263
00:07:00	0.365	0.205	0.239	0.094	0.367	0.391	0.213	0.308	0.227	0.32	0.272	0.27
00:07:20	0.377	0.21	0.246	0.094	0.378	0.403	0.217	0.316	0.232	0.328	0.28	0.277
00:07:40	0.389	0.215	0.252	0.094	0.39	0.416	0.221	0.325	0.236	0.338	0.287	0.286
00:08:00	0.4	0.22	0.259	0.094	0.402	0.428	0.226	0.334	0.242	0.347	0.294	0.293
00:08:20	0.412	0.225	0.266	0.094	0.414	0.439	0.231	0.342	0.247	0.356	0.302	0.3
00:08:40	0.424	0.23	0.272	0.094	0.425	0.451	0.236	0.351	0.253	0.366	0.31	0.308
00:09:00	0.435	0.235	0.278	0.094	0.436	0.462	0.24	0.359	0.258	0.374	0.317	0.315
00:09:20	0.446	0.24	0.285	0.094	0.448	0.472	0.245	0.368	0.263	0.383	0.324	0.322
00:09:40	0.457	0.245	0.291	0.094	0.459	0.483	0.25	0.377	0.268	0.392	0.331	0.33
00:10:00	0.467	0.251	0.299	0.095	0.469	0.491	0.254	0.385	0.274	0.401	0.339	0.338
00:10:20	0.478	0.256	0.305	0.095	0.479	0.499	0.259	0.393	0.279	0.41	0.346	0.345
00:10:40	0.487	0.261	0.312	0.095	0.487	0.504	0.264	0.403	0.284	0.419	0.353	0.353
00:11:00	0.495	0.266	0.319	0.094	0.495	0.509	0.269	0.41	0.289	0.428	0.361	0.361
00:11:20	0.503	0.271	0.326	0.095	0.501	0.511	0.273	0.419	0.295	0.437	0.368	0.368
00:11:40	0.509	0.277	0.333	0.095	0.505	0.513	0.279	0.428	0.301	0.447	0.377	0.376
00:12:00	0.512	0.282	0.34	0.095	0.507	0.514	0.284	0.436	0.306	0.456	0.384	0.384
00:12:20	0.515	0.287	0.347	0.095	0.508	0.514	0.289	0.444	0.311	0.463	0.391	0.391
00:12:40	0.517	0.293	0.353	0.095	0.509	0.513	0.293	0.451	0.317	0.472	0.398	0.399
00:13:00	0.517	0.298	0.36	0.095	0.509	0.514	0.298	0.459	0.322	0.48	0.405	0.406
00:13:20	0.517	0.303	0.367	0.095	0.509	0.514	0.304	0.466	0.328	0.488	0.412	0.413
00:13:40	0.517	0.309	0.375	0.096	0.509	0.514	0.308	0.473	0.334	0.496	0.42	0.421
00:14:00	0.517	0.314	0.381	0.096	0.509	0.513	0.313	0.48	0.339	0.502	0.427	0.429
00:14:20	0.517	0.32	0.389	0.096	0.508	0.513	0.319	0.487	0.344	0.507	0.434	0.435
00:14:40	0.517	0.325	0.395	0.096	0.508	0.513	0.323	0.494	0.35	0.513	0.441	0.443
00:15:00	0.517	0.33	0.402	0.096	0.508	0.513	0.328	0.498	0.355	0.518	0.448	0.45
00:15:20	0.517	0.336	0.409	0.096	0.507	0.512	0.333	0.504	0.361	0.521	0.455	0.457
00:15:40	0.516	0.342	0.415	0.097	0.507	0.512	0.339	0.508	0.367	0.524	0.462	0.463
00:16:00	0.516	0.347	0.422	0.097	0.507	0.512	0.344	0.512	0.372	0.527	0.467	0.47
00:16:20	0.515	0.352	0.429	0.097	0.507	0.512	0.348	0.516	0.377	0.528	0.474	0.476
00:16:40	0.516	0.358	0.435	0.097	0.506	0.511	0.353	0.517	0.383	0.528	0.48	0.481
00:17:00	0.515	0.363	0.442	0.097	0.506	0.512	0.359	0.519	0.389	0.529	0.486	0.487
00:17:20	0.515	0.369	0.448	0.097	0.506	0.512	0.364	0.52	0.394	0.53	0.49	0.493
00:17:40	0.515	0.374	0.454	0.097	0.506	0.511	0.369	0.521	0.4	0.529	0.495	0.497
00:18:00	0.514	0.38	0.46	0.097	0.506	0.511	0.373	0.521	0.406	0.529	0.501	0.502
00:18:20	0.514	0.385	0.465	0.097	0.505	0.511	0.378	0.521	0.411	0.529	0.504	0.506
00:18:40	0.514	0.391	0.471	0.098	0.505	0.511	0.384	0.521	0.417	0.529	0.507	0.51
00:19:00	0.514	0.396	0.477	0.098	0.505	0.51	0.389	0.521	0.422	0.529	0.51	0.512
00:19:20	0.514	0.401	0.482	0.098	0.505	0.51	0.394	0.521	0.427	0.528	0.512	0.514
00:19:40	0.514	0.407	0.486	0.098	0.505	0.51	0.399	0.521	0.433	0.528	0.514	0.516
00:20:00	0.514	0.412	0.49	0.098	0.504	0.51	0.403	0.521	0.438	0.528	0.515	0.517
00:20:20	0.513	0.417	0.493	0.099	0.504	0.51	0.408	0.521	0.443	0.528	0.515	0.517
00:20:40	0.513	0.422	0.497	0.099	0.504	0.51	0.413	0.52	0.448	0.528	0.516	0.518
00:21:00	0.513	0.428	0.5	0.099	0.504	0.51	0.418	0.521	0.453	0.527	0.516	0.518
00:21:20	0.513	0.433	0.502	0.099	0.504	0.509	0.423	0.521	0.458	0.527	0.516	0.518
00:21:40	0.512	0.438	0.503	0.099	0.503	0.509	0.428	0.519	0.463	0.527	0.517	0.518
00:22:00	0.513	0.443	0.504	0.099	0.504	0.509	0.432	0.52	0.468	0.528	0.516	0.519
00:22:20	0.512	0.448	0.505	0.099	0.503	0.509	0.437	0.52	0.472	0.527	0.516	0.518
00:22:40	0.512	0.452	0.505	0.1	0.503	0.508	0.441	0.52	0.477	0.527	0.516	0.518
00:23:00	0.512	0.457	0.505	0.1	0.503	0.508	0.446	0.519	0.481	0.526	0.516	0.518
00:23:20	0.512	0.462	0.505	0.1	0.503	0.508	0.45	0.519	0.485	0.526	0.516	0.517
00:23:40	0.511	0.466	0.505	0.1	0.503	0.508	0.455	0.519	0.489	0.527	0.516	0.518
00:24:00	0.511	0.471	0.505	0.101	0.502	0.508	0.459	0.519	0.493	0.526	0.515	0.518
00:24:20	0.511	0.475	0.506	0.1	0.502	0.508	0.463	0.521	0.496	0.526	0.515	0.518
00:24:40	0.511	0.479	0.505	0.101	0.502	0.508	0.467	0.519	0.499	0.526	0.515	0.517
00:25:00	0.511	0.483	0.505	0.101	0.502	0.507	0.471	0.519	0.502	0.526	0.515	0.517
00:25:20	0.511	0.487	0.505	0.101	0.502	0.507	0.475	0.518	0.504	0.526	0.515	0.517
00:25:40	0.51	0.49	0.504	0.101	0.501	0.507	0.479	0.517	0.507	0.525	0.515	0.517
00:26:00	0.511	0.494	0.504	0.101	0.501	0.507	0.482	0.519	0.509	0.525	0.514	0.516
00:26:20	0.51	0.497	0.504	0.101	0.501	0.507	0.485	0.518	0.511	0.525	0.514	0.516
00:26:40	0.51	0.5	0.504	0.102	0.501	0.507	0.489	0.518	0.513	0.525	0.514	0.516
00:27:00	0.51	0.502	0.504	0.102	0.501	0.507	0.492	0.517	0.513	0.525	0.514	0.516
00:27:20	0.51	0.505	0.504	0.102	0.501	0.506	0.494	0.517	0.513	0.524	0.514	0.516
00:27:40	0.51	0.507	0.503	0.102	0.501	0.507	0.496	0.518	0.514	0.524	0.514	0.516
00:28:00	0.51	0.508	0.504	0.102	0.501	0.506	0.499	0.517	0.515	0.526	0.513	0.515
00:28:20	0.51	0.51	0.503	0.102	0.5	0.506	0.501	0.517	0.515	0.524	0.514	0.516
00:28:40	0.509	0.511	0.503	0.102	0.5	0.506	0.503	0.516	0.516	0.525	0.513	0.516
00:29:00	0.509	0.511	0.503	0.102	0.5	0.505	0.504	0.517	0.515	0.525	0.513	0.515
00:29:20	0.509	0.512	0.502	0.103	0.5	0.506	0.505	0.516	0.516	0.524	0.513	0.515
00:29:40	0.509	0.512	0.503	0.103	0.5	0.505	0.506	0.517	0.516	0.523	0.513	0.515
00:30:00	0.509	0.513	0.503	0.103	0.499	0.505	0.508	0.517	0.516	0.524	0.513	0.515
[Table:TABLE M 490 ]
Time	H1	H2	H3	H4	H5	H6	H7	H8	H9	H10	H11	H12
00:00:00	0.104	0.102	0.103	0.105	0.123	0.121	0.113	0.11	0.115	0.113	0.12	0.121
00:00:20	0.104	0.103	0.104	0.105	0.139	0.136	0.111	0.108	0.111	0.114	0.114	0.113
00:00:40	0.104	0.103	0.104	0.106	0.155	0.151	0.11	0.107	0.111	0.113	0.114	0.109
00:01:00	0.104	0.103	0.103	0.106	0.171	0.167	0.11	0.108	0.11	0.115	0.114	0.11
00:01:20	0.104	0.104	0.106	0.106	0.187	0.183	0.11	0.108	0.11	0.114	0.115	0.109
00:01:40	0.104	0.104	0.105	0.106	0.203	0.197	0.11	0.109	0.111	0.115	0.114	0.109
00:02:00	0.105	0.104	0.105	0.106	0.219	0.212	0.11	0.109	0.11	0.114	0.115	0.109
00:02:20	0.105	0.104	0.105	0.106	0.235	0.227	0.11	0.109	0.11	0.115	0.115	0.11
00:02:40	0.105	0.104	0.105	0.106	0.25	0.242	0.111	0.109	0.111	0.115	0.115	0.111
00:03:00	0.105	0.105	0.105	0.106	0.266	0.257	0.111	0.109	0.111	0.115	0.115	0.111
00:03:20	0.104	0.105	0.105	0.106	0.281	0.273	0.111	0.109	0.111	0.115	0.115	0.11
00:03:40	0.104	0.104	0.105	0.106	0.298	0.287	0.111	0.109	0.111	0.115	0.115	0.111
00:04:00	0.105	0.105	0.105	0.106	0.313	0.303	0.111	0.109	0.111	0.115	0.116	0.111
00:04:20	0.105	0.106	0.106	0.106	0.328	0.318	0.112	0.109	0.111	0.116	0.116	0.111
00:04:40	0.105	0.106	0.106	0.105	0.344	0.332	0.111	0.11	0.111	0.116	0.115	0.111
00:05:00	0.105	0.105	0.105	0.105	0.36	0.347	0.111	0.11	0.111	0.116	0.116	0.111
00:05:20	0.105	0.105	0.105	0.106	0.375	0.362	0.111	0.11	0.111	0.115	0.116	0.111
00:05:40	0.105	0.106	0.106	0.106	0.39	0.377	0.11	0.11	0.111	0.116	0.116	0.112
00:06:00	0.105	0.106	0.106	0.106	0.406	0.392	0.111	0.109	0.111	0.116	0.116	0.112
00:06:20	0.105	0.106	0.106	0.105	0.421	0.407	0.111	0.11	0.111	0.116	0.117	0.111
00:06:40	0.105	0.106	0.106	0.106	0.436	0.421	0.112	0.11	0.111	0.117	0.117	0.111
00:07:00	0.106	0.106	0.107	0.106	0.451	0.436	0.112	0.111	0.112	0.117	0.117	0.112
00:07:20	0.105	0.106	0.106	0.106	0.465	0.45	0.112	0.111	0.111	0.117	0.117	0.112
00:07:40	0.107	0.107	0.107	0.105	0.478	0.464	0.111	0.111	0.112	0.117	0.117	0.112
00:08:00	0.106	0.107	0.107	0.106	0.492	0.476	0.112	0.111	0.112	0.118	0.117	0.113
00:08:20	0.106	0.107	0.107	0.106	0.503	0.488	0.112	0.111	0.111	0.117	0.117	0.112
00:08:40	0.107	0.107	0.107	0.106	0.513	0.499	0.112	0.112	0.112	0.119	0.118	0.112
00:09:00	0.107	0.108	0.108	0.106	0.521	0.508	0.112	0.111	0.112	0.119	0.118	0.113
00:09:20	0.106	0.107	0.107	0.105	0.527	0.514	0.112	0.111	0.112	0.118	0.117	0.112
00:09:40	0.106	0.107	0.107	0.105	0.529	0.518	0.113	0.111	0.112	0.118	0.118	0.113
00:10:00	0.107	0.108	0.108	0.106	0.53	0.521	0.112	0.113	0.112	0.119	0.118	0.113
00:10:20	0.107	0.108	0.108	0.106	0.53	0.521	0.112	0.111	0.112	0.119	0.119	0.112
00:10:40	0.107	0.108	0.108	0.105	0.53	0.521	0.112	0.111	0.112	0.118	0.118	0.113
00:11:00	0.107	0.108	0.109	0.105	0.53	0.521	0.112	0.112	0.112	0.119	0.119	0.114
00:11:20	0.107	0.109	0.109	0.105	0.53	0.521	0.112	0.112	0.112	0.119	0.119	0.113
00:11:40	0.107	0.109	0.109	0.106	0.53	0.521	0.113	0.113	0.113	0.12	0.12	0.114
00:12:00	0.108	0.11	0.109	0.106	0.53	0.521	0.113	0.113	0.113	0.12	0.12	0.114
00:12:20	0.108	0.109	0.109	0.105	0.529	0.52	0.113	0.113	0.112	0.12	0.12	0.115
00:12:40	0.108	0.11	0.109	0.106	0.529	0.519	0.113	0.112	0.112	0.12	0.12	0.114
00:13:00	0.108	0.11	0.11	0.106	0.529	0.519	0.113	0.113	0.113	0.12	0.12	0.114
00:13:20	0.108	0.11	0.109	0.106	0.528	0.52	0.113	0.113	0.113	0.121	0.12	0.114
00:13:40	0.108	0.11	0.11	0.106	0.528	0.519	0.114	0.113	0.113	0.122	0.121	0.115
00:14:00	0.108	0.111	0.11	0.106	0.528	0.519	0.114	0.114	0.113	0.121	0.121	0.114
00:14:20	0.109	0.111	0.11	0.106	0.527	0.519	0.114	0.114	0.113	0.122	0.12	0.115
00:14:40	0.108	0.111	0.111	0.106	0.527	0.518	0.114	0.114	0.114	0.121	0.121	0.115
00:15:00	0.108	0.111	0.111	0.106	0.527	0.518	0.114	0.113	0.114	0.122	0.121	0.115
00:15:20	0.109	0.111	0.111	0.106	0.527	0.518	0.114	0.114	0.113	0.122	0.122	0.115
00:15:40	0.109	0.111	0.112	0.106	0.527	0.518	0.114	0.115	0.114	0.122	0.122	0.115
00:16:00	0.109	0.112	0.111	0.106	0.527	0.517	0.115	0.114	0.114	0.123	0.122	0.115
00:16:20	0.109	0.112	0.112	0.106	0.526	0.517	0.115	0.115	0.114	0.123	0.122	0.116
00:16:40	0.109	0.112	0.111	0.106	0.526	0.517	0.115	0.115	0.114	0.123	0.123	0.115
00:17:00	0.11	0.113	0.112	0.106	0.526	0.517	0.115	0.114	0.114	0.124	0.122	0.117
00:17:20	0.11	0.113	0.112	0.106	0.525	0.517	0.115	0.115	0.115	0.123	0.123	0.116
00:17:40	0.11	0.113	0.113	0.106	0.525	0.516	0.115	0.116	0.115	0.124	0.123	0.116
00:18:00	0.11	0.113	0.112	0.107	0.525	0.516	0.115	0.115	0.114	0.124	0.124	0.116
00:18:20	0.11	0.113	0.113	0.106	0.524	0.516	0.115	0.116	0.115	0.125	0.123	0.117
00:18:40	0.11	0.114	0.113	0.106	0.525	0.516	0.115	0.116	0.115	0.125	0.123	0.117
00:19:00	0.11	0.115	0.114	0.106	0.524	0.516	0.116	0.116	0.115	0.126	0.125	0.117
00:19:20	0.111	0.114	0.113	0.107	0.524	0.515	0.116	0.116	0.115	0.125	0.124	0.116
00:19:40	0.111	0.114	0.113	0.106	0.524	0.515	0.116	0.117	0.115	0.126	0.125	0.118
00:20:00	0.111	0.115	0.114	0.106	0.524	0.515	0.116	0.117	0.116	0.126	0.125	0.117
00:20:20	0.111	0.115	0.114	0.106	0.524	0.515	0.117	0.117	0.115	0.127	0.126	0.117
00:20:40	0.111	0.115	0.114	0.107	0.523	0.514	0.117	0.117	0.116	0.127	0.125	0.117
00:21:00	0.112	0.116	0.115	0.107	0.524	0.515	0.117	0.117	0.115	0.126	0.126	0.118
00:21:20	0.112	0.115	0.115	0.107	0.523	0.514	0.117	0.118	0.116	0.127	0.126	0.118
00:21:40	0.112	0.116	0.115	0.107	0.522	0.514	0.117	0.117	0.116	0.128	0.126	0.118
00:22:00	0.112	0.116	0.116	0.107	0.523	0.514	0.117	0.118	0.116	0.128	0.127	0.118
00:22:20	0.112	0.117	0.116	0.107	0.522	0.513	0.117	0.118	0.116	0.129	0.127	0.118
00:22:40	0.112	0.117	0.115	0.107	0.522	0.514	0.118	0.118	0.116	0.128	0.127	0.118
00:23:00	0.113	0.117	0.116	0.107	0.522	0.513	0.118	0.119	0.116	0.128	0.127	0.118
00:23:20	0.113	0.117	0.116	0.107	0.522	0.513	0.118	0.119	0.116	0.128	0.127	0.119
00:23:40	0.113	0.117	0.116	0.107	0.521	0.513	0.118	0.118	0.117	0.129	0.128	0.12
00:24:00	0.113	0.118	0.116	0.107	0.521	0.513	0.119	0.12	0.117	0.129	0.128	0.119
00:24:20	0.113	0.118	0.117	0.107	0.521	0.513	0.118	0.119	0.117	0.129	0.128	0.119
00:24:40	0.113	0.118	0.117	0.107	0.521	0.513	0.119	0.119	0.117	0.129	0.129	0.119
00:25:00	0.113	0.118	0.117	0.108	0.521	0.512	0.119	0.12	0.117	0.129	0.128	0.119
00:25:20	0.113	0.119	0.117	0.108	0.521	0.512	0.119	0.119	0.117	0.131	0.129	0.12
00:25:40	0.115	0.119	0.117	0.108	0.521	0.512	0.119	0.12	0.117	0.131	0.129	0.119
00:26:00	0.114	0.12	0.117	0.108	0.52	0.511	0.119	0.12	0.117	0.131	0.129	0.12
00:26:20	0.114	0.119	0.117	0.108	0.52	0.512	0.119	0.12	0.117	0.131	0.13	0.12
00:26:40	0.114	0.12	0.118	0.108	0.52	0.511	0.12	0.121	0.118	0.132	0.13	0.12
00:27:00	0.114	0.12	0.118	0.108	0.519	0.511	0.119	0.12	0.118	0.132	0.13	0.12
00:27:20	0.114	0.12	0.119	0.108	0.52	0.511	0.12	0.121	0.118	0.133	0.13	0.121
00:27:40	0.114	0.12	0.119	0.108	0.519	0.511	0.12	0.121	0.118	0.132	0.131	0.121
00:28:00	0.115	0.12	0.119	0.108	0.519	0.511	0.12	0.12	0.118	0.132	0.131	0.121
00:28:20	0.115	0.121	0.119	0.108	0.519	0.51	0.121	0.122	0.118	0.133	0.131	0.121
00:28:40	0.115	0.121	0.119	0.108	0.519	0.51	0.12	0.122	0.119	0.133	0.131	0.122
00:29:00	0.115	0.121	0.119	0.108	0.519	0.51	0.12	0.121	0.118	0.133	0.131	0.122
00:29:20	0.116	0.122	0.12	0.108	0.518	0.51	0.121	0.122	0.119	0.133	0.132	0.122
00:29:40	0.115	0.122	0.12	0.109	0.518	0.51	0.121	0.122	0.119	0.134	0.132	0.122
00:30:00	0.116	0.122	0.12	0.109	0.518	0.509	0.121	0.122	0.119	0.133	0.133	0.122
phi11 dimeric mutations group
[ProtocolDescr]
Name=C:\MY DOCUMENTS\SUZ\20190131 NITROCEFIN 30 MIN.PRT
Modified=Yes
[ReadingParameters]
ShakingIntensity=2
ShakingTime=2
ShakingType=Before each Read
Pre-Heating=Yes
Incubation=Yes
Temperature=37
LagTime=00:00:00
KineticRunTime=00:30:00
KineticInterval=00:00:20
ReadBlankPlate=No
MonitorWell=No
Filter1=490
[DataDescription]
Name=C:\MY DOCUMENTS\SUZ\19040903.PLA
ReadingDate=04/09/19 14:58:11
ReadingType=Reader
MinTemperature=
MaxTemperature=
PromptTitles=Prompt #1:	Prompt #2:	Prompt #3:	Prompt #4:	Prompt #5:	Prompt #6:
Prompts=
Comment=
ReportTime=04/09/19 15:37:43
[Table:TABLE M 490 ]
Time	A1	A2	A3	A4	A5	A6	A7	A8	A9	A10	A11	A12
00:00:00	0.123	0.092	0.081	0.126	0.094	0.083	0.131	0.098	0.085	0.126	0.094	0.082			Layout
00:00:20	0.132	0.097	0.083	0.137	0.1	0.086	0.145	0.105	0.088	0.138	0.1	0.085				1	2	3	4	5	6	7	8	9	10	11	12
00:00:40	0.142	0.101	0.086	0.148	0.106	0.09	0.157	0.111	0.092	0.148	0.106	0.088			A	WT (22/03)	WT (22/03)	WT (22/03)	Y234A (22/03)	Y234A (22/03)	Y234A (22/03)	HY-DA (22/03)	HY-DA (22/03)	HY-DA (22/03)	GGGS (22/03)	GGGS (22/03)	GGGS (22/03)		Samples from experiment on 22March 2019
00:01:00	0.151	0.106	0.088	0.159	0.111	0.093	0.169	0.117	0.095	0.158	0.111	0.091			B	WT (23/03)	WT (23/03)	WT (23/03)	Y234A (23/03)	Y234A (23/03)	Y234A (23/03)	HY-DA (23/03)	HY-DA (23/03)	HY-DA (23/03)	GGGS (23/03)	GGGS (23/03)	GGGS (23/03)		Induced	90 mins post MC
00:01:20	0.159	0.11	0.09	0.171	0.117	0.096	0.18	0.123	0.099	0.169	0.116	0.094			C	WT (04/04)	WT (04/04)	WT (04/04)	Y234A (04/04)	Y234A (04/04)	Y234A (04/04)	HY-DA (04/04)	HY-DA (04/04)	HY-DA (04/04)	GGGS (04/04)	GGGS (04/04)	GGGS (04/04)		Not induced
00:01:40	0.168	0.115	0.093	0.182	0.122	0.1	0.193	0.129	0.102	0.18	0.121	0.097			D	WT (22/03)	WT (22/03)	WT (22/03)	Y234A (22/03)	Y234A (22/03)	Y234A (22/03)	HY-DA (22/03)	HY-DA (22/03)	HY-DA (22/03)	GGGS (22/03)	GGGS (22/03)	GGGS (22/03)
00:02:00	0.177	0.119	0.095	0.193	0.128	0.103	0.205	0.135	0.105	0.19	0.126	0.1			E	WT (23/03)	WT (23/03)	WT (23/03)	Y234A (23/03)	Y234A (23/03)	Y234A (23/03)	HY-DA (23/03)	HY-DA (23/03)	HY-DA (23/03)	GGGS (23/03)	GGGS (23/03)	GGGS (23/03)		Samples from experiment on 23March 2019
00:02:20	0.186	0.124	0.098	0.205	0.134	0.107	0.217	0.142	0.109	0.202	0.132	0.104			F	WT (04/04)	WT (04/04)	WT (04/04)	Y234A (04/04)	Y234A (04/04)	Y234A (04/04)	HY-DA (04/04)	HY-DA (04/04)	HY-DA (04/04)	GGGS (04/04)	GGGS (04/04)	GGGS (04/04)		Induced
00:02:40	0.194	0.128	0.1	0.216	0.139	0.11	0.229	0.147	0.112	0.212	0.137	0.107			G	Blank	Blank	Blank											Not induced
00:03:00	0.203	0.133	0.103	0.228	0.145	0.114	0.241	0.154	0.116	0.223	0.143	0.11			H	Blank	Blank	Blank
00:03:20	0.213	0.137	0.105	0.24	0.151	0.117	0.253	0.16	0.12	0.234	0.149	0.113																	Samples from experiment on 04April 2019
00:03:40	0.222	0.142	0.107	0.25	0.157	0.12	0.265	0.167	0.123	0.245	0.154	0.117			Sample OD540														Induced
00:04:00	0.23	0.146	0.11	0.262	0.163	0.124	0.277	0.173	0.127	0.256	0.16	0.12				1	2	3	4	5	6	7	8	9	10	11	12		Not induced
00:04:20	0.24	0.151	0.112	0.274	0.169	0.128	0.289	0.18	0.131	0.267	0.167	0.123			A	0.445	0.2225	0.11125	0.458	0.229	0.1145	0.468	0.234	0.117	0.428	0.214	0.107
00:04:40	0.248	0.156	0.115	0.285	0.175	0.131	0.3	0.186	0.134	0.278	0.171	0.127			B	0.522	0.261	0.1305	0.475	0.2375	0.11875	0.49	0.245	0.1225	0.518	0.259	0.1295
00:05:00	0.258	0.161	0.117	0.297	0.18	0.135	0.312	0.193	0.138	0.289	0.177	0.131			C	0.407	0.2035	0.10175	0.406	0.203	0.1015	0.437	0.2185	0.10925	0.413	0.2065	0.10325
00:05:20	0.267	0.165	0.12	0.308	0.186	0.138	0.325	0.199	0.142	0.301	0.183	0.134			D	0.467	0.2335	0.11675	0.516	0.258	0.129	0.503	0.2515	0.12575	0.499	0.2495	0.12475
00:05:40	0.277	0.17	0.122	0.319	0.192	0.142	0.338	0.205	0.146	0.312	0.189	0.138			E	0.496	0.248	0.124	0.516	0.258	0.129	0.504	0.252	0.126	0.543	0.2715	0.13575
00:06:00	0.286	0.175	0.125	0.331	0.198	0.146	0.349	0.212	0.15	0.323	0.194	0.141			F	0.436	0.218	0.109	0.454	0.227	0.1135	0.445	0.2225	0.11125	0.446	0.223	0.1115
00:06:20	0.296	0.18	0.128	0.343	0.205	0.15	0.361	0.219	0.153	0.334	0.201	0.145			G
00:06:40	0.306	0.184	0.13	0.355	0.211	0.153	0.373	0.226	0.157	0.346	0.207	0.148			H
00:07:00	0.316	0.189	0.133	0.366	0.217	0.157	0.385	0.232	0.161	0.357	0.213	0.152
00:07:20	0.325	0.194	0.135	0.378	0.223	0.161	0.398	0.239	0.165	0.369	0.219	0.155
00:07:40	0.335	0.199	0.138	0.39	0.229	0.165	0.41	0.246	0.169	0.381	0.225	0.159			Dilution factor
00:08:00	0.344	0.204	0.141	0.402	0.236	0.168	0.423	0.253	0.173	0.393	0.231	0.163				1	2	3	4	5	6	7	8	9	10	11	12
00:08:20	0.354	0.209	0.143	0.414	0.242	0.172	0.435	0.26	0.177	0.404	0.238	0.167			A	2	4	8	2	4	8	2	4	8	2	4	8
00:08:40	0.364	0.214	0.146	0.426	0.249	0.176	0.447	0.267	0.181	0.416	0.244	0.17			B	2	4	8	2	4	8	2	4	8	2	4	8
00:09:00	0.374	0.219	0.149	0.438	0.256	0.18	0.46	0.274	0.185	0.427	0.25	0.174			C	2	4	8	2	4	8	2	4	8	2	4	8
00:09:20	0.385	0.224	0.152	0.449	0.262	0.184	0.472	0.281	0.189	0.439	0.257	0.179			D	2	4	8	2	4	8	2	4	8	2	4	8
00:09:40	0.395	0.229	0.154	0.462	0.269	0.188	0.485	0.288	0.193	0.452	0.264	0.182			E	2	4	8	2	4	8	2	4	8	2	4	8
00:10:00	0.404	0.234	0.157	0.474	0.275	0.192	0.496	0.295	0.197	0.463	0.27	0.186			F	2	4	8	2	4	8	2	4	8	2	4	8
00:10:20	0.414	0.239	0.16	0.485	0.281	0.196	0.508	0.302	0.202	0.475	0.276	0.19			G
00:10:40	0.424	0.245	0.163	0.497	0.288	0.2	0.52	0.31	0.206	0.486	0.283	0.194			H
00:11:00	0.434	0.25	0.166	0.508	0.295	0.205	0.531	0.317	0.21	0.498	0.29	0.198
00:11:20	0.445	0.256	0.169	0.519	0.302	0.209	0.54	0.324	0.215	0.509	0.297	0.202
00:11:40	0.454	0.261	0.172	0.53	0.309	0.213	0.55	0.332	0.219	0.52	0.303	0.206			Slopes (DA490/Dt [h]) - calculated using linear regression in GraphPad)
00:12:00	0.464	0.266	0.174	0.54	0.316	0.217	0.558	0.34	0.224	0.53	0.31	0.21				1	2	3	4	5	6	7	8	9	10	11	12
00:12:20	0.474	0.272	0.177	0.55	0.323	0.221	0.564	0.347	0.228	0.54	0.317	0.214			A	1.677	0.9219	0.5189	2.08	1.153	0.7444	2.182	1.234	0.7689	2.019	1.132	0.7024
00:12:40	0.483	0.277	0.18	0.558	0.33	0.226	0.569	0.354	0.232	0.549	0.324	0.218			B	1.707	0.959	0.5747	1.581	0.9078	0.5535	1.67	0.9699	0.5746	1.717	0.9938	0.6689
00:13:00	0.493	0.283	0.183	0.566	0.337	0.23	0.572	0.362	0.237	0.557	0.331	0.222			C	1.436	0.8949	0.5474	1.367	0.8612	0.5618	1.323	0.8868	0.515	1.317	0.812	0.5419
00:13:20	0.503	0.288	0.186	0.572	0.344	0.234	0.574	0.37	0.241	0.564	0.338	0.227			D	0.02477	0.0138	0.01085	0.02069	0.01498	0.0116	0.02602	0.01738	0.01603	0.02867	0.01722	0.01597
00:13:40	0.511	0.293	0.189	0.576	0.35	0.239	0.574	0.377	0.245	0.569	0.344	0.23			E	0.02412	0.01445	0.01323	0.02164	0.01516	0.0131	0.02552	0.01748	0.01547	0.03545	0.02122	0.01701
00:14:00	0.521	0.299	0.192	0.578	0.358	0.243	0.575	0.384	0.25	0.573	0.351	0.234			F	0.01104	0.006242	0.004765	0.01195	0.009133	0.01004	0.02161	0.009117	0.009513	0.0188	0.01177	0.01006
00:14:20	0.529	0.305	0.195	0.58	0.365	0.248	0.575	0.392	0.255	0.575	0.358	0.238			G
00:14:40	0.538	0.31	0.198	0.58	0.372	0.252	0.574	0.399	0.259	0.576	0.365	0.242			H
00:15:00	0.546	0.316	0.201	0.58	0.378	0.256	0.574	0.407	0.263	0.576	0.372	0.247
00:15:20	0.553	0.321	0.204	0.58	0.386	0.261	0.574	0.414	0.268	0.577	0.379	0.251
00:15:40	0.56	0.327	0.207	0.579	0.393	0.265	0.574	0.422	0.273	0.576	0.386	0.255			OD540 corrected slopes
00:16:00	0.566	0.332	0.211	0.579	0.4	0.269	0.574	0.429	0.278	0.576	0.393	0.259				1	2	3	4	5	6	7	8	9	10	11	12
00:16:20	0.571	0.338	0.214	0.579	0.407	0.274	0.573	0.437	0.282	0.576	0.4	0.263			A	37.6854	20.7169	11.6607	45.4148	25.1747	16.2533	46.6239	26.3675	16.4295	47.1729	26.4486	16.4112
00:16:40	0.575	0.343	0.217	0.579	0.414	0.278	0.572	0.444	0.287	0.576	0.407	0.267			B	32.7011	18.3716	11.0096	33.2842	19.1116	11.6526	34.0816	19.7939	11.7265	33.1467	19.1853	12.9131		Use the slopes from the 1:2 dilutions as these have the lowest dilution factor that gives linear slopes.
00:17:00	0.577	0.348	0.22	0.579	0.421	0.282	0.572	0.451	0.291	0.575	0.413	0.271			C	35.2826	21.9877	13.4496	33.67	21.2118	13.8374	30.2746	20.2929	11.7849	31.8886	19.661	13.1211
00:17:20	0.579	0.354	0.223	0.578	0.428	0.287	0.573	0.459	0.296	0.575	0.42	0.276			D	0.530407	0.295503	0.232334	0.400969	0.29031	0.224806	0.517296	0.345527	0.318688	0.574549	0.34509	0.32004
00:17:40	0.581	0.36	0.226	0.578	0.435	0.292	0.572	0.466	0.301	0.575	0.427	0.28			E	0.48629	0.291331	0.266734	0.41938	0.293798	0.253876	0.506349	0.346825	0.306944	0.652855	0.390792	0.31326
00:18:00	0.581	0.365	0.229	0.577	0.442	0.296	0.571	0.473	0.305	0.575	0.434	0.284			F	0.253211	0.143165	0.109289	0.263216	0.201167	0.221145	0.485618	0.204876	0.213775	0.421525	0.263901	0.225561
00:18:20	0.581	0.371	0.232	0.577	0.448	0.301	0.571	0.48	0.31	0.575	0.441	0.288			G
00:18:40	0.581	0.376	0.235	0.577	0.455	0.305	0.571	0.487	0.314	0.574	0.447	0.292			H
00:19:00	0.581	0.381	0.238	0.577	0.462	0.309	0.571	0.494	0.319	0.574	0.454	0.297
00:19:20	0.58	0.387	0.241	0.576	0.468	0.314	0.571	0.5	0.324	0.574	0.46	0.301
00:19:40	0.58	0.393	0.245	0.576	0.475	0.319	0.571	0.506	0.329	0.574	0.467	0.305
00:20:00	0.58	0.398	0.248	0.576	0.481	0.323	0.57	0.512	0.333	0.573	0.473	0.309			Mean values
00:20:20	0.58	0.403	0.251	0.575	0.488	0.327	0.57	0.518	0.337	0.573	0.48	0.313
00:20:40	0.58	0.409	0.254	0.575	0.494	0.332	0.57	0.524	0.342	0.573	0.486	0.317				Induced					Not induced
00:21:00	0.579	0.414	0.257	0.575	0.5	0.336	0.569	0.529	0.347	0.573	0.492	0.322			Stl	1	2	3	Mean	Stdev	1	2	3	Mean	Stdev
00:21:20	0.579	0.419	0.26	0.575	0.506	0.34	0.569	0.534	0.351	0.573	0.497	0.326			WT	37.6854	32.7011	35.2826	35.223	2.49265	0.530407	0.48629	0.253211	0.423303	0.148946
00:21:40	0.579	0.425	0.263	0.575	0.511	0.345	0.569	0.538	0.356	0.572	0.503	0.33			Y234A	45.4148	33.2842	33.67	37.4563	6.89497	0.400969	0.41938	0.263216	0.361188	0.0853445
00:22:00	0.579	0.43	0.266	0.575	0.517	0.35	0.569	0.542	0.361	0.572	0.509	0.334			HY-DA	46.6239	34.0816	30.2746	36.9934	8.55476	0.517296	0.506349	0.485618	0.503088	0.016089
00:22:20	0.578	0.435	0.269	0.574	0.522	0.354	0.569	0.545	0.365	0.572	0.515	0.338			Loop->GGGS	47.1729	33.1467	31.8886	37.4027	8.48455	0.574549	0.652855	0.421525	0.549643	0.117659
00:22:40	0.578	0.441	0.272	0.574	0.527	0.359	0.568	0.548	0.37	0.572	0.52	0.342
00:23:00	0.578	0.446	0.276	0.574	0.531	0.363	0.568	0.55	0.374	0.572	0.525	0.346
00:23:20	0.577	0.451	0.279	0.573	0.535	0.367	0.568	0.552	0.379	0.571	0.529	0.35
00:23:40	0.578	0.456	0.282	0.573	0.539	0.372	0.568	0.553	0.383	0.572	0.533	0.355
00:24:00	0.577	0.461	0.285	0.573	0.542	0.376	0.567	0.554	0.388	0.571	0.537	0.359
00:24:20	0.577	0.466	0.288	0.573	0.544	0.38	0.567	0.554	0.392	0.571	0.54	0.363
00:24:40	0.576	0.471	0.291	0.572	0.546	0.385	0.567	0.554	0.397	0.571	0.543	0.367
00:25:00	0.577	0.476	0.294	0.572	0.548	0.389	0.567	0.554	0.401	0.571	0.545	0.371
00:25:20	0.576	0.481	0.297	0.572	0.549	0.393	0.567	0.554	0.405	0.571	0.547	0.375
00:25:40	0.576	0.485	0.3	0.572	0.55	0.398	0.566	0.554	0.41	0.57	0.549	0.379
00:26:00	0.576	0.49	0.303	0.572	0.55	0.402	0.566	0.554	0.414	0.57	0.55	0.383
00:26:20	0.575	0.495	0.306	0.572	0.55	0.406	0.566	0.554	0.419	0.57	0.55	0.387
00:26:40	0.575	0.499	0.309	0.571	0.551	0.411	0.566	0.554	0.423	0.57	0.551	0.391
00:27:00	0.575	0.503	0.312	0.571	0.55	0.415	0.566	0.553	0.427	0.569	0.551	0.395
00:27:20	0.575	0.508	0.316	0.571	0.55	0.419	0.566	0.553	0.432	0.569	0.551	0.398
00:27:40	0.575	0.512	0.319	0.57	0.551	0.424	0.566	0.553	0.436	0.569	0.551	0.403
00:28:00	0.574	0.515	0.322	0.57	0.55	0.427	0.565	0.553	0.44	0.569	0.551	0.406
00:28:20	0.574	0.519	0.325	0.57	0.55	0.432	0.565	0.553	0.444	0.569	0.551	0.41
00:28:40	0.574	0.523	0.328	0.57	0.55	0.436	0.565	0.552	0.449	0.568	0.551	0.414
00:29:00	0.574	0.526	0.331	0.57	0.55	0.44	0.565	0.552	0.453	0.568	0.551	0.418
00:29:20	0.573	0.529	0.334	0.569	0.55	0.444	0.564	0.552	0.457	0.568	0.551	0.422
00:29:40	0.573	0.532	0.337	0.569	0.549	0.448	0.564	0.552	0.461	0.568	0.55	0.426
00:30:00	0.573	0.535	0.34	0.569	0.549	0.452	0.564	0.552	0.465	0.568	0.55	0.429
[Table:TABLE M 490 ]
Time	B1	B2	B3	B4	B5	B6	B7	B8	B9	B10	B11	B12
00:00:00	0.157	0.121	0.108	0.16	0.119	0.109	0.154	0.12	0.105	0.161	0.122	0.11
00:00:20	0.167	0.126	0.111	0.159	0.123	0.111	0.163	0.126	0.108	0.17	0.126	0.113
00:00:40	0.176	0.131	0.113	0.168	0.127	0.113	0.173	0.13	0.111	0.18	0.13	0.116
00:01:00	0.185	0.135	0.115	0.175	0.132	0.115	0.181	0.134	0.113	0.189	0.136	0.119
00:01:20	0.194	0.14	0.118	0.184	0.136	0.118	0.191	0.139	0.115	0.199	0.141	0.121
00:01:40	0.203	0.145	0.12	0.193	0.14	0.12	0.2	0.144	0.118	0.209	0.144	0.124
00:02:00	0.212	0.149	0.123	0.201	0.144	0.123	0.208	0.148	0.12	0.218	0.149	0.127
00:02:20	0.222	0.153	0.125	0.21	0.149	0.125	0.218	0.152	0.122	0.227	0.154	0.13
00:02:40	0.23	0.158	0.128	0.219	0.153	0.127	0.227	0.157	0.125	0.237	0.158	0.132
00:03:00	0.24	0.162	0.131	0.226	0.157	0.13	0.236	0.162	0.127	0.246	0.163	0.136
00:03:20	0.248	0.167	0.133	0.235	0.161	0.132	0.246	0.166	0.13	0.255	0.169	0.139
00:03:40	0.257	0.171	0.136	0.244	0.166	0.134	0.254	0.171	0.132	0.265	0.173	0.142
00:04:00	0.266	0.175	0.138	0.252	0.17	0.137	0.263	0.176	0.135	0.273	0.178	0.145
00:04:20	0.276	0.181	0.141	0.261	0.174	0.14	0.273	0.181	0.138	0.283	0.182	0.148
00:04:40	0.284	0.186	0.144	0.27	0.178	0.142	0.281	0.185	0.141	0.292	0.187	0.15
00:05:00	0.294	0.191	0.147	0.278	0.183	0.144	0.291	0.19	0.143	0.301	0.193	0.154
00:05:20	0.304	0.195	0.149	0.287	0.187	0.147	0.301	0.195	0.146	0.312	0.197	0.157
00:05:40	0.313	0.2	0.152	0.296	0.191	0.149	0.309	0.199	0.148	0.32	0.202	0.16
00:06:00	0.323	0.206	0.154	0.304	0.196	0.152	0.318	0.204	0.151	0.33	0.207	0.163
00:06:20	0.333	0.21	0.157	0.313	0.201	0.155	0.328	0.209	0.154	0.34	0.211	0.167
00:06:40	0.343	0.215	0.159	0.322	0.205	0.157	0.338	0.214	0.157	0.349	0.217	0.17
00:07:00	0.352	0.221	0.162	0.331	0.21	0.16	0.347	0.22	0.159	0.36	0.223	0.173
00:07:20	0.363	0.224	0.165	0.34	0.214	0.162	0.356	0.224	0.162	0.368	0.227	0.176
00:07:40	0.372	0.229	0.168	0.35	0.219	0.165	0.366	0.229	0.165	0.379	0.233	0.179
00:08:00	0.382	0.235	0.171	0.359	0.223	0.168	0.376	0.234	0.168	0.39	0.237	0.183
00:08:20	0.391	0.241	0.174	0.368	0.229	0.171	0.385	0.24	0.171	0.399	0.244	0.187
00:08:40	0.403	0.245	0.176	0.377	0.234	0.173	0.395	0.245	0.173	0.409	0.249	0.19
00:09:00	0.412	0.25	0.18	0.387	0.239	0.176	0.404	0.25	0.176	0.418	0.254	0.194
00:09:20	0.422	0.256	0.183	0.396	0.243	0.179	0.415	0.255	0.179	0.428	0.26	0.198
00:09:40	0.433	0.262	0.186	0.406	0.249	0.182	0.425	0.261	0.182	0.439	0.265	0.201
00:10:00	0.444	0.267	0.189	0.415	0.253	0.185	0.435	0.267	0.185	0.449	0.272	0.205
00:10:20	0.454	0.272	0.191	0.425	0.258	0.188	0.444	0.272	0.188	0.459	0.277	0.208
00:10:40	0.464	0.277	0.195	0.434	0.263	0.191	0.455	0.278	0.192	0.47	0.283	0.212
00:11:00	0.474	0.283	0.198	0.444	0.268	0.194	0.465	0.283	0.195	0.481	0.288	0.216
00:11:20	0.484	0.289	0.2	0.455	0.274	0.197	0.475	0.289	0.198	0.49	0.295	0.219
00:11:40	0.494	0.295	0.204	0.464	0.28	0.2	0.485	0.295	0.201	0.501	0.301	0.223
00:12:00	0.504	0.3	0.207	0.474	0.285	0.203	0.494	0.301	0.205	0.511	0.307	0.227
00:12:20	0.514	0.306	0.211	0.483	0.289	0.207	0.504	0.306	0.207	0.521	0.312	0.231
00:12:40	0.524	0.311	0.214	0.493	0.295	0.21	0.514	0.312	0.211	0.531	0.318	0.234
00:13:00	0.535	0.317	0.217	0.502	0.3	0.213	0.524	0.318	0.214	0.542	0.324	0.239
00:13:20	0.544	0.323	0.221	0.512	0.306	0.216	0.534	0.324	0.218	0.551	0.331	0.243
00:13:40	0.553	0.329	0.224	0.521	0.311	0.218	0.542	0.33	0.22	0.559	0.336	0.247
00:14:00	0.562	0.335	0.227	0.531	0.317	0.222	0.552	0.335	0.224	0.569	0.342	0.25
00:14:20	0.57	0.341	0.231	0.54	0.322	0.225	0.561	0.341	0.227	0.577	0.349	0.254
00:14:40	0.579	0.346	0.234	0.549	0.328	0.228	0.569	0.347	0.23	0.586	0.354	0.258
00:15:00	0.586	0.351	0.238	0.556	0.333	0.232	0.576	0.353	0.234	0.593	0.36	0.262
00:15:20	0.592	0.358	0.241	0.566	0.339	0.235	0.584	0.359	0.237	0.6	0.366	0.266
00:15:40	0.599	0.364	0.244	0.572	0.344	0.238	0.591	0.366	0.241	0.606	0.373	0.27
00:16:00	0.603	0.37	0.248	0.58	0.35	0.241	0.596	0.371	0.245	0.61	0.379	0.274
00:16:20	0.607	0.375	0.251	0.587	0.356	0.245	0.601	0.378	0.248	0.613	0.385	0.278
00:16:40	0.609	0.381	0.254	0.592	0.361	0.248	0.604	0.383	0.251	0.616	0.391	0.282
00:17:00	0.61	0.388	0.258	0.597	0.367	0.252	0.606	0.389	0.254	0.617	0.397	0.287
00:17:20	0.611	0.393	0.261	0.601	0.372	0.255	0.607	0.395	0.258	0.618	0.403	0.29
00:17:40	0.611	0.399	0.265	0.603	0.378	0.258	0.608	0.401	0.262	0.618	0.41	0.294
00:18:00	0.612	0.405	0.268	0.605	0.383	0.262	0.609	0.407	0.265	0.619	0.416	0.298
00:18:20	0.611	0.411	0.272	0.606	0.389	0.265	0.609	0.413	0.268	0.618	0.421	0.302
00:18:40	0.611	0.416	0.275	0.607	0.394	0.268	0.609	0.419	0.272	0.618	0.427	0.307
00:19:00	0.61	0.423	0.279	0.607	0.4	0.271	0.608	0.424	0.276	0.617	0.434	0.31
00:19:20	0.611	0.428	0.282	0.607	0.406	0.275	0.608	0.431	0.279	0.617	0.44	0.314
00:19:40	0.611	0.434	0.286	0.607	0.411	0.279	0.608	0.437	0.282	0.617	0.446	0.318
00:20:00	0.611	0.439	0.29	0.606	0.417	0.282	0.607	0.443	0.286	0.617	0.452	0.323
00:20:20	0.611	0.445	0.293	0.607	0.422	0.286	0.607	0.448	0.29	0.617	0.458	0.326
00:20:40	0.611	0.451	0.296	0.606	0.427	0.289	0.607	0.455	0.293	0.616	0.464	0.331
00:21:00	0.611	0.457	0.3	0.606	0.433	0.292	0.607	0.46	0.296	0.616	0.47	0.335
00:21:20	0.61	0.462	0.303	0.606	0.438	0.295	0.607	0.466	0.299	0.616	0.476	0.338
00:21:40	0.61	0.468	0.307	0.605	0.444	0.299	0.607	0.471	0.304	0.616	0.481	0.343
00:22:00	0.61	0.474	0.311	0.606	0.45	0.302	0.607	0.477	0.307	0.616	0.488	0.347
00:22:20	0.609	0.48	0.314	0.605	0.455	0.306	0.606	0.482	0.311	0.616	0.493	0.351
00:22:40	0.609	0.485	0.318	0.605	0.461	0.31	0.606	0.488	0.315	0.616	0.499	0.355
00:23:00	0.609	0.49	0.321	0.605	0.466	0.313	0.606	0.493	0.318	0.615	0.504	0.359
00:23:20	0.608	0.495	0.325	0.605	0.471	0.316	0.606	0.5	0.321	0.615	0.51	0.363
00:23:40	0.608	0.501	0.328	0.605	0.477	0.319	0.606	0.505	0.325	0.615	0.515	0.367
00:24:00	0.608	0.506	0.332	0.605	0.482	0.323	0.606	0.51	0.329	0.616	0.52	0.371
00:24:20	0.608	0.51	0.335	0.604	0.487	0.327	0.605	0.515	0.332	0.615	0.526	0.375
00:24:40	0.608	0.516	0.339	0.603	0.492	0.329	0.605	0.52	0.335	0.614	0.53	0.379
00:25:00	0.607	0.521	0.342	0.604	0.497	0.333	0.604	0.525	0.339	0.615	0.536	0.383
00:25:20	0.607	0.525	0.346	0.604	0.502	0.337	0.604	0.529	0.343	0.614	0.539	0.386
00:25:40	0.607	0.53	0.349	0.603	0.507	0.34	0.604	0.534	0.346	0.614	0.544	0.39
00:26:00	0.607	0.535	0.353	0.603	0.512	0.344	0.604	0.539	0.349	0.614	0.549	0.395
00:26:20	0.607	0.54	0.357	0.603	0.516	0.347	0.604	0.543	0.353	0.614	0.554	0.399
00:26:40	0.607	0.543	0.36	0.603	0.522	0.35	0.604	0.546	0.357	0.614	0.556	0.402
00:27:00	0.607	0.548	0.363	0.603	0.526	0.354	0.603	0.551	0.361	0.613	0.562	0.407
00:27:20	0.607	0.551	0.366	0.602	0.531	0.357	0.603	0.554	0.364	0.614	0.564	0.41
00:27:40	0.606	0.556	0.37	0.602	0.535	0.361	0.603	0.558	0.367	0.613	0.568	0.414
00:28:00	0.606	0.559	0.373	0.602	0.539	0.363	0.603	0.562	0.37	0.613	0.57	0.418
00:28:20	0.606	0.562	0.377	0.602	0.544	0.367	0.602	0.564	0.374	0.613	0.573	0.422
00:28:40	0.606	0.566	0.38	0.602	0.547	0.371	0.603	0.566	0.378	0.613	0.575	0.425
00:29:00	0.605	0.568	0.384	0.601	0.551	0.374	0.602	0.569	0.381	0.613	0.577	0.43
00:29:20	0.605	0.571	0.387	0.602	0.554	0.378	0.602	0.571	0.384	0.613	0.578	0.433
00:29:40	0.605	0.574	0.391	0.602	0.558	0.38	0.602	0.573	0.388	0.612	0.579	0.437
00:30:00	0.605	0.576	0.394	0.6	0.561	0.384	0.601	0.574	0.392	0.613	0.58	0.441
[Table:TABLE M 490 ]
Time	C1	C2	C3	C4	C5	C6	C7	C8	C9	C10	C11	C12
00:00:00	0.137	0.114	0.1	0.137	0.112	0.1	0.136	0.113	0.101	0.134	0.11	0.101
00:00:20	0.146	0.117	0.102	0.145	0.115	0.102	0.144	0.117	0.103	0.141	0.113	0.103
00:00:40	0.154	0.12	0.104	0.153	0.119	0.104	0.151	0.121	0.105	0.149	0.117	0.105
00:01:00	0.162	0.124	0.106	0.16	0.124	0.106	0.158	0.126	0.107	0.157	0.121	0.107
00:01:20	0.169	0.129	0.108	0.168	0.127	0.108	0.165	0.129	0.109	0.164	0.124	0.109
00:01:40	0.177	0.132	0.11	0.176	0.131	0.111	0.173	0.133	0.111	0.172	0.127	0.111
00:02:00	0.185	0.136	0.113	0.184	0.135	0.113	0.18	0.137	0.113	0.18	0.131	0.113
00:02:20	0.193	0.14	0.115	0.191	0.139	0.116	0.187	0.141	0.115	0.187	0.135	0.115
00:02:40	0.2	0.145	0.117	0.198	0.142	0.118	0.194	0.145	0.117	0.193	0.138	0.118
00:03:00	0.207	0.149	0.12	0.205	0.145	0.121	0.201	0.149	0.119	0.2	0.142	0.12
00:03:20	0.215	0.152	0.122	0.212	0.15	0.123	0.208	0.153	0.121	0.207	0.145	0.122
00:03:40	0.223	0.157	0.124	0.219	0.154	0.125	0.215	0.156	0.123	0.214	0.148	0.124
00:04:00	0.231	0.161	0.126	0.226	0.158	0.128	0.222	0.161	0.125	0.221	0.153	0.126
00:04:20	0.237	0.165	0.129	0.235	0.161	0.13	0.229	0.165	0.128	0.228	0.156	0.129
00:04:40	0.246	0.171	0.131	0.241	0.165	0.133	0.235	0.168	0.131	0.235	0.159	0.132
00:05:00	0.253	0.173	0.133	0.248	0.17	0.135	0.242	0.173	0.132	0.242	0.163	0.134
00:05:20	0.26	0.177	0.136	0.256	0.173	0.138	0.249	0.176	0.134	0.248	0.166	0.136
00:05:40	0.267	0.182	0.138	0.263	0.177	0.14	0.256	0.181	0.137	0.255	0.17	0.139
00:06:00	0.276	0.186	0.141	0.27	0.182	0.143	0.263	0.185	0.139	0.262	0.174	0.141
00:06:20	0.283	0.19	0.143	0.277	0.185	0.145	0.27	0.189	0.141	0.269	0.178	0.144
00:06:40	0.291	0.194	0.146	0.285	0.19	0.148	0.277	0.193	0.143	0.276	0.182	0.146
00:07:00	0.3	0.199	0.148	0.292	0.194	0.15	0.285	0.198	0.146	0.283	0.186	0.149
00:07:20	0.309	0.203	0.151	0.299	0.197	0.153	0.291	0.202	0.148	0.291	0.19	0.151
00:07:40	0.315	0.207	0.154	0.308	0.202	0.156	0.299	0.206	0.151	0.298	0.193	0.154
00:08:00	0.324	0.213	0.156	0.315	0.206	0.159	0.306	0.21	0.154	0.306	0.198	0.158
00:08:20	0.332	0.217	0.158	0.323	0.211	0.161	0.313	0.216	0.157	0.313	0.202	0.16
00:08:40	0.341	0.222	0.162	0.331	0.215	0.164	0.321	0.22	0.159	0.32	0.207	0.162
00:09:00	0.349	0.227	0.165	0.338	0.22	0.166	0.328	0.224	0.161	0.327	0.21	0.165
00:09:20	0.358	0.231	0.167	0.346	0.224	0.169	0.336	0.229	0.164	0.335	0.214	0.168
00:09:40	0.366	0.237	0.17	0.355	0.229	0.172	0.344	0.234	0.166	0.343	0.218	0.171
00:10:00	0.375	0.241	0.173	0.363	0.234	0.175	0.352	0.239	0.17	0.351	0.223	0.174
00:10:20	0.383	0.246	0.176	0.371	0.239	0.178	0.359	0.244	0.172	0.358	0.228	0.176
00:10:40	0.392	0.251	0.179	0.379	0.243	0.181	0.368	0.249	0.175	0.366	0.232	0.18
00:11:00	0.402	0.256	0.182	0.388	0.248	0.184	0.376	0.253	0.178	0.375	0.236	0.183
00:11:20	0.41	0.26	0.184	0.396	0.252	0.186	0.384	0.258	0.18	0.383	0.24	0.186
00:11:40	0.419	0.267	0.188	0.405	0.257	0.19	0.392	0.263	0.184	0.391	0.245	0.189
00:12:00	0.429	0.272	0.191	0.413	0.262	0.193	0.4	0.269	0.186	0.399	0.25	0.192
00:12:20	0.437	0.277	0.193	0.421	0.267	0.196	0.408	0.274	0.189	0.407	0.254	0.195
00:12:40	0.446	0.282	0.197	0.43	0.272	0.2	0.417	0.279	0.193	0.415	0.258	0.199
00:13:00	0.455	0.287	0.2	0.439	0.277	0.202	0.426	0.284	0.195	0.424	0.263	0.201
00:13:20	0.465	0.292	0.203	0.448	0.282	0.206	0.434	0.289	0.197	0.432	0.268	0.205
00:13:40	0.473	0.298	0.206	0.456	0.287	0.209	0.443	0.295	0.201	0.441	0.273	0.207
00:14:00	0.483	0.303	0.209	0.466	0.293	0.212	0.451	0.3	0.204	0.449	0.278	0.211
00:14:20	0.491	0.309	0.212	0.474	0.297	0.216	0.46	0.305	0.207	0.457	0.282	0.214
00:14:40	0.5	0.313	0.216	0.483	0.302	0.219	0.468	0.31	0.21	0.466	0.287	0.217
00:15:00	0.509	0.319	0.219	0.491	0.308	0.223	0.476	0.316	0.212	0.474	0.292	0.22
00:15:20	0.518	0.325	0.222	0.5	0.314	0.225	0.486	0.321	0.215	0.482	0.297	0.224
00:15:40	0.527	0.33	0.226	0.509	0.319	0.229	0.496	0.327	0.219	0.49	0.302	0.226
00:16:00	0.534	0.337	0.229	0.517	0.324	0.232	0.502	0.332	0.222	0.499	0.307	0.23
00:16:20	0.543	0.342	0.232	0.526	0.329	0.235	0.512	0.338	0.225	0.507	0.312	0.234
00:16:40	0.55	0.347	0.236	0.533	0.335	0.239	0.519	0.343	0.228	0.515	0.316	0.236
00:17:00	0.557	0.352	0.239	0.542	0.34	0.242	0.528	0.349	0.232	0.523	0.322	0.239
00:17:20	0.565	0.358	0.242	0.549	0.345	0.246	0.535	0.354	0.234	0.531	0.327	0.243
00:17:40	0.57	0.365	0.245	0.556	0.351	0.249	0.542	0.36	0.238	0.538	0.332	0.246
00:18:00	0.575	0.369	0.249	0.563	0.356	0.253	0.549	0.366	0.241	0.546	0.336	0.249
00:18:20	0.58	0.375	0.252	0.569	0.362	0.256	0.557	0.371	0.244	0.553	0.342	0.253
00:18:40	0.583	0.38	0.255	0.575	0.367	0.26	0.563	0.377	0.247	0.559	0.347	0.257
00:19:00	0.586	0.387	0.258	0.579	0.373	0.264	0.569	0.382	0.25	0.564	0.352	0.26
00:19:20	0.588	0.392	0.262	0.583	0.378	0.267	0.574	0.388	0.253	0.571	0.357	0.263
00:19:40	0.588	0.397	0.266	0.585	0.383	0.27	0.579	0.394	0.257	0.575	0.362	0.266
00:20:00	0.589	0.403	0.269	0.587	0.388	0.274	0.582	0.399	0.26	0.579	0.367	0.269
00:20:20	0.589	0.408	0.273	0.588	0.393	0.277	0.585	0.405	0.263	0.582	0.372	0.273
00:20:40	0.589	0.414	0.276	0.589	0.398	0.281	0.587	0.41	0.266	0.585	0.377	0.275
00:21:00	0.589	0.42	0.279	0.589	0.404	0.284	0.588	0.416	0.269	0.586	0.383	0.279
00:21:20	0.589	0.425	0.282	0.589	0.41	0.288	0.588	0.422	0.273	0.588	0.387	0.283
00:21:40	0.589	0.43	0.287	0.589	0.415	0.292	0.589	0.427	0.276	0.588	0.393	0.286
00:22:00	0.589	0.436	0.29	0.589	0.421	0.295	0.589	0.432	0.279	0.588	0.397	0.29
00:22:20	0.588	0.442	0.292	0.588	0.426	0.298	0.589	0.438	0.282	0.589	0.402	0.293
00:22:40	0.588	0.447	0.296	0.589	0.431	0.302	0.589	0.444	0.286	0.588	0.407	0.296
00:23:00	0.588	0.452	0.3	0.588	0.437	0.305	0.589	0.449	0.289	0.589	0.413	0.3
00:23:20	0.588	0.458	0.303	0.587	0.442	0.309	0.588	0.455	0.292	0.589	0.418	0.302
00:23:40	0.588	0.463	0.306	0.587	0.447	0.312	0.588	0.46	0.295	0.589	0.422	0.306
00:24:00	0.587	0.468	0.31	0.587	0.452	0.316	0.588	0.465	0.299	0.588	0.427	0.31
00:24:20	0.587	0.474	0.313	0.587	0.457	0.319	0.588	0.47	0.302	0.588	0.432	0.313
00:24:40	0.587	0.479	0.316	0.587	0.463	0.323	0.588	0.476	0.305	0.588	0.437	0.316
00:25:00	0.587	0.484	0.321	0.586	0.468	0.327	0.588	0.482	0.308	0.588	0.442	0.319
00:25:20	0.586	0.489	0.324	0.587	0.473	0.33	0.587	0.486	0.311	0.587	0.447	0.323
00:25:40	0.586	0.495	0.327	0.587	0.478	0.334	0.587	0.492	0.315	0.587	0.452	0.326
00:26:00	0.586	0.499	0.331	0.586	0.484	0.337	0.587	0.497	0.318	0.587	0.456	0.329
00:26:20	0.586	0.504	0.334	0.586	0.488	0.341	0.586	0.501	0.322	0.587	0.461	0.333
00:26:40	0.586	0.509	0.338	0.586	0.493	0.344	0.589	0.506	0.324	0.587	0.466	0.336
00:27:00	0.585	0.514	0.341	0.585	0.498	0.348	0.587	0.512	0.328	0.586	0.471	0.337
00:27:20	0.585	0.519	0.345	0.585	0.502	0.351	0.586	0.516	0.331	0.586	0.475	0.343
00:27:40	0.585	0.522	0.348	0.585	0.507	0.355	0.586	0.521	0.334	0.586	0.48	0.346
00:28:00	0.585	0.527	0.351	0.585	0.512	0.358	0.588	0.525	0.337	0.586	0.485	0.349
00:28:20	0.585	0.531	0.355	0.585	0.516	0.362	0.587	0.53	0.34	0.586	0.489	0.353
00:28:40	0.583	0.535	0.358	0.585	0.52	0.365	0.586	0.534	0.344	0.585	0.494	0.355
00:29:00	0.584	0.539	0.361	0.584	0.525	0.369	0.585	0.538	0.347	0.585	0.498	0.359
00:29:20	0.583	0.544	0.365	0.585	0.529	0.372	0.585	0.542	0.35	0.585	0.501	0.362
00:29:40	0.584	0.547	0.368	0.584	0.533	0.376	0.586	0.545	0.353	0.585	0.507	0.365
00:30:00	0.583	0.55	0.372	0.584	0.537	0.38	0.585	0.549	0.356	0.585	0.511	0.369
[Table:TABLE M 490 ]
Time	D1	D2	D3	D4	D5	D6	D7	D8	D9	D10	D11	D12
00:00:00	0.122	0.098	0.087	0.125	0.105	0.09	0.125	0.101	0.086	0.121	0.1	0.091
00:00:20	0.122	0.098	0.087	0.125	0.099	0.091	0.125	0.1	0.086	0.122	0.1	0.092
00:00:40	0.122	0.098	0.087	0.126	0.098	0.091	0.125	0.1	0.086	0.122	0.1	0.091
00:01:00	0.122	0.098	0.087	0.126	0.098	0.091	0.125	0.1	0.086	0.122	0.1	0.091
00:01:20	0.122	0.098	0.086	0.125	0.098	0.09	0.124	0.1	0.086	0.123	0.101	0.091
00:01:40	0.122	0.099	0.087	0.125	0.099	0.091	0.124	0.1	0.086	0.123	0.101	0.091
00:02:00	0.122	0.098	0.087	0.125	0.099	0.091	0.125	0.1	0.086	0.123	0.1	0.091
00:02:20	0.122	0.098	0.087	0.125	0.099	0.091	0.125	0.1	0.086	0.123	0.101	0.091
00:02:40	0.123	0.099	0.086	0.126	0.099	0.09	0.125	0.1	0.086	0.123	0.101	0.091
00:03:00	0.123	0.098	0.087	0.126	0.099	0.091	0.126	0.1	0.086	0.124	0.101	0.091
00:03:20	0.123	0.099	0.087	0.126	0.098	0.09	0.125	0.1	0.086	0.124	0.101	0.091
00:03:40	0.123	0.098	0.087	0.126	0.099	0.09	0.125	0.1	0.086	0.124	0.101	0.091
00:04:00	0.123	0.098	0.087	0.126	0.099	0.091	0.125	0.1	0.086	0.124	0.101	0.091
00:04:20	0.123	0.099	0.087	0.127	0.099	0.091	0.125	0.1	0.086	0.124	0.101	0.091
00:04:40	0.122	0.099	0.087	0.126	0.099	0.091	0.125	0.1	0.087	0.124	0.102	0.092
00:05:00	0.124	0.099	0.087	0.127	0.098	0.091	0.126	0.1	0.087	0.125	0.101	0.091
00:05:20	0.123	0.099	0.087	0.127	0.098	0.091	0.126	0.1	0.087	0.125	0.101	0.091
00:05:40	0.124	0.099	0.087	0.126	0.099	0.091	0.124	0.1	0.087	0.124	0.101	0.091
00:06:00	0.123	0.099	0.087	0.127	0.099	0.091	0.126	0.101	0.087	0.124	0.101	0.091
00:06:20	0.124	0.099	0.087	0.126	0.099	0.091	0.126	0.1	0.087	0.125	0.1	0.091
00:06:40	0.124	0.099	0.087	0.127	0.099	0.09	0.125	0.1	0.087	0.125	0.1	0.091
00:07:00	0.124	0.099	0.087	0.127	0.099	0.091	0.126	0.1	0.087	0.126	0.101	0.091
00:07:20	0.124	0.099	0.087	0.127	0.099	0.091	0.126	0.1	0.087	0.125	0.101	0.091
00:07:40	0.124	0.099	0.087	0.128	0.099	0.09	0.126	0.1	0.087	0.125	0.101	0.093
00:08:00	0.124	0.1	0.087	0.127	0.099	0.09	0.126	0.1	0.087	0.126	0.101	0.092
00:08:20	0.124	0.099	0.087	0.127	0.099	0.091	0.127	0.1	0.087	0.126	0.101	0.092
00:08:40	0.125	0.099	0.087	0.127	0.099	0.091	0.127	0.1	0.087	0.126	0.101	0.091
00:09:00	0.124	0.099	0.087	0.127	0.099	0.091	0.126	0.1	0.087	0.126	0.101	0.092
00:09:20	0.125	0.099	0.087	0.128	0.1	0.091	0.127	0.101	0.087	0.126	0.101	0.092
00:09:40	0.125	0.1	0.087	0.128	0.1	0.091	0.126	0.101	0.087	0.126	0.102	0.092
00:10:00	0.125	0.099	0.087	0.127	0.099	0.091	0.126	0.101	0.088	0.126	0.101	0.092
00:10:20	0.125	0.099	0.088	0.128	0.1	0.091	0.127	0.101	0.088	0.127	0.102	0.092
00:10:40	0.125	0.099	0.087	0.128	0.099	0.091	0.127	0.101	0.088	0.126	0.102	0.093
00:11:00	0.125	0.099	0.088	0.128	0.1	0.091	0.127	0.101	0.088	0.127	0.102	0.092
00:11:20	0.125	0.099	0.088	0.128	0.1	0.091	0.127	0.101	0.088	0.127	0.102	0.092
00:11:40	0.125	0.1	0.088	0.128	0.1	0.091	0.127	0.102	0.088	0.126	0.102	0.092
00:12:00	0.125	0.099	0.088	0.128	0.1	0.091	0.128	0.102	0.089	0.127	0.103	0.093
00:12:20	0.125	0.099	0.088	0.128	0.1	0.091	0.128	0.102	0.088	0.127	0.102	0.093
00:12:40	0.126	0.1	0.088	0.129	0.101	0.092	0.129	0.102	0.089	0.128	0.103	0.093
00:13:00	0.126	0.1	0.088	0.128	0.101	0.091	0.128	0.102	0.088	0.128	0.102	0.092
00:13:20	0.126	0.1	0.088	0.129	0.1	0.092	0.128	0.102	0.089	0.127	0.103	0.093
00:13:40	0.127	0.1	0.088	0.129	0.101	0.092	0.128	0.102	0.089	0.128	0.103	0.093
00:14:00	0.126	0.1	0.088	0.129	0.101	0.092	0.128	0.102	0.089	0.128	0.103	0.093
00:14:20	0.126	0.1	0.088	0.129	0.101	0.092	0.129	0.103	0.089	0.128	0.103	0.093
00:14:40	0.127	0.1	0.088	0.129	0.101	0.092	0.129	0.103	0.089	0.128	0.103	0.093
00:15:00	0.127	0.1	0.089	0.129	0.101	0.092	0.129	0.102	0.089	0.128	0.103	0.094
00:15:20	0.127	0.101	0.088	0.129	0.101	0.092	0.13	0.103	0.089	0.128	0.104	0.094
00:15:40	0.127	0.1	0.089	0.13	0.101	0.093	0.129	0.103	0.09	0.129	0.104	0.094
00:16:00	0.127	0.101	0.089	0.13	0.101	0.092	0.13	0.103	0.089	0.129	0.104	0.094
00:16:20	0.128	0.102	0.089	0.13	0.101	0.093	0.13	0.103	0.09	0.129	0.104	0.094
00:16:40	0.128	0.101	0.089	0.13	0.102	0.092	0.13	0.103	0.09	0.129	0.104	0.094
00:17:00	0.128	0.101	0.089	0.13	0.102	0.093	0.13	0.103	0.09	0.13	0.104	0.094
00:17:20	0.128	0.101	0.089	0.13	0.102	0.093	0.13	0.104	0.09	0.129	0.105	0.094
00:17:40	0.128	0.101	0.089	0.13	0.102	0.093	0.131	0.103	0.09	0.129	0.105	0.094
00:18:00	0.129	0.101	0.089	0.131	0.102	0.093	0.13	0.104	0.09	0.13	0.105	0.095
00:18:20	0.129	0.102	0.089	0.13	0.102	0.093	0.131	0.104	0.09	0.13	0.105	0.095
00:18:40	0.129	0.102	0.089	0.131	0.102	0.093	0.131	0.104	0.09	0.13	0.105	0.095
00:19:00	0.128	0.101	0.089	0.13	0.102	0.093	0.131	0.104	0.09	0.131	0.105	0.095
00:19:20	0.129	0.101	0.09	0.131	0.102	0.093	0.131	0.105	0.091	0.131	0.105	0.095
00:19:40	0.13	0.102	0.09	0.131	0.103	0.094	0.132	0.104	0.091	0.131	0.105	0.095
00:20:00	0.129	0.103	0.09	0.131	0.103	0.094	0.131	0.104	0.09	0.131	0.105	0.095
00:20:20	0.129	0.102	0.09	0.131	0.103	0.093	0.132	0.105	0.091	0.131	0.105	0.096
00:20:40	0.13	0.102	0.089	0.132	0.102	0.094	0.132	0.105	0.09	0.131	0.106	0.096
00:21:00	0.13	0.102	0.09	0.132	0.103	0.094	0.132	0.105	0.091	0.132	0.106	0.096
00:21:20	0.129	0.104	0.09	0.132	0.103	0.094	0.132	0.105	0.091	0.132	0.106	0.095
00:21:40	0.13	0.102	0.09	0.132	0.103	0.094	0.133	0.105	0.091	0.132	0.106	0.096
00:22:00	0.13	0.102	0.09	0.132	0.104	0.095	0.133	0.105	0.091	0.132	0.106	0.096
00:22:20	0.13	0.102	0.09	0.132	0.103	0.094	0.133	0.105	0.091	0.134	0.106	0.096
00:22:40	0.13	0.103	0.09	0.132	0.103	0.094	0.133	0.105	0.092	0.133	0.106	0.096
00:23:00	0.13	0.102	0.09	0.132	0.104	0.094	0.133	0.105	0.092	0.134	0.107	0.096
00:23:20	0.131	0.103	0.09	0.132	0.104	0.095	0.133	0.105	0.092	0.133	0.107	0.096
00:23:40	0.131	0.103	0.091	0.133	0.104	0.094	0.134	0.105	0.092	0.133	0.106	0.097
00:24:00	0.132	0.103	0.091	0.134	0.104	0.095	0.134	0.106	0.092	0.134	0.107	0.097
00:24:20	0.131	0.103	0.09	0.133	0.104	0.094	0.134	0.106	0.091	0.134	0.106	0.097
00:24:40	0.131	0.103	0.091	0.133	0.104	0.095	0.134	0.106	0.092	0.134	0.107	0.097
00:25:00	0.132	0.103	0.091	0.133	0.104	0.095	0.134	0.106	0.092	0.134	0.107	0.097
00:25:20	0.132	0.103	0.091	0.133	0.104	0.094	0.134	0.106	0.092	0.134	0.106	0.097
00:25:40	0.132	0.103	0.091	0.134	0.104	0.095	0.135	0.106	0.092	0.134	0.107	0.097
00:26:00	0.132	0.104	0.091	0.134	0.104	0.095	0.135	0.107	0.093	0.134	0.107	0.097
00:26:20	0.132	0.104	0.091	0.134	0.104	0.095	0.135	0.106	0.093	0.135	0.107	0.097
00:26:40	0.133	0.104	0.091	0.134	0.104	0.095	0.135	0.106	0.093	0.134	0.107	0.097
00:27:00	0.133	0.104	0.092	0.134	0.105	0.095	0.136	0.107	0.093	0.135	0.109	0.097
00:27:20	0.133	0.104	0.091	0.134	0.105	0.095	0.136	0.108	0.093	0.135	0.107	0.098
00:27:40	0.133	0.104	0.091	0.135	0.105	0.095	0.135	0.107	0.093	0.136	0.107	0.097
00:28:00	0.133	0.104	0.091	0.135	0.104	0.095	0.136	0.107	0.093	0.135	0.107	0.098
00:28:20	0.133	0.104	0.091	0.135	0.105	0.096	0.137	0.107	0.092	0.135	0.108	0.098
00:28:40	0.133	0.105	0.091	0.135	0.105	0.095	0.136	0.107	0.093	0.136	0.108	0.098
00:29:00	0.134	0.104	0.091	0.135	0.105	0.096	0.137	0.108	0.094	0.136	0.108	0.098
00:29:20	0.133	0.105	0.092	0.136	0.105	0.096	0.137	0.108	0.093	0.137	0.108	0.098
00:29:40	0.134	0.105	0.092	0.135	0.105	0.096	0.137	0.107	0.093	0.136	0.108	0.098
00:30:00	0.135	0.106	0.092	0.136	0.105	0.096	0.137	0.108	0.093	0.137	0.108	0.098
[Table:TABLE M 490 ]
Time	E1	E2	E3	E4	E5	E6	E7	E8	E9	E10	E11	E12
00:00:00	0.125	0.098	0.088	0.127	0.095	0.088	0.12	0.097	0.088	0.133	0.098	0.088
00:00:20	0.126	0.098	0.088	0.127	0.094	0.089	0.12	0.097	0.089	0.124	0.098	0.088
00:00:40	0.126	0.098	0.088	0.126	0.095	0.088	0.121	0.097	0.088	0.125	0.098	0.088
00:01:00	0.126	0.098	0.088	0.125	0.095	0.088	0.121	0.098	0.088	0.125	0.098	0.088
00:01:20	0.126	0.098	0.088	0.126	0.095	0.088	0.121	0.097	0.088	0.125	0.098	0.088
00:01:40	0.126	0.098	0.088	0.125	0.095	0.088	0.121	0.097	0.088	0.124	0.098	0.088
00:02:00	0.127	0.099	0.088	0.126	0.094	0.089	0.121	0.097	0.088	0.125	0.097	0.088
00:02:20	0.126	0.098	0.088	0.126	0.095	0.089	0.121	0.098	0.089	0.126	0.098	0.088
00:02:40	0.126	0.098	0.088	0.126	0.095	0.089	0.122	0.097	0.089	0.126	0.098	0.088
00:03:00	0.126	0.099	0.088	0.126	0.095	0.089	0.121	0.098	0.089	0.127	0.098	0.089
00:03:20	0.127	0.098	0.088	0.126	0.095	0.089	0.121	0.098	0.088	0.126	0.098	0.088
00:03:40	0.126	0.098	0.088	0.126	0.095	0.089	0.122	0.098	0.089	0.126	0.098	0.089
00:04:00	0.126	0.098	0.088	0.126	0.095	0.089	0.122	0.098	0.089	0.126	0.097	0.089
00:04:20	0.127	0.098	0.088	0.126	0.095	0.088	0.122	0.098	0.089	0.126	0.098	0.089
00:04:40	0.127	0.099	0.088	0.127	0.095	0.089	0.122	0.098	0.089	0.127	0.098	0.089
00:05:00	0.127	0.099	0.089	0.127	0.095	0.089	0.122	0.098	0.089	0.127	0.098	0.089
00:05:20	0.126	0.098	0.088	0.127	0.095	0.089	0.122	0.098	0.089	0.126	0.098	0.089
00:05:40	0.127	0.098	0.088	0.127	0.096	0.089	0.122	0.098	0.089	0.126	0.098	0.089
00:06:00	0.127	0.098	0.089	0.127	0.096	0.089	0.122	0.098	0.089	0.127	0.099	0.089
00:06:20	0.127	0.099	0.089	0.127	0.095	0.089	0.123	0.098	0.089	0.127	0.099	0.089
00:06:40	0.127	0.098	0.088	0.127	0.095	0.089	0.123	0.098	0.089	0.127	0.099	0.089
00:07:00	0.128	0.098	0.089	0.128	0.096	0.089	0.123	0.098	0.09	0.127	0.099	0.089
00:07:20	0.126	0.099	0.089	0.128	0.095	0.089	0.123	0.098	0.089	0.127	0.099	0.089
00:07:40	0.127	0.099	0.089	0.127	0.096	0.089	0.123	0.098	0.09	0.128	0.099	0.09
00:08:00	0.127	0.099	0.089	0.127	0.096	0.089	0.123	0.099	0.09	0.128	0.099	0.09
00:08:20	0.128	0.099	0.089	0.128	0.096	0.089	0.123	0.099	0.09	0.128	0.1	0.09
00:08:40	0.127	0.099	0.089	0.128	0.096	0.09	0.123	0.099	0.09	0.128	0.099	0.09
00:09:00	0.128	0.099	0.089	0.127	0.096	0.089	0.123	0.099	0.09	0.127	0.099	0.09
00:09:20	0.128	0.099	0.089	0.128	0.096	0.089	0.123	0.099	0.09	0.128	0.099	0.09
00:09:40	0.128	0.099	0.089	0.128	0.096	0.09	0.123	0.099	0.09	0.128	0.1	0.09
00:10:00	0.128	0.099	0.089	0.128	0.096	0.09	0.124	0.099	0.091	0.128	0.1	0.09
00:10:20	0.128	0.099	0.089	0.128	0.096	0.09	0.124	0.099	0.09	0.129	0.1	0.09
00:10:40	0.128	0.1	0.089	0.128	0.096	0.09	0.124	0.1	0.091	0.129	0.1	0.09
00:11:00	0.128	0.099	0.09	0.128	0.096	0.09	0.124	0.1	0.09	0.129	0.1	0.091
00:11:20	0.128	0.099	0.089	0.127	0.097	0.09	0.124	0.099	0.09	0.129	0.1	0.091
00:11:40	0.129	0.1	0.089	0.128	0.097	0.09	0.124	0.1	0.09	0.13	0.1	0.091
00:12:00	0.129	0.1	0.09	0.128	0.097	0.09	0.124	0.1	0.091	0.13	0.1	0.091
00:12:20	0.129	0.1	0.09	0.128	0.097	0.09	0.125	0.1	0.091	0.13	0.101	0.091
00:12:40	0.13	0.1	0.09	0.128	0.097	0.091	0.125	0.1	0.091	0.131	0.101	0.091
00:13:00	0.129	0.1	0.09	0.128	0.097	0.09	0.125	0.1	0.091	0.131	0.101	0.091
00:13:20	0.129	0.1	0.09	0.129	0.097	0.091	0.125	0.101	0.091	0.131	0.101	0.091
00:13:40	0.129	0.1	0.09	0.128	0.097	0.091	0.125	0.1	0.091	0.131	0.101	0.091
[truncated: 1,119 more rows]
[truncated: 18 more columns]

## Sheet: Figure 6D
Figure 6D									Figure 6D									Figure 6d raw data - Western Blots (20s exposure)
Stl WT and Stl Y234A Southern blot_240s exposure									Stl WT and Stl HY-DA Southern blot_240s exposure

## Sheet: Figure 7B
Figure 7B- EMSA experiments show that the Stl dimers stabilized by disulphide bonds bind to theSaPIBovIStl promoter similarly to the WT protein.
		Dut phi 11								Dut phi DI

[truncated: 8 more sheets: Table2, Figure S2, Figure S4, FigureS7, FigureS8, FigureS10, Figure S11, Table S2]
